# Supplementary material for: Portable, non-destructive colorimetry and visible reflectance spectroscopy paired with machine learning can classify experimentally heat-treated silcrete from three South African sources
Source: PLoS One. 2022 Apr 8;17(4):e0266389. doi: 10.1371/journal.pone.0266389 (PMC8992976; doi:10.1371/journal.pone.0266389)
Supplement: S1 Table — (XLSX) [file pone.0266389.s001.xlsx]

## Sheet: Master_9-27-20
All visible reflectance spectroscopy results as exported from Ocean View software application. All fractional wavelength variables in nanometers.
ID	File	Specimen Number	Nodule	Region	Treatment	Source	339.873	340.253	340.633	341.013	341.392	341.772	342.151	342.531	342.91	343.29	343.669	344.049	344.428	344.807	345.187	345.566	345.945	346.324	346.703	347.083	347.462	347.841	348.22	348.599	348.978	349.356	349.735	350.114	350.493	350.872	351.25	351.629	352.007	352.386	352.765	353.143	353.522	353.9	354.278	354.657	355.035	355.413	355.791
1	1	D9.1.10B.31	10B	South Africa	Heated	D9	402.3	188.21	325.36	1128.57	-106.6	15.77	323.69	291.22	223.5	157.55	366.87	866.31	188.21	208.82	459.91	-372.43	-39.68	531.65	-179.3	49.99	33.31	33.37	33.34	32.86	31.88	31.77	31.6	31.76	31.06	31.29	31.33	31.08	30.78	30.36	30.06	30.15	30.41	30.38	30.17	30.21	30.03	29.85	30.01
2	2	D9.1.10B.31	10B	South Africa	Heated	D9	402.3	188.21	325.36	1128.57	-106.6	15.77	323.69	291.22	223.5	157.55	366.87	866.31	188.21	208.82	459.91	-372.43	-39.68	531.65	-179.3	49.99	33.31	33.37	33.34	32.86	31.88	31.77	31.6	31.76	31.06	31.29	31.33	31.08	30.78	30.36	30.06	30.15	30.41	30.38	30.17	30.21	30.03	29.85	30.01
3	3	D9.1.10B.31	10B	South Africa	Heated	D9	402.3	188.21	325.36	1128.57	-106.6	15.77	323.69	291.22	223.5	157.55	366.87	866.31	188.21	208.82	459.91	-372.43	-39.68	531.65	-179.3	49.99	33.31	33.37	33.34	32.86	31.88	31.77	31.6	31.76	31.06	31.29	31.33	31.08	30.78	30.36	30.06	30.15	30.41	30.38	30.17	30.21	30.03	29.85	30.01
4	4	D9.1.10B.31	10B	South Africa	Heated	D9	402.3	188.21	325.36	1128.57	-106.6	15.77	323.69	291.22	223.5	157.55	366.87	866.31	188.21	208.82	459.91	-372.43	-39.68	531.65	-179.3	49.99	33.31	33.37	33.34	32.86	31.88	31.77	31.6	31.76	31.06	31.29	31.33	31.08	30.78	30.36	30.06	30.15	30.41	30.38	30.17	30.21	30.03	29.85	30.01
5	5	D9.1.10B.31	10B	South Africa	Heated	D9	402.3	188.21	325.36	1128.57	-106.6	15.77	323.69	291.22	223.5	157.55	366.87	866.31	188.21	208.82	459.91	-372.43	-39.68	531.65	-179.3	49.99	33.31	33.37	33.34	32.86	31.88	31.77	31.6	31.76	31.06	31.29	31.33	31.08	30.78	30.36	30.06	30.15	30.41	30.38	30.17	30.21	30.03	29.85	30.01
6	6	D9.1.10B.31	10B	South Africa	Heated	D9	-13400	-284.72	-93.77	-494.44	91.77	118.91	205.75	252.99	333.16	510.24	399.6	252.81	-284.72	1052.6	242.84	143.11	-39.52	3.93	-123.24	-14.15	3.61	5.44	6.02	6.98	7.62	8.26	8.67	8.56	8.21	8.21	8.3	8.1	8.25	8.22	7.94	7.95	7.85	8.13	8.1	8.37	8.9	8.83	8.69
7	7	D9.1.10B.31	10B	South Africa	Heated	D9	-18000	-371.5	-113.03	-211.11	63.07	69.87	151.5	156.39	267.37	284.48	261.5	300	-371.5	194.81	-84.77	-49.07	272.49	8.76	89.06	8.19	3.63	4.33	4.85	4.41	3.61	2.9	4.03	3.86	4.53	4.41	4.93	4.5	4.5	4.52	4.86	4.92	5.21	5.39	5.46	4.89	5.06	4.85	5.1
8	8	D9.1.10B.31	10B	South Africa	Heated	D9	-9350	-48.45	3.97	-250	-0.91	-23.35	132.68	140.66	174.55	216.06	111.63	186.23	-48.45	460.39	103.03	204.79	-131.22	-182.81	-286.13	-10.29	4.53	5.81	7.42	6.85	7.13	7.2	7.82	6.7	7.04	6.67	6.76	6.38	6.55	6.55	6.91	7.22	7.41	7.68	8.01	7.79	8.25	8.41	8.63
9	9	D9.1.10B.39	10B	South Africa	Heated	D9	-9350	-48.45	3.97	-250	-0.91	-23.35	132.68	140.66	174.55	216.06	111.63	186.23	-48.45	460.39	103.03	204.79	-131.22	-182.81	-286.13	-10.29	4.53	5.81	7.42	6.85	7.13	7.2	7.82	6.7	7.04	6.67	6.76	6.38	6.55	6.55	6.91	7.22	7.41	7.68	8.01	7.79	8.25	8.41	8.63
10	10	D9.1.10B.39	10B	South Africa	Heated	D9	466.67	78.92	140.56	132.66	-129.71	-27.89	91.71	-309.52	-300.81	-160.11	306.06	-256.37	2358.33	343.01	-123.81	-524.17	-118.74	203.98	47.62	-128.65	-168.79	7.16	-2.26	-0.41	0.07	0.14	0.19	0.2	0.6	0.8	0.84	0.97	1	0.89	0.64	0.79	0.74	0.63	0.65	0.79	0.72	0.64	0.69
11	11	D9.1.10B.39	10B	South Africa	Heated	D9	19966.7	984.8	-563.05	52.8	-536.23	279.25	314.26	1073.33	1245.53	393.99	-775.76	424.51	2445.83	228.49	-60.95	253.33	88.36	233.33	97.62	227.55	248.23	57.16	12.13	9.58	10.12	9.72	10.13	10.31	10.79	10.46	10.36	10.33	10.12	10.26	10.23	10.39	10.39	10.32	10.2	10.41	10.8	11.03	10.91
12	12	D9.1.10B.39	10B	South Africa	Heated	D9	14500	694.12	-468.67	232.21	186.96	-164.29	63.01	302.86	543.9	342.62	-640	491.18	4662.5	524.19	-228.57	-610	-66.27	191.74	70.5	123.14	404.26	207.05	14.55	7.05	5.63	5.14	4.87	5.08	5.07	5.06	4.98	5.02	4.85	5.03	4.82	4.8	5.03	5.24	5.27	5.73	5.9	5.99	5.69
13	13	D9.1.10B.39	10B	South Africa	Heated	D9	29033.3	1407.84	-802.01	135.12	-313.77	107.48	189.21	275.24	893.5	120.77	-573.33	565.2	6379.17	697.31	-823.33	-1125.83	-291.32	-281.04	-108.18	-275.48	-383.33	-38.37	2.66	2.2	2.67	2.94	3.25	3.42	3.86	3.9	3.87	3.87	3.74	3.95	3.89	3.86	3.87	3.95	3.85	4.03	4.25	4.25	4.07
14	14	D9.1.10B.39	10B	South Africa	Heated	D9	34783.3	1550.49	-1001.41	283.78	-384.42	100.85	213.2	916.67	1097.15	496.58	-965.15	745.34	6672.92	686.83	-334.05	-1034.58	-161.44	-52.14	-37.22	-359.37	-261.52	-17.06	6.59	7.81	8.47	7.89	7.77	7.98	8.17	8.16	8.29	8.5	8.33	8.4	8.45	8.65	8.6	8.63	8.51	8.47	8.39	8.44	8.45
15	15	D9.1.10B.39	10B	South Africa	Heated	D9	43833.3	1884.31	-1033.33	447.2	-770.29	300.34	263.78	583.81	908.13	521.58	-1026.06	962.25	8479.17	1239.25	-699.05	-1140.83	-229.19	-176.45	-39.23	-334.99	-431.21	-11.19	7.43	9.04	8.81	9.1	9.22	9.39	9.44	9.83	9.84	9.76	9.66	9.84	9.86	9.78	9.75	9.91	9.93	10.03	10.01	10.38	10.23
16	16	D9.1.10B.39	10B	South Africa	Heated	D9	46583.3	2231.37	-1524.3	149.55	-34.42	144.73	255.39	670.95	1341.06	534.29	-841.52	799.75	9535.42	1157.8	-1012.62	-1982.08	-490.43	-573.24	-161.44	-645.32	-792.38	-175.45	3.97	16.09	18.17	18.83	19.54	20.18	20.5	20.81	21.04	20.72	20.76	20.77	20.68	20.7	20.87	20.61	20.72	20.9	21.21	21.63	21.62
17	17	D9.1.12D.49	12D	South Africa	Heated	D9	98.97	60.16	112.63	167.36	130.84	268.81	582.67	-2556.41	432.03	217.47	191.59	173.1	-118.49	-231.83	-182.21	128.5	295.52	165.68	174.66	152.31	141.81	50.06	-1.2	3.64	4.92	4.93	5.04	5.54	5.6	5.51	5.67	5.44	5.13	5.47	5.49	5.59	5.55	5.69	5.47	5.66	5.79	5.86	5.78
18	18	D9.1.12D.49	12D	South Africa	Heated	D9	105.43	43.72	27.86	22.61	-4.52	140.77	430.4	-1369.23	279.02	143.11	214.24	198.39	-101.94	64.66	-206.02	4.95	15.02	73.48	76.96	99.18	93.31	182.29	4.15	6.15	7.15	6.97	7.27	7.5	7.91	7.91	8.12	8.12	7.99	7.9	8.24	8.24	7.99	8.16	8.22	8.21	8.35	8.4	8.35
19	19	D9.1.12D.49	12D	South Africa	Heated	D9	156.33	108.99	152.74	118.32	87.01	129.76	357.07	-2048.72	156.91	60.76	75.87	110.37	-238.49	557.64	530.58	230.27	302.64	115.27	68.4	68.13	53.47	-20.79	3.47	3.9	4.75	4.3	4.46	4.79	5.05	4.97	5.05	4.83	4.89	5.11	5.29	5.5	5.57	5.61	5.28	5.37	5.44	5.51	4.98
20	20	D9.1.12D.49	12D	South Africa	Heated	D9	205.94	162.48	222.38	123.19	102.32	273.1	542.67	-2402.56	277.89	192.07	306.13	266.93	-425.59	631.33	153.13	141.93	315.28	194.67	129.38	189.83	198.41	165.93	4.84	5.96	6.3	6.47	6.44	6.72	7.05	7.16	7.17	7.06	6.71	6.9	7.03	7.11	7.11	7.47	7.22	7.25	7.35	7.33	6.92
21	21	D9.1.12D.49	12D	South Africa	Heated	D9	223.51	184.5	212.72	71.25	21.16	229.9	462.13	-2782.05	212.85	137.09	261.23	216.71	-250.54	125.06	152.13	183.86	291.04	168.75	155.57	163.19	227.98	278.35	-4.9	3.8	5.59	6.35	6.05	6.53	6.75	6.69	6.56	6.52	6.14	6.09	6.3	6.37	6.46	6.88	6.85	6.94	7.16	7.12	6.72
22	22	D9.1.12D.49	12D	South Africa	Heated	D9	342.89	304.5	287.93	82.72	-4.93	-182.12	-392.27	5110.26	643.09	200.42	263.01	269.79	-335.7	386.72	183.71	5.77	8.83	24.44	50.91	142.63	211.92	284.99	-7.36	1.1	2.55	2.91	2.91	3.01	3.18	3.1	3.09	3.09	3.24	3.43	3.58	3.64	3.52	3.61	3.4	3.53	3.7	3.76	3.53
23	23	D9.1.12D.49	12D	South Africa	Heated	D9	168.22	68.84	150.7	-7.13	-29.04	26.18	428	-1207.69	175.12	108.23	199.11	286.06	-572.26	689.47	301.5	14.49	-9.88	41.35	35.82	14.52	47.99	123.62	3.95	5.71	5.92	6.1	6.58	7.07	7.18	7.16	7.25	7.21	6.85	7.32	7.71	7.84	7.64	7.71	7.21	7.14	7.12	7.44	7.34
24	24	D9.1.12D.49	12D	South Africa	Heated	D9	261.76	222.48	269.17	74.14	35.54	152.07	249.87	-2079.49	146.18	166.31	277.65	225.11	-584.3	680.95	189.22	152.53	286.82	145.25	119.8	133.06	173.17	137.15	1.64	3.24	4.64	5	4.98	5.22	5.54	5.26	5.29	5.03	4.67	4.77	5.01	4.88	4.75	5.11	4.85	4.84	5.06	5.16	4.96
25	25	D9.1.12D.50	12D	South Africa	Heated	D9	452.97	333.8	333.05	42.03	50.38	75.39	226.93	-658.97	286.02	211.15	359.15	287.49	-540.86	711.53	675.44	253.83	310.01	140.09	100.44	58.46	96.05	-31.61	16.66	12.16	12.21	12.06	11.85	11.99	12.14	12.08	11.99	11.81	11.64	11.91	12.3	12.46	12.36	12.78	12.62	12.27	12.48	12.51	12.2
26	26	D9.1.12D.50	12D	South Africa	Heated	D9	394.57	286.51	326.18	89.91	38.78	3	255.2	-1484.62	508.78	229.52	243.62	257.1	-448.39	351.13	296.99	251.94	341.11	199.51	172.44	204.4	301.53	473.43	-11.14	1.01	3.57	4.58	4.7	4.89	5.19	5.14	5.19	5.19	5.13	5.32	5.4	5.46	5.33	5.45	5.53	5.5	5.68	5.83	5.67
27	27	D9.1.12D.50	12D	South Africa	Heated	D9	337.21	215.35	261	63.83	13.74	39.06	432.8	-2038.46	444.39	214.49	268.55	310.19	-572.26	775.19	536.09	173.5	298.42	148.11	114.91	139.8	245.32	420.3	-10.97	2.31	4.04	4.77	5.09	5.49	5.73	5.83	5.8	5.55	5.27	5.28	5.37	5.56	5.83	6.07	6.04	6	5.88	5.94	5.66
28	28	D9.1.12D.50	12D	South Africa	Heated	D9	365.89	297.21	327.58	0	-18.78	-38.63	187.2	-2307.69	240	139.53	170.92	247.72	-588.39	685.71	550.38	265.02	355.73	162.11	79.09	130.18	159.46	130.63	0.57	3.9	4.93	5.06	4.97	5.22	5.24	5.1	5.29	5.46	5.44	5.72	6.06	6.05	5.79	5.94	5.68	5.72	5.72	5.77	5.5
29	29	D9.1.12D.50	12D	South Africa	Heated	D9	442.38	255.5	247.17	-2.2	-54.38	-64.66	148.27	743.59	433.5	178.29	242.33	222.16	-163.01	262.16	284.71	263.13	275.36	188.91	156.68	206.63	261.7	493.97	-9.44	1.52	3.47	4.51	4.96	5.27	5.62	5.76	5.79	5.77	5.78	5.91	6.07	5.94	5.85	6.06	5.89	5.72	6.05	6.14	5.74
30	30	D9.1.12D.50	12D	South Africa	Heated	D9	375.71	323.88	387.56	52.06	28.06	53.79	95.47	1851.28	421.79	176.15	260.14	255.94	-290.75	275.69	388.47	248.29	272.99	204.72	175.85	137.14	191.71	350.06	3.52	8.44	10.31	10.86	11.02	11.3	11.6	11.18	11.18	11.06	10.79	10.86	11.18	11.12	11.09	11.28	11.09	11.06	11.59	11.64	11.43
31	31	D9.1.12D.50	12D	South Africa	Heated	D9	410.59	302.95	293.13	15.01	-44.46	-150.93	25.87	-433.33	414.47	148.78	278.83	319.48	-397.2	377.19	223.81	105.18	181.69	178.53	149.09	169.93	161.31	182.9	2.66	4.85	5.47	5.79	6.01	6.11	6.37	6.5	6.44	6.4	6.24	6.22	6.14	6.12	6.02	6.24	6.23	6.51	6.75	6.85	6.52
32	32	D9.1.12D.50	12D	South Africa	Heated	D9	493.02	403.26	452.92	87.65	2.09	-77.25	-172.8	1800	509.27	266.19	304.45	218.77	-572.9	536.84	121.8	248.06	441.11	190.77	153.4	204.57	208.8	287.82	-5.57	5.26	6.83	7.46	7.49	7.91	7.93	7.86	7.87	7.89	7.86	7.92	7.92	8.01	7.96	8.06	7.95	8.07	8.2	8.3	8.04
33	33	D9.1.12C.36	12C	South Africa	Unheated	D9	48966.7	2196.57	-1547.39	76.29	-449.28	382.31	322.35	1164.76	1367.48	562.84	-1019.39	1071.57	10158.3	1025.27	-792.38	-1334.17	-269.63	-274.92	-107.97	-267.49	-471.99	-95.53	-4.54	3.62	3.96	5.02	5.53	5.81	5.92	6.29	6.04	6.04	6.08	6.24	6.28	6.45	6.64	6.6	6.86	6.86	7.08	7	6.98
34	34	D9.1.12C.36	12C	South Africa	Unheated	D9	44733.3	2169.61	-1370.68	128.41	-239.86	130.95	285.74	392.38	1183.74	407.65	-816.97	572.55	8879.17	1208.6	-1216.19	-1910.83	-491.32	-392.97	-91.1	-269.7	-439.72	-21.92	-2.25	3.04	4.11	4.99	5.11	5.66	6.2	6.63	6.69	6.59	6.44	6.53	6.21	6.22	6.53	6.4	6.56	6.92	7.1	7.1	7.19
35	35	D9.1.12C.36	12C	South Africa	Unheated	D9	49016.7	1927.45	-1296.18	312.86	-948.19	592.01	370.04	1477.62	1693.09	566.53	-1131.21	941.42	7289.58	974.46	-678.81	-670.42	-132.05	-97.4	-52.54	-293.53	-390.6	-70.86	3.18	8.62	8.65	8.46	8.76	8.78	8.73	8.78	8.46	8.35	8.14	8.22	8.21	8.54	8.55	8.79	8.85	9.01	9.16	9.36	9.15
36	36	D9.1.12C.36	12C	South Africa	Unheated	D9	47250	2002.94	-1172.89	506.38	-1111.96	653.57	448.27	1384.29	1013.41	456.15	-488.18	315.44	3993.75	491.13	-525	-1271.25	-307.99	-370.18	-156.99	-536.78	-598.4	-173.66	-2.15	3.92	4.63	5.01	5.58	5.81	6.06	6.49	6.48	6.48	6.35	6.75	6.57	6.64	6.67	6.46	6.3	6.39	6.6	6.84	6.97
37	37	D9.1.12C.36	12C	South Africa	Unheated	D9	51900	2257.35	-1555.42	275.17	-552.17	390.82	419.08	1814.29	1995.12	751.64	-1192.73	744.12	5350	516.13	-632.86	-1295	-263.91	-411.93	-151.55	-467.77	-630.85	-209.06	-7.5	3.85	5.07	5.29	5.84	5.91	5.99	6.1	6.27	6.28	6.29	6.45	6.39	6.3	6.58	6.5	6.48	6.78	7.1	7.11	7.09
38	38	D9.1.12C.36	12C	South Africa	Unheated	D9	52733.3	2415.2	-1693.57	125.73	-446.38	445.24	328.52	1409.52	1613.01	507.65	-896.97	1065.2	9991.67	1303.76	-1056.19	-1630.83	-272.39	-229.66	-92.65	-412.67	-505.67	-83	-0.19	5.92	7.15	6.91	6.69	6.63	6.76	6.68	6.64	6.56	6.52	6.83	6.66	6.69	6.87	7.23	7.19	7.41	7.95	7.86	7.66
39	39	D9.1.12C.36	12C	South Africa	Unheated	D9	48550	2148.53	-1350	270.81	-564.13	307.65	335.55	990	1232.93	542.21	-1153.64	902.21	8981.25	1284.68	-902.14	-1301.25	-247.63	-282.11	-84.32	-348.35	-537.77	-131.38	-0.98	6.66	8.27	8.97	9.51	9.85	10.36	10.37	10.33	10.32	10.47	10.53	10.42	10.48	10.5	10.51	10.44	10.56	11.03	11.26	11.04
40	40	D9.1.12C.36	12C	South Africa	Unheated	D9	45266.7	1918.63	-1229.32	305.82	-971.01	409.86	268.59	581.9	986.99	390.71	-773.94	612.75	8958.33	1170.43	-959.52	-1326.67	-425.84	-390.52	-124.74	-423.69	-717.73	-137.81	-2.34	4.64	6.3	6.71	7.25	7.45	7.83	7.91	8.08	7.82	7.72	7.73	7.86	7.75	7.88	7.96	8	8.06	8.36	8.46	8.4
41	41	D9.1.12B.25	12B	South Africa	Heated	D9	-1258.33	-324.57	-512.75	-356.59	-480.92	-599.67	117.73	-416.41	-201.86	-31.38	-123.47	-443.44	-324.57	-545.19	-533.85	-418.75	-541.2	-263.46	-136.16	-36.9	-8.26	-1.91	1.55	2.69	3.04	4.26	4.5	4.37	4.67	4.16	4.33	4.6	4.5	4.67	4.68	4.93	4.55	4.75	4.93	4.84	5.12	4.95	4.98
42	42	D9.1.12B.25	12B	South Africa	Heated	D9	-1573.33	-344.4	-475.1	-396.12	-512.64	-892.85	232.2	-673.33	-444.52	-148.3	-220.18	-501.63	-344.4	-604.76	-695.54	-466.02	-739.97	-319.11	-200.97	-49.82	-10.55	-5.28	-2.16	-0.29	1.23	2.6	2.43	2.55	2.78	2.83	3.08	3.13	3.22	3.52	3.56	3.52	3.23	3.64	3.77	3.63	3.89	3.54	3.44
43	43	D9.1.12B.25	12B	South Africa	Heated	D9	-1196.67	-228.04	-290.78	-199.22	-267.36	-368.62	732.91	-1957.44	-768.07	-141.94	-220.37	-409.87	-228.04	-258.85	-328.62	-229.94	-297.87	-110.23	-73.8	-13.92	-5.09	-1.68	-0.65	0.48	0.77	1.76	1.71	1.55	1.45	1.49	1.34	1.47	1.56	1.81	1.75	1.83	1.68	1.88	1.96	1.98	2.1	2.04	2
44	44	D9.1.12B.25	12B	South Africa	Heated	D9	-1435	-314.2	-417.65	-295.35	-366.9	-515.61	607.23	-2389.23	-918.18	-277.01	-389.32	-587.11	-314.2	-471.97	-443.96	-325.66	-425.8	-211.53	-105.94	-11.83	1.7	3.78	4.82	5.86	6.67	7.06	7	6.91	6.92	6.92	6.81	6.9	7.21	7.41	7.44	7.48	7.34	7.45	7.46	7.55	7.46	7.12	7.21
45	45	D9.1.12B.25	12B	South Africa	Heated	D9	-1863.33	-409.53	-536.86	-374.42	-440.23	-699.67	760.71	-2205.64	-1182.98	-303.18	-440.46	-593.61	-409.53	-580.5	-567.52	-359.52	-604.34	-231.09	-140.75	-37.61	-8.45	-4.57	-1.81	0.7	1.66	2.77	2.79	2.93	2.84	2.93	3.31	3.5	3.93	4.24	3.86	4.19	3.98	4.27	4.47	4.45	4.5	4.36	4.27
46	46	D9.1.12B.25	12B	South Africa	Heated	D9	-1685	-430.06	-624.12	-378.29	-478.62	-800.98	759.15	-2947.69	-1432.17	-346.64	-462.47	-623.69	-430.06	-683.02	-544.99	-397.89	-573.96	-233.37	-129.05	-27.98	-4.47	0.59	2.28	3.49	4.48	5.53	5.61	5.24	5.62	5.54	5.72	5.92	5.77	5.94	5.94	6.09	5.77	6.08	6.19	6.19	6.14	5.98	6.09
47	47	D9.1.12B.25	12B	South Africa	Heated	D9	-2353.33	-562.35	-745.1	-552.71	-742.3	-1056.75	546.24	-2611.79	-1224.94	-374.77	-445.39	-754.59	-562.35	-766.49	-749.53	-491.33	-737.02	-343.97	-205.63	-44.86	-11.81	-5.18	-2.59	-0.12	1.03	2.15	2.33	2.88	3.28	3.32	3.53	3.72	3.8	4.29	4.31	4.33	4.28	4.57	4.6	4.56	4.81	4.35	4.57
48	48	D9.1.12B.25	12B	South Africa	Heated	D9	-2058.33	-439.81	-574.51	-398.45	-501.61	-719.67	840.28	-2954.87	-1523.54	-437.45	-560.73	-725.67	-439.81	-661.64	-610.97	-390.28	-527.93	-219.11	-145.06	-31.22	-6.69	-1.18	0.63	2.28	3.25	3.96	4.03	3.98	4.06	4.34	4.6	4.9	4.96	5.14	5.18	5.54	5.41	5.72	5.97	5.97	5.95	5.68	5.89
49	49	D9.1.10A.16	10A	South Africa	Unheated	D9	-2266.67	-518.65	-633.14	-475.19	-660.46	-831.06	957.59	-3286.67	-1540.09	-386.62	-539.27	-721.37	-518.65	-682.57	-644.82	-475.63	-679.69	-298.36	-203.56	-39.68	-4.69	3.6	6.33	9.01	10.35	11.29	11.35	11.49	12.16	12.2	12.36	12.67	12.74	13.16	13.12	13.17	13.04	13.35	13.57	13.47	13.69	13.41	13.54
50	50	D9.1.10A.16	10A	South Africa	Unheated	D9	-2638.33	-635.63	-819.22	-615.5	-812.64	-1026.02	856.45	-3068.72	-1545.92	-405.35	-569.5	-935.42	-635.63	-862.71	-878.32	-599.41	-814.41	-353.71	-212.2	-45.29	-5.67	1.74	5.88	7.7	8.61	9.39	9.64	9.55	9.64	9.74	9.66	9.72	9.85	9.89	9.8	10.12	10.2	10.44	10.68	10.76	11.06	10.98	11.07
51	51	D9.1.10A.16	10A	South Africa	Unheated	D9	-2593.33	-579.68	-650.98	-519.38	-691.26	-1007.48	939.01	-3450.26	-1446.62	-383.66	-647.31	-1026.02	-579.68	-759.75	-760.07	-571.29	-816.38	-347.89	-205.14	-54.03	-11.17	-3.66	-0.54	1.57	2.83	3.42	3.56	3.52	3.6	3.71	4.04	4.36	4.41	4.57	4.41	4.54	4.37	4.83	5.07	5.23	5.07	4.9	4.77
52	52	D9.1.10A.16	10A	South Africa	Unheated	D9	-2491.67	-621.57	-852.55	-627.91	-843.91	-1287.15	674.61	-2365.13	-1188.34	-364.71	-551.05	-859.7	-621.57	-907.64	-881.06	-617.11	-951.19	-411.35	-254.94	-63.16	-12.62	-4.73	-0.68	1.73	3.07	4.2	4.4	4.69	5.04	5.48	5.73	6.22	6.45	6.64	6.51	6.71	6.57	6.85	7.07	7.08	6.99	6.66	6.58
53	53	D9.1.10A.16	10A	South Africa	Unheated	D9	-2811.67	-658.32	-933.14	-680.62	-799.08	-1101.79	808.23	-3060.51	-1579.95	-439.33	-666.67	-958.65	-658.32	-997.12	-969.49	-615.35	-863.23	-397.46	-235.15	-41.79	-0.58	7.97	10.82	13.32	14.81	15.88	15.82	15.79	16	16.04	16.07	16.42	16.24	16.49	16.57	16.66	16.78	17.11	17.44	17.75	17.96	17.86	17.9
54	54	D9.1.10A.16	10A	South Africa	Unheated	D9	-2561.67	-609.46	-765.49	-452.71	-505.29	-531.06	1377.59	-4758.97	-2066.67	-625.45	-758.72	-1017.19	-609.46	-762.62	-704.2	-463.5	-661.26	-267.11	-153.31	-28.13	-1.28	2.53	4.18	5.58	6.38	7.61	8.12	8.55	8.62	8.46	8.2	8.37	8.42	8.83	8.62	8.7	8.56	8.76	8.74	8.64	8.89	9.04	9
55	55	D9.1.10A.16	10A	South Africa	Unheated	D9	-2505	-538.83	-754.12	-575.97	-740	-921.46	1093.19	-4127.69	-1553.15	-442.73	-652.88	-882.58	-538.83	-800.81	-745.24	-488.4	-616.46	-275.59	-165.87	-42.96	-7.26	-1.87	0.21	1.41	2.71	3.3	3.61	3.77	3.92	4.22	4.54	4.77	4.84	5.23	5.53	5.52	5.57	5.77	5.92	6	6.29	6.09	6.03
56	56	D9.1.10A.16	10A	South Africa	Unheated	D9	-2370	-528.6	-755.29	-558.14	-657.93	-962.93	1120.85	-3738.46	-1661.54	-426.9	-552.33	-875.96	-528.6	-873.32	-854.5	-507.21	-791.65	-298.99	-167.92	-31.81	-6.16	-0.5	1.43	3.05	4.27	5.24	5.14	5.22	4.91	4.8	4.98	5.14	5.04	5.27	5.16	5.29	5.18	5.35	5.62	5.75	5.88	5.67	5.83
57	57	D9.1.12D.50	12D	South Africa	Heated	D9	-2783.33	-632.29	-871.57	-589.15	-776.09	-887.48	1319.43	-4493.33	-2038.23	-636.15	-778.81	-1026.02	-632.29	-950.58	-847.99	-588.17	-764.78	-302.87	-190.29	-41.34	-7.51	-1.11	1.92	4.48	5.42	5.86	6.32	6.36	6.59	6.69	6.88	7.15	7.2	7.29	7.27	7.64	7.78	7.87	8.12	8.08	8.3	7.91	7.88
58	58	D9.1.12D.50	12D	South Africa	Heated	D9	-3306.67	-697.98	-894.9	-724.03	-970.11	-1254.96	1044.82	-3786.67	-1851.28	-601.59	-753.24	-1187.92	-697.98	-931.9	-981.32	-708.85	-921.7	-381.11	-253.66	-65.46	-14.38	-8.29	-5	-2.09	-1.15	-0.01	0.24	0.15	0.18	0.61	0.81	0.88	0.84	1.05	0.88	1.12	1.06	1.26	1.51	1.58	1.57	1.55	1.62
59	59	D9.1.12D.50	12D	South Africa	Heated	D9	-2893.33	-680.31	-980.39	-761.24	-894.71	-1146.99	1146.67	-3933.33	-1649.42	-522.05	-690.59	-1037.17	-680.31	-991.55	-968.81	-575.86	-729.89	-338.71	-205.28	-51.41	-10.59	-4.59	-2.18	0.3	1.25	2.01	1.76	1.68	2.24	2.34	2.82	2.92	2.89	3.33	3.28	3.34	3.31	3.77	4.1	3.9	3.94	3.48	3.44
60	60	D9.1.12D.50	12D	South Africa	Heated	D9	-2565	-574.74	-737.06	-529.46	-644.14	-899.02	1401.28	-4863.08	-2000.7	-542.52	-660.55	-982.23	-574.74	-831	-791	-483.83	-767.81	-358.01	-206.43	-51.74	-14.77	-8.67	-4.68	-2.47	-1.01	-0.31	-0.23	0.34	1.04	1.22	1.32	1.7	1.95	2.17	2.23	2.45	2.58	2.88	3.1	2.99	3.23	3.19	3.18
61	61	D9.1.12D.50	12D	South Africa	Heated	D9	-3100	-742.38	-958.82	-713.18	-876.55	-1265.37	1127.66	-4187.69	-1811.19	-546.2	-875.62	-1232.75	-742.38	-1015.09	-968.12	-668.19	-1038.82	-458.68	-297.1	-73.01	-16.06	-5.54	-1.85	0	0.84	1.91	2.36	2.94	3.47	3.72	3.94	3.98	4.1	4.38	4.7	5.39	5.44	5.75	5.96	5.94	6.11	5.9	6.04
62	62	D9.1.12D.50	12D	South Africa	Heated	D9	-2823.33	-683.02	-920.98	-718.6	-856.78	-1251.87	999.01	-3556.41	-1885.08	-513.16	-794.43	-1093.96	-683.02	-1030.64	-1004.54	-626.65	-924.73	-422.14	-270.22	-59.05	-14.12	-5.28	-1.35	0.55	1.47	2.21	2.5	2.88	3.02	3.72	4	4.35	4.36	4.55	4.56	5.01	4.98	5.2	5.22	5.23	5.12	4.87	4.79
63	63	D9.1.12D.50	12D	South Africa	Heated	D9	-2820	-653.44	-870.59	-634.11	-845.52	-1195.12	1109.79	-3052.31	-1374.83	-461.61	-668.49	-963.07	-653.44	-898.65	-867.87	-600.7	-836.86	-341.1	-210.6	-48.46	-9.84	-4.6	-1.76	0.7	1.98	2.56	2.24	2.23	2.22	2.29	2.38	2.52	3.02	3.18	3.08	2.95	2.95	3.57	3.72	3.63	3.9	3.81	4
64	64	D9.1.12D.50	12D	South Africa	Heated	D9	-3068.33	-694.29	-913.92	-673.64	-881.61	-1152.36	1336.03	-4239.49	-1658.51	-515.76	-779.63	-1114.87	-694.29	-983.74	-933.59	-694.14	-1005.81	-395.26	-239.27	-62.92	-12.56	-4.01	-0.19	1.84	2.8	3.47	4.03	4.62	4.95	5.12	5.21	5.29	5.31	5.16	5.06	5.48	5.34	5.62	5.57	5.35	5.4	5.35	5.37
65	65	D9.1.12C.8	12C	South Africa	Unheated	D9	-3536.67	-846.62	-1147.84	-869.77	-1031.49	-1255.93	1184.4	-4374.36	-2168.76	-655.82	-843.11	-1233.22	-846.62	-1157.77	-1235.3	-788.64	-1018.51	-453.45	-289.99	-70.38	-14.21	-5.34	-1.47	1.6	2.84	4.8	4.72	5.05	5.67	5.8	5.99	6.24	6.36	6.76	6.74	7.08	6.74	7.18	7.18	7.07	7.36	7.45	7.35
66	66	D9.1.12C.8	12C	South Africa	Unheated	D9	-3515	-817.75	-1104.12	-824.03	-896.55	-1045.37	1401.28	-5546.15	-2680.42	-801.52	-984.38	-1310.45	-817.75	-1156.06	-1057.84	-645.17	-797.3	-350.62	-205.16	-51.02	-7.42	-1.27	1.7	4.37	5.57	6.49	6.8	6.86	7.37	7.68	7.92	8.11	8.3	8.49	8.26	8.54	8.48	8.71	8.87	8.87	9.06	8.77	8.74
67	67	D9.1.12C.8	12C	South Africa	Unheated	D9	-3250	-769.52	-1012.35	-801.55	-940	-1272.2	1162.55	-4267.69	-1952.45	-534.06	-860.27	-1213.24	-769.52	-1079.25	-1086.38	-710.02	-1002.95	-467.19	-285.94	-67.65	-16.98	-6.96	-3.25	-0.66	0.55	1.6	1.74	1.96	2.27	2.31	2.33	2.53	2.61	2.84	2.69	3.02	3.13	3.58	3.65	3.75	3.99	3.73	3.73
68	68	D9.1.12C.8	12C	South Africa	Unheated	D9	-3010	-726.72	-1029.41	-850.39	-1112.41	-1372.2	1180	-4201.54	-1955.94	-610.63	-766.3	-1043.55	-726.72	-1023.99	-1127.76	-776.27	-1038.08	-426.09	-232.01	-47.91	-12.25	-5.28	-1.34	1.71	2.63	3.84	4.16	4.14	4.37	4.3	4.31	4.64	4.89	5.03	4.72	4.88	4.89	4.98	5.17	5.06	5.12	4.89	5.05
69	69	D9.1.12C.8	12C	South Africa	Unheated	D9	-3638.33	-857.55	-1118.04	-808.53	-1000.23	-1326.99	1209.22	-4307.18	-1936.83	-637.24	-849.22	-1339.26	-857.55	-1121.74	-989.63	-590.1	-774.86	-343.75	-197.43	-39.86	-0.69	5.61	8.66	10.83	11.65	12.36	12.21	12.02	12.29	12.35	12.47	12.63	12.85	12.88	12.8	12.9	12.82	12.97	13.33	13.32	13.5	13.47	13.4
70	70	D9.1.12C.8	12C	South Africa	Unheated	D9	-3150	-707.93	-912.94	-682.95	-891.03	-1152.68	1208.09	-4109.23	-1905.59	-544.25	-707.12	-1060.28	-707.93	-951.21	-921.08	-715.11	-1105.9	-530.24	-318.52	-73.67	-12.85	-1.35	3.6	7.24	8.41	9.56	10.33	10.97	11.19	11.48	11.63	11.81	11.77	11.9	11.92	12.31	12.24	12.48	12.78	13.06	13.21	13.12	13.32
71	71	D9.1.12C.8	12C	South Africa	Unheated	D9	-3698.33	-895.55	-1161.57	-851.94	-1067.13	-1416.75	1212.62	-4494.87	-2026.34	-689.73	-848.13	-1365.04	-895.55	-1191.82	-1173.69	-786.58	-1092.3	-478.35	-264.57	-60.95	-9.95	-2.12	2.34	4.77	6.08	7.37	7.32	7.33	7.55	7.39	7.56	7.9	7.79	7.91	7.86	7.96	7.81	8.16	8.2	8.29	8.38	8.08	8.05
72	72	D9.1.12C.8	12C	South Africa	Unheated	D9	-3266.67	-776.9	-1046.67	-852.71	-1046.67	-1401.3	1182.7	-4322.05	-2040.09	-583.37	-868.31	-1217.19	-776.9	-1088.77	-1058.44	-695.14	-936.45	-420.75	-251.97	-55.54	-6.83	4.12	7.28	8.91	9.56	10.52	10.99	11.22	11.55	11.56	11.93	12.1	12.05	12.21	12.36	12.8	12.77	12.88	12.72	12.8	12.94	12.64	12.7
73	73	E3.1.1B.8	1B	South Africa	Heated	E3	-3420	-801.46	-1021.18	-824.03	-979.31	-1267.8	1301.7	-5020	-2479.02	-746.85	-944.93	-1306.27	-801.46	-1109.16	-1165.81	-779.09	-1077.4	-536.06	-300.99	-69.04	-19	-10.65	-7.43	-4.57	-2.76	-1.54	-1.13	-0.89	-0.37	-0.23	-0.27	0.02	-0.09	0.17	0.05	0.03	0.08	0.44	0.5	0.51	0.38	0.48	0.43
74	74	E3.1.1B.8	1B	South Africa	Heated	E3	-3496.67	-740.78	-980.2	-723.26	-1000.46	-1318.86	1310.78	-4757.44	-2451.98	-715.04	-863.65	-1265.62	-740.78	-1080.95	-1027.85	-760.69	-1119.49	-503.51	-325.39	-83.74	-23.31	-13.26	-8.49	-5.62	-3.84	-2.62	-2.12	-1.5	-1.06	-0.97	-0.71	-0.52	-0.46	-0.33	-0.32	0.01	-0.13	0.08	0.17	0.04	0.22	0.04	-0.05
75	75	E3.1.1B.8	1B	South Africa	Heated	E3	-3190	-736.33	-987.65	-760.47	-946.21	-1420	1273.62	-4650.77	-2093.01	-603.69	-872.6	-1224.74	-736.33	-1092.99	-1142.67	-789.63	-1213.02	-528.67	-328.98	-81.98	-24.42	-12.73	-8.51	-6.81	-5.12	-3.17	-2.89	-2.34	-1.91	-1.47	-1.63	-1.37	-1.18	-0.96	-0.66	-0.4	-0.69	-0.32	-0.35	-0.53	-0.36	-0.36	-0.25
76	76	E3.1.1B.8	1B	South Africa	Heated	E3	-2490	-515.45	-612.35	-479.84	-626.9	-823.9	1686.38	-5423.08	-2150.35	-565.51	-684.66	-872.82	-515.45	-756.06	-924.68	-614.24	-849.88	-414.22	-248.69	-72.63	-21.15	-11.76	-8.42	-5.37	-3.65	-2	-2.16	-2.21	-1.79	-1.56	-1.22	-0.92	-0.97	-0.73	-0.8	-0.57	-0.65	-0.36	-0.06	0.11	0.23	-0.05	0.02
77	77	E3.1.1B.8	1B	South Africa	Heated	E3	-3843.33	-904.11	-1136.27	-806.2	-982.99	-1262.11	1477.73	-6016.41	-2705.36	-768.91	-1030.32	-1465.04	-904.11	-1246.54	-1105.57	-766.37	-1083.21	-440.61	-262.38	-61.9	-16.97	-8.05	-5.47	-2.79	-1.32	-0.11	0.45	0.58	0.99	1.16	1.25	1.26	1.3	1.55	1.52	1.69	1.45	1.51	1.73	1.57	1.77	1.56	1.67
78	78	E3.1.1B.8	1B	South Africa	Heated	E3	-3688.33	-813.5	-1090.98	-852.71	-1104.37	-1596.75	1040.28	-3899.49	-1961.31	-653.94	-871.96	-1353.54	-813.5	-1118.24	-1120.48	-725.95	-1082.72	-456.51	-266.05	-60.4	-12.73	-4.98	-1.56	0.76	1.6	2.52	2.25	2.35	2.51	2.35	2.19	2.44	2.54	2.9	3.06	3.25	3.31	3.67	3.83	3.64	3.85	3.84	3.8
79	79	E3.1.1B.8	1B	South Africa	Heated	E3	-3601.67	-881.91	-1174.9	-932.56	-1125.98	-1495.45	1238.44	-5206.67	-2500.93	-728.92	-973.24	-1390.36	-881.91	-1248.61	-1197	-761.39	-1068.88	-464.99	-270.55	-66.4	-17.84	-8.15	-4.47	-2.45	-0.93	0.13	0.04	0.47	0.96	1.26	1.49	1.61	1.38	1.82	1.78	1.96	1.97	2.29	2.2	2.01	1.97	1.88	2
80	80	E3.1.1B.8	1B	South Africa	Heated	E3	-3358.33	-774.25	-938.04	-772.09	-888.51	-1161.63	1455.6	-5022.56	-2027.04	-626.17	-843.47	-1216.96	-774.25	-1009.34	-1118.42	-672.88	-902.38	-393.13	-237.5	-66.65	-17.58	-9.75	-6.01	-3.35	-2.18	-0.84	-0.91	-0.79	-0.47	-0.27	0.05	0.09	-0.05	0.26	0.2	0.48	0.38	0.75	0.86	0.67	0.73	0.43	0.56
81	81	E3.1.1B.18	1B	South Africa	Heated	E3	-17.45	20.38	72.68	137	85.86	143.79	81.84	37.15	33.2	77.92	-49.51	27.24	68.66	97.66	48.06	64.45	54.41	-361.38	495.49	216.24	166.2	194.74	-3.61	5.76	5.8	5.3	5.24	5.55	5.02	4.88	5.1	4.92	4.64	4.7	4.82	4.76	4.64	4.64	4.55	4.4	4.45	4.41	4.18
82	82	E3.1.1B.18	1B	South Africa	Heated	E3	23.44	2.03	28.63	150	105.12	104.45	117.05	135.48	242.98	637.5	308.82	-101.76	46.93	63.88	83.18	86.26	162.26	292.68	169.41	118.72	173.29	187.7	-6.39	3.04	3.22	3.1	3.58	3.76	3.58	3.55	3.82	3.29	2.93	2.97	3.03	2.93	2.96	3.1	2.93	2.69	2.87	2.9	2.79
83	83	E3.1.1B.18	1B	South Africa	Heated	E3	-98.7	-61.37	-92.05	-40.24	10.66	-18.15	-6.02	15.54	218.32	727.92	697.55	-107.12	1.79	25.03	37.64	0.6	-4.73	-585.77	381.37	145.6	93.22	81.91	-0.48	4.4	4.21	4.1	4.06	3.95	3.67	3.5	3.56	3.44	3.55	3.51	3.6	3.66	3.72	3.59	3.52	3.37	3.41	3.03	3.11
84	84	E3.1.1B.18	1B	South Africa	Heated	E3	-78.39	-15.09	-61.76	66.48	59.28	58.77	-14.4	45.86	124.93	235.42	479.9	-112.85	-25.2	-11.85	17.5	33.37	41.57	245.93	117.84	51.56	93.53	88.86	-4.08	4.48	4.11	4.23	4.28	4.44	4.02	3.97	4.02	3.74	3.7	3.87	3.93	3.93	3.94	4	3.73	3.56	3.59	3.36	3.07
85	85	E3.1.1B.18	1B	South Africa	Heated	E3	-59.9	-51.13	8.02	158.33	119.55	177.87	163.39	100.11	301.1	168.33	-137.25	54.92	92.54	172.88	92.81	58.7	118.55	-69.11	223.92	95.04	70.29	137.08	-2.77	3.8	4.15	4.59	4.9	5.05	5.15	5.25	5.15	4.62	4.48	4.16	3.78	3.7	3.74	4.03	4.23	4.13	4.15	4.14	3.78
86	86	E3.1.1B.18	1B	South Africa	Heated	E3	-93.23	-10.02	12.31	125.25	73.75	95.82	48.46	58.92	121.21	284.17	501.96	-64.61	-28.43	-15.84	28.52	48.27	11.8	15.45	384.31	142.84	94.93	65.6	2.74	4.3	3.28	3.25	3.6	3.84	3.71	3.89	3.99	3.69	3.56	3.68	3.51	3.48	3.42	3.32	3.23	3.07	3.1	3.2	3.08
87	87	E3.1.1B.18	1B	South Africa	Heated	E3	-37.76	-19.48	-0.35	121.7	73.06	54.32	77.79	66.51	284.44	500.42	791.67	-20.78	50.87	65.34	65.6	69.94	21.34	-539.43	464.9	186.03	154.4	111.85	-1.95	5.31	5.28	5.46	5.74	6.09	6.19	6.13	6.42	5.81	5.74	5.62	5.47	5.31	5.66	5.65	5.82	5.91	6.05	5.86	5.63
88	88	E3.1.1B.18	1B	South Africa	Heated	E3	-155.21	-85.92	-78.7	64.68	100.85	187.99	149.81	156.56	507.71	1018.33	730.39	-27.46	30.57	86.95	106.08	87.67	118.16	184.55	249.8	212.91	154.45	185.74	-4.87	3.78	3.86	3.64	3.6	3.89	3.48	3.51	3.66	3.53	3.36	3.42	3.48	3.55	3.24	3.35	3.28	3.14	3.16	3.29	3.26
89	89	D9.1.12C.16	12C	South Africa	Unheated	D9	-147.4	-83.56	-66.67	101.24	76.44	97.71	83.62	1.4	3.58	-424.17	-31.37	2.06	-44.58	-9.63	-37.28	-11.06	2.98	-259.35	368.63	92.48	77.74	132.26	8.42	14	14.66	14.99	15.31	15.49	15.61	15.41	15.36	14.99	14.92	14.65	14.73	14.72	14.71	14.56	14.59	14.45	14.6	14.58	14.78
90	90	D9.1.12C.16	12C	South Africa	Unheated	D9	-96.35	-65.43	-42.88	132.71	55.25	-1.75	23.89	13.12	105.51	529.17	913.73	-113.07	-28.12	-81.62	-9.64	25.65	43.71	-150.41	40.78	24.96	80.64	90.73	3.43	6.22	6.18	6	6.09	6.3	6.36	6.29	6.6	6.31	6.07	5.9	6.17	6.26	6.27	6.49	6.31	5.81	5.78	5.82	5.42
91	91	D9.1.12C.16	12C	South Africa	Unheated	D9	-163.28	-35.81	-67.43	75.93	54.82	39.88	21.53	70.48	443.39	1648.75	1595.59	-147.8	-28.37	10.46	81.16	69.24	46.89	-115.85	246.47	250	193.63	240.37	1.14	10.9	11.61	11.59	12.1	12.22	12.2	12.31	12.53	12	11.77	11.67	11.74	11.45	11.59	11.81	11.84	11.77	12.13	11.98	11.72
92	92	D9.1.12C.16	12C	South Africa	Unheated	D9	-248.18	-108.9	-57.33	174.56	125.16	203.98	123.94	125.75	302.34	682.08	987.75	-121.51	48.82	74.21	88.19	76.78	99.29	-153.25	349.22	186.31	153.67	152.32	-3.94	7	7.2	7.65	8	8.49	8.23	8.14	8.14	7.78	7.47	7.56	7.84	7.59	7.41	7.6	7.5	7.35	7.67	7.72	7.53
93	93	D9.1.12C.16	12C	South Africa	Unheated	D9	-296.35	-156.31	-113	203.98	120.01	181.24	114.64	87.31	198.9	1006.67	725.49	-115.27	-6.65	4.31	58.14	26.5	51.1	-104.07	149.02	104.96	84.99	93.4	0.83	7.56	7.87	7.7	8.01	8.34	8.21	8.45	8.72	8.29	7.96	8.04	7.81	7.63	7.6	7.97	7.9	7.93	8.15	8.4	8.17
94	94	D9.1.12C.16	12C	South Africa	Unheated	D9	-244.53	-99.66	-128.42	208.02	150.49	217.21	115.17	161.45	369.01	606.25	572.06	-71.15	59.05	53.8	58.41	55.29	28.21	-408.54	310	174.68	109.78	47.86	5.37	9.99	10.22	10.34	10.25	10.51	10.6	10.51	10.36	10.17	10.25	10.2	10.3	10.52	10.68	10.55	10.44	10.58	10.67	10.42	10.42
95	95	D9.1.12C.16	12C	South Africa	Unheated	D9	-400.52	-199.44	-191.98	135.2	118.57	234.14	134.2	108.17	458.13	1168.33	1198.04	-162.26	-60.53	-5.45	26.46	45.81	67.96	-276.42	207.45	119.72	127.43	204.99	0.21	6.15	6.51	6.8	7.5	7.47	7.56	7.71	7.95	7.47	7.32	7.32	7.16	6.92	6.85	7.06	6.79	6.91	7.25	7.26	7.1
96	96	D9.1.12C.16	12C	South Africa	Unheated	D9	-290.36	-107.21	-38.24	190.61	134.81	157.02	65.27	45.75	360.19	1232.08	1220.1	-149.71	-46.27	-8.3	58.1	51.83	55.71	-258.13	530.39	180.35	135.35	127.18	14.08	15.78	14.64	14.32	14.16	14.39	14.27	14.24	14.29	14.22	14.19	14.29	14.51	14.58	14.7	14.72	14.57	14.25	14.38	14.1	13.85
97	97	D9.1.12C.40	12c	South Africa	Unheated	D9	-289.84	-162.16	-230.91	57.65	69.39	32.19	29.05	58.55	261.57	933.75	1407.35	-163.22	-110.89	-112.36	9.6	0.32	-82.3	-808.54	584.12	244.47	160.71	145.19	3.43	9.32	8.8	8.86	9.07	9.25	9.28	9.37	9.47	9.26	9.1	8.94	9.13	8.9	9	9.32	9.29	9.24	9.45	9.34	9.18
98	98	D9.1.12C.40	12c	South Africa	Unheated	D9	-181.77	-108.56	-145.5	101.99	99.87	77.87	60.79	85.27	352.34	495.83	839.22	-133.63	-73.72	-102.79	-17.85	27.2	20.88	-227.64	176.86	134.18	169.67	149.38	7.89	11.07	11.31	11.47	11.34	11.41	11.36	11.41	11.35	11.23	11.24	11.45	11.49	11.56	11.56	11.68	11.45	11.22	11.38	11.28	11.08
99	99	D9.1.12C.40	12c	South Africa	Unheated	D9	-164.58	-97.07	-138.45	146.39	90.22	68.96	108.19	114.95	349.04	1175.83	1295.1	-47.28	31.49	23.07	32.15	62.3	18.94	-942.28	327.45	126.1	144.2	95.9	3.59	9.35	9.37	9.19	9.27	9.81	9.32	9.39	9.7	9.33	9.15	9.43	9.5	9.48	9.68	9.62	9.4	9.13	9.14	9.03	9.04
100	100	D9.1.12C.40	12c	South Africa	Unheated	D9	-260.68	-122.07	-141.98	54.79	68.47	48.52	8.62	59.95	346.97	877.08	1402.45	-223.27	-67.13	-98.04	-18.44	20.33	19.91	-306.91	144.51	70.14	94.98	54.46	7.43	10.23	10.38	10.46	10.2	10.65	10.48	10.4	10.44	10.47	10.19	10.28	10.24	10.3	10.25	10.33	10.02	9.82	9.98	9.67	9.54
101	101	D9.1.12C.40	12c	South Africa	Unheated	D9	-193.49	-105.52	-75.17	139.49	98.39	57.83	62.96	8.33	85.81	102.08	870.1	-115.79	-71.42	-144.42	-43.8	14.2	-29.9	-421.54	429.22	245.89	215.79	227.18	-9.08	4.2	4.76	5.11	5.59	5.76	5.74	6.1	6.15	5.61	5.48	5.61	5.47	5.34	5.42	5.68	5.57	5.39	5.6	5.56	5.39
102	102	D9.1.12C.40	12c	South Africa	Unheated	D9	-190.1	-61.37	-64.04	173.01	96.59	94.2	39.5	40.22	209.64	814.17	1151.96	-179.15	-61.25	-55.39	49.37	54.83	86.9	-4.07	54.9	69.65	72.26	4.1	10.95	9.07	8.78	8.68	8.44	8.56	8.33	8.28	8.45	8.27	8.02	8.12	8.05	7.99	7.97	8.5	8.49	8.27	8.47	8.56	7.84
103	103	D9.1.12C.40	12c	South Africa	Unheated	D9	-283.85	-198.87	-227.52	32.71	72.77	76.79	88.63	130.86	625.34	1666.67	2013.73	-297.65	-82.11	-1.39	57.42	69.63	140.99	-30.89	156.08	162.41	147.41	157.58	0.54	7.31	8.21	8.56	8.47	8.92	8.98	8.93	9.06	8.93	8.68	8.87	8.99	8.97	8.88	9.1	8.92	8.84	8.85	8.98	8.84
104	104	D9.1.12C.40	12c	South Africa	Unheated	D9	-248.18	-94.37	-115.01	102.55	80.09	73.62	4.87	26.72	259.37	972.08	1240.69	-148.83	-75.1	-30.35	21.6	26.89	-14.72	-304.47	439.8	182.06	124.48	9	7.75	11.74	11.15	11.1	11.05	11.23	10.99	11.06	11.05	10.59	10.74	10.85	11.03	10.97	10.95	10.99	10.93	10.62	10.74	10.53	10.36
105	105	E3.1.6C.4	6C	South Africa	Heated	E3	-122.92	-61.71	-52.42	131.97	103.87	111.61	77.07	88.92	225.34	231.67	-98.04	-3.82	28.63	-39.8	16.43	1.34	-4.54	-101.63	147.84	39.43	63.25	59.18	-2.15	4.52	4.23	4.3	4.58	4.84	4.62	4.37	4.56	4.09	4.03	4.2	4.3	4.13	4.39	4.58	4.31	4.22	4.37	4.35	4.07
106	106	E3.1.6C.4	6C	South Africa	Heated	E3	-161.72	-98.65	-51.24	106.16	106.2	138.26	113.44	112.1	309.5	718.75	563.24	-96.26	-1.69	1.33	54.15	47.04	24.71	-152.44	242.94	156.81	157.3	84.76	-0.92	7.13	7.59	7.69	7.93	8.31	7.88	7.63	7.65	7.06	6.7	7.01	6.9	6.59	6.81	7.03	6.65	6.79	7.22	7.04	6.86
107	107	E3.1.6C.4	6C	South Africa	Heated	E3	-137.76	-86.37	-83.75	104.91	84.88	73.75	85.6	104.25	329.06	822.92	756.37	-114.61	6.7	56.21	76.97	36.96	35.34	-488.21	553.14	239.65	182.35	180.84	-1.1	7.81	7.7	7.84	8.06	8.31	8.28	8.19	8.31	8.19	8.08	8.04	8.06	8.21	8.27	8.2	8.22	8.31	8.25	8.06	8.25
108	108	E3.1.6C.4	6C	South Africa	Heated	E3	-248.7	-132.32	-145.57	15.73	64.99	87.52	78.95	106.51	319.97	802.92	1226.96	-76.73	21.11	26.17	31.95	32.95	-33.92	-497.97	303.73	112.41	92.29	38.59	-3.2	4.31	4.76	5.07	5.28	5.54	5.41	5.18	5.21	4.85	4.79	4.73	4.86	4.66	4.53	4.73	4.71	4.65	4.92	4.95	4.69
109	109	E3.1.6C.4	6C	South Africa	Heated	E3	-214.84	-141.22	-176.97	-47.2	43.6	55.67	72.69	80.16	403.72	1371.25	1525	-215.2	-95.55	-78.52	-3.44	51.48	62.06	-254.88	52.35	-60.21	45.5	-135.03	12.33	5.15	3.6	3.56	3.34	3.54	3.03	2.79	2.63	2.15	1.79	1.78	1.9	1.82	1.66	1.75	1.8	1.49	1.72	1.64	1.67
110	110	E3.1.6C.4	7C	South Africa	Heated	E3	-109.64	-56.64	-26.9	121.33	67.55	40.55	50.63	69.09	375.34	1135.42	1379.9	-153.82	-14.16	93.09	90.72	75.86	81.26	-90.65	297.84	218.79	204.4	270.14	-12.35	3.7	5.05	5.69	5.84	6.42	6.44	6.45	6.56	6.46	6.32	6.36	6.43	6.28	6.13	5.91	5.5	5.19	5.25	5.13	5.12
111	111	E3.1.6C.4	6C	South Africa	Heated	E3	-143.75	-75	-69.71	41.42	79.72	70.45	84.1	74.52	364.46	705	794.12	-88.55	-14.72	-11.41	28.44	35.52	80.54	526.83	-243.53	-39.57	-13.04	-57.75	-0.56	4.98	4.91	4.69	4.97	5.43	5.28	5.26	5.43	5.04	4.68	4.54	4.53	4.39	4.39	4.51	4.36	4.05	4.16	4.17	4.12
112	112	E3.1.6C.4	6C	South Africa	Heated	E3	-146.61	-84.23	-56.5	37.62	52.92	0.74	33.48	46.08	291.6	469.58	1161.27	-160.72	-17.13	-18.95	-26.03	24.35	49.48	-172.76	79.8	-55.39	-14.34	-96.88	9.72	8.41	7.01	6.59	7.07	7.41	6.98	7.19	7.39	6.86	6.9	7.11	7.12	7.07	7.19	7.1	7.19	7.09	7.26	6.98	6.83
113	113	E3.1.1B.27	1b	South Africa	Heated	E3	-91.67	-10.02	-7.61	116.29	109.78	90.96	58.86	4.73	155.92	-113.33	51.96	-48.75	-52.35	-35.23	13.59	14.02	14.14	-204.07	59.61	96.88	106.11	-45.1	11.95	10.48	9.67	9.43	9.25	9.33	9.23	9.05	9.2	8.89	8.89	8.73	8.85	8.82	8.95	8.8	8.84	8.69	8.58	8.36	8.36
114	114	E3.1.1B.27	1b	South Africa	Heated	E3	-77.86	-14.3	-45.3	52.18	68.27	28.68	27.41	48.01	308.95	1009.58	975.98	-80.1	4.96	23.26	62.12	53.52	2.79	-736.18	422.16	160.35	146.84	61.94	2.76	5.68	5.06	5.37	5.37	5.61	5.42	5.47	5.43	5.08	4.91	4.91	4.89	4.74	4.97	4.9	4.94	4.9	4.94	4.67	4.68
115	115	E3.1.1B.27	1b	South Africa	Heated	E3	-198.44	-111.15	-117.43	65.67	93.11	134.41	129.77	158.39	331.4	627.5	764.71	-63	26.99	48.29	36.49	44.61	42.41	-48.78	221.18	91.49	77.02	-10.16	0.31	6.38	6.74	6.51	6.63	7	6.75	6.57	6.35	6.06	6.15	6.04	6.1	6.35	6.09	5.94	5.93	5.89	6.09	6.13	6.12
116	116	E3.1.1B.27	1b	South Africa	Heated	E3	-82.81	-46.62	-32.37	89.55	52.56	47.37	29.48	30.97	153.72	660	776.47	-162.56	-23.93	-10.27	52.61	46.93	73.54	-204.88	285.88	139.15	87.58	44.92	0.09	3.93	4.2	3.93	4.05	4.34	4.4	4.19	4.2	3.61	3.39	3.29	3.27	3.47	3.74	3.8	3.68	3.59	3.61	3.55	3.47
117	117	E3.1.1B.27	1b	South Africa	Heated	E3	-122.4	-45.38	-91.15	19.9	39.44	66.53	109.92	153.66	371.35	1138.33	571.57	61.09	81.19	35.61	55.61	26.15	-54.6	-415.45	419.22	173.33	130.23	-13.19	7.64	8.67	8.24	8.15	7.67	7.85	7.87	8	7.86	7.66	7.51	7.6	7.72	7.76	7.93	7.94	7.65	7.31	7.51	7.21	7.03
118	118	E3.1.1B.27	1b	South Africa	Heated	E3	-148.7	-63.4	-45.99	78.42	82.12	80.23	64.21	85.22	488.57	1072.92	1174.02	-87.3	56.08	160.77	108.73	65.93	-33.92	-673.58	568.43	231.13	178	78.7	-4.42	4.4	4.77	5.19	5.11	5.23	5.19	5.16	5.09	4.99	5.12	5.08	5	4.8	4.64	4.54	4.4	4.23	4.45	4.46	4.31
119	119	E3.1.1B.27	1b	South Africa	Heated	E3	-44.53	-15.88	-65.77	52.8	15.45	-71.46	-44.08	30.16	144.21	601.25	1051.47	-165.42	-45.25	-83.46	6.28	20.19	7.98	-367.07	321.76	189.15	179.04	208.82	-8.38	4.17	4.63	5.22	5.45	5.69	5.43	5.4	5.3	4.76	4.72	4.83	4.85	4.95	5.26	5.26	5.06	4.87	4.75	4.57	4.42
120	120	E3.1.1B.27	1b	South Africa	Heated	E3	-88.02	-32.21	-12.72	79.23	84.91	70.18	97.78	63.66	150.69	88.33	139.22	46.55	47.14	-18	24.33	10.92	-6.74	-817.89	440.39	177.16	171.22	261.14	-7.5	3.71	3.58	4.09	4.53	4.93	4.48	4.59	4.51	4.32	4.04	4.29	4.24	4.08	3.97	4.09	4.1	3.86	4.14	4.16	3.99
121	121	E3.1.1B.37	1B	South Africa	Heated	E3	-42.97	2.36	48.76	104.29	69.19	58.5	19.22	-50.16	50	68.75	10.29	-9.47	-27.76	-44.68	39.69	13.85	-23.54	-469.51	385.29	273.4	271.27	333.96	-12.61	4.82	5.7	5.89	5.99	6.14	5.57	5.46	5.64	5.3	5.09	5.22	5.27	5.33	5.39	5.71	5.52	5.28	5.31	5.29	5.04
122	122	E3.1.1B.37	1B	South Africa	Heated	E3	-52.34	-11.49	35.89	111.75	80.81	18.02	36.27	-4.03	106.2	591.25	836.76	-63.22	13.04	-26.05	47.75	48.31	10.7	-730.49	398.24	260.21	271.89	283.69	-7.32	5.77	6.62	7.05	6.93	7.1	6.81	6.8	6.97	6.63	6.59	6.65	6.81	6.56	6.62	6.61	6.55	6.39	6.76	6.74	6.58
123	123	E3.1.1B.37	1B	South Africa	Heated	E3	-122.4	-27.82	10.51	112.44	86.48	204.59	119.17	126.24	206.89	430.83	268.63	-3.23	116.46	70.22	61.53	76.46	49.68	-742.28	555.69	198.44	155.07	186.81	-3.33	6.21	6.52	6.26	6.85	7.16	7.1	7.03	7.35	6.91	6.81	6.89	6.99	6.89	6.92	7.13	6.83	6.65	6.8	6.81	6.35
124	124	E3.1.1B.37	1B	South Africa	Heated	E3	-119.79	-27.93	16.87	118.16	80.64	35.9	-31.6	-57.53	-80.44	-100.83	269.61	-76.06	-24.44	-55.39	-19.59	-10.5	-31	-179.67	294.9	118.16	65.73	95.54	-1.46	4.72	4.82	4.42	4.85	5.12	4.94	4.68	4.72	4.34	3.94	3.95	4.05	4.08	4.09	4.28	4.3	4.14	4.24	3.99	3.67
125	125	E3.1.1B.37	1B	South Africa	Heated	E3	-85.42	-11.71	-34.16	74.5	65.29	74.76	85.45	92.47	231.96	686.67	1010.78	-77.39	-6.95	2.79	48.66	77.03	114.92	237.4	181.96	109.22	77.85	4.1	0.04	3.6	3.85	3.41	3.55	3.92	3.89	3.71	3.96	3.62	3.55	3.43	3.26	3.25	3.43	3.37	3.43	3.55	3.55	3.45	3.3
126	126	E3.1.1B.37	1B	South Africa	Heated	E3	-143.49	-70.72	-50.69	93.22	118.27	167.95	83.48	83.49	213.91	324.58	452.45	-55.87	51.28	72.69	73.74	61.98	49.87	-53.25	-23.73	24.61	18.89	-87.79	13.14	8.53	8.13	8.12	8	8.05	8.02	8.27	8.16	7.76	7.5	7.53	7.21	7.08	7.19	7.48	7.21	7.05	7.4	7.23	6.95
127	127	E3.1.1B.37	1B	South Africa	Heated	E3	1.04	-31.19	-124.76	-37.19	-16.08	-104.72	12.81	56.88	244.9	973.33	1003.92	-97.5	-62.37	-51.08	16.51	17.9	51.62	477.24	-71.37	52.06	82.71	168.09	-10.51	5.59	7.15	7.39	7.74	8.07	7.82	7.83	8.02	7.83	7.71	7.76	7.46	7.49	7.6	7.64	7.72	7.64	7.63	7.3	7.33
128	128	E3.1.1B.37	1B	South Africa	Heated	E3	-15.1	-24.55	21.44	65.17	68.04	41.57	72.16	23.44	139.39	-20.83	1.96	53.89	67.89	45.37	19.75	15.72	-67.96	-586.99	420.78	221.13	158.59	106.24	-1.34	6.35	6.42	6.1	6.06	6.07	5.52	5.26	5.26	4.81	4.72	5	5.12	5.27	5.43	5.42	5.14	5.14	5.05	4.92	4.94
129	129	I14.2.16A.17	16A	South Africa	Unheated	I14	-963.13	-625.85	-139.12	457.99	193.96	186.08	246.31	-46.04	226.8	-14854.5	1136.32	1845.03	352.45	-299.74	-4.22	20.07	-24.64	-39.64	-23.6	-5.71	15.98	33.86	13.47	11.39	11.78	11.9	11.87	12.25	12.35	12.24	12.19	12.18	12.33	12.43	12.38	12.49	12.61	12.5	12.52	12.94	12.96	12.78	12.76
130	130	I14.2.16A.17	16A	South Africa	Unheated	I14	-1483.8	-1047.16	-309.85	138.04	86.53	144.08	298.11	52.95	346.4	-14163.6	819.73	1878.15	627.34	-1182.52	-259.52	-152.31	-150.61	-108.38	-50.49	-4.01	-11.64	-8.6	4.98	7.61	7.53	8.1	8.07	8.36	8.16	8.17	8.1	8.16	8.18	8.4	8.43	8.67	8.8	8.72	8.72	8.87	8.69	8.51	8.45
131	131	I14.2.16A.17	16A	South Africa	Unheated	I14	-1494.41	-1067.33	-302.77	180.49	83.8	95.24	262.26	-98.27	714.39	-34845.4	2114.35	2907.95	668.5	-994.6	-200.81	-70.01	-97.45	-69.63	-35.58	-4.21	-21.48	-37.87	4.05	11.76	12.69	13.43	13.76	14.12	14.07	14.1	14.1	14.34	14.52	14.78	14.83	14.96	14.94	14.92	14.87	14.99	14.9	14.84	14.78
132	132	I14.2.16A.17	16A	South Africa	Unheated	I14	-1591.62	-982.95	-276.9	355.13	194.08	239.8	456.78	-225.18	727.79	-37790.9	2106.28	3396.69	681.87	-962.21	-68.01	7.41	43.07	13.06	7.29	13.81	-15.82	-16.58	3.07	7	7.6	8.29	8.2	8.42	8.29	8.17	8.06	8.32	8.44	8.6	8.63	8.86	8.88	8.88	9	9.13	9.02	8.89	9.08
133	133	I14.2.16A.17	16A	South Africa	Unheated	I14	-1858.1	-1288.07	-387.23	315.1	138.82	263.18	675.47	-338.71	1026.3	-45781.8	1854.71	2464.9	523.63	-822.62	-90.14	-58.09	-77.22	-84.81	-13.7	-4.12	8.62	-19.61	-1.73	5.97	6.44	7.09	7.48	7.92	7.58	7.5	7.31	7.27	7.39	7.42	7.52	7.58	7.72	7.72	7.8	7.96	7.91	7.82	7.8
134	134	I14.2.16A.17	16A	South Africa	Unheated	I14	-1909.5	-1293.47	-423.52	448.29	200.84	271.86	660.38	-452.95	839.21	-35818.2	1516.59	2406.62	617.53	-934.19	-94.73	-94.31	-99.31	-42.02	-32.25	-39.71	-66.18	-71.59	-3.34	6.65	8.01	8.92	8.92	9.03	8.77	8.67	8.6	8.88	8.92	9.11	9.23	9.38	9.35	9.41	9.5	9.56	9.5	9.51	9.63
135	135	I14.2.16A.17	16A	South Africa	Unheated	I14	-1891.62	-1201.99	-316.98	555.9	225.93	303.15	528.3	-77.99	813.4	-39454.6	2164.13	3732.45	885.59	-1046.27	-93.86	-9.67	-9.67	-11.57	-5.35	-8.01	-29.51	-22.9	0.06	5.81	6.2	7.01	6.86	7.04	6.66	6.6	6.58	6.93	6.97	7.14	7.13	7.13	7.12	7.2	7.39	7.55	7.7	7.71	7.73
136	136	I14.2.16A.17	16A	South Africa	Unheated	I14	-1929.61	-1393.18	-440.77	478.06	182.71	154.07	376.33	-263.88	848.14	-45636.4	2751.57	3956.29	705.79	-943.44	-99.19	-67.02	-85.93	-113.99	-105.46	-57.2	-52.03	-52.9	9.63	19.3	19.69	20.51	20.71	21.06	20.94	20.93	20.74	20.65	20.76	20.81	20.99	20.99	21.17	21.27	21.34	21.58	21.84	21.9	21.78
137	137	I14.2.16E.5	16E	South Africa	Heated	I14	-2143.58	-1537.5	-462.85	610.92	194	157.23	595.37	-356.98	972.95	-43827.3	3017.49	4134.44	844.73	-1355.01	-226.35	-87.63	-83.01	-101.7	-67.83	-31.19	-64.45	-62.73	0.99	7.68	7.84	8.25	8.81	8.91	8.54	8.53	8.73	8.53	8.75	9.08	9.33	9.6	9.92	9.93	10.14	10.31	10.28	10.17	10.1
138	138	I14.2.16E.5	16E	South Africa	Heated	I14	-2510.06	-1744.89	-540.34	577.4	211.46	214.1	518.52	-269.21	674.19	-43190.9	2687.44	4076.16	874.44	-1730.33	-306.82	-159.24	-210.25	-168.4	-66.58	-0.5	-19.22	20.28	6.35	5.16	4.49	5.1	5.09	5.29	5.05	5.42	5.47	5.44	5.64	5.9	5.78	5.85	5.9	5.83	5.93	6.15	6.09	6.2	6.2
139	139	I14.2.16E.5	16E	South Africa	Heated	I14	-2490.5	-1719.03	-511.23	611.91	230.63	225.22	596.91	-267.63	979.65	-46036.4	2593.72	3925.83	870.13	-1338.82	-271.54	-155.84	-167.6	-139.6	-69.48	-7.07	-34.73	-30.8	-0.65	2.84	3.44	4.24	4.53	4.73	4.52	4.58	4.63	4.44	4.67	5.05	5.16	5.43	5.74	5.82	5.89	5.87	5.69	5.66	5.56
140	140	I14.2.16E.5	16E	South Africa	Heated	I14	-2496.65	-1635.8	-474.88	796.36	331.05	436.11	979.59	-485.04	1153.6	-45536.4	1858.74	2733.11	514.26	-801.8	-65.03	-79.11	-136.96	-195.45	-159.14	-136.41	-132.09	-90.48	-2.53	6.53	7.97	9.25	9.35	9.79	9.9	9.77	9.77	9.84	9.64	9.81	9.93	9.99	10	10.25	10.41	10.59	10.62	10.66	10.52
141	141	I14.2.16E.5	16E	South Africa	Heated	I14	-2698.32	-1773.58	-600	608.6	221.82	283.4	616.47	-672.52	1543.92	-70472.7	3799.1	5372.19	1079.64	-1530.08	-198.26	-51.37	-91.45	-44.92	-47.27	-39.06	-88.71	-75.11	-3.46	7.66	9.26	10.46	10.86	11.3	11.37	11.4	11.51	11.44	11.63	11.88	11.89	11.93	12.05	12.09	12.15	12.35	12.44	12.59	12.59
142	142	I14.2.16E.5	16E	South Africa	Heated	I14	-2690.5	-1905.4	-605.22	526.35	213.18	293.63	828.13	-451.22	1278.41	-55181.8	2988.34	4007.95	976.82	-1629.82	-269.19	-116.67	-144.56	-129.56	-76.66	-48.37	-74.3	-97.2	5.14	18.5	20.84	22.12	22.72	23.16	23.01	22.92	22.98	23.01	23.05	23.37	23.49	23.5	23.59	23.8	23.75	23.8	23.8	23.79	23.74
143	143	I14.2.16E.5	16E	South Africa	Heated	I14	-2716.2	-1760.23	-508.25	905.84	315.32	327.07	751.63	-407.77	1087.34	-49000	2610.76	3474.17	832.99	-1408.74	-221.45	-133.8	-248.96	-169.54	-137.49	-86.66	-116.33	-79.67	-8.26	1.91	2.95	3.94	4.23	4.42	4.29	4.24	4.14	4.25	4.57	4.94	4.91	5	5.29	5.25	5.37	5.66	5.7	5.66	5.63
144	144	I14.2.16E.5	16E	South Africa	Heated	I14	-3096.09	-2093.75	-636.19	811.47	333.78	390.72	944.43	-525.47	1375.19	-58563.6	2888.79	3849.01	879.64	-1299.74	-208.56	-148.14	-233.14	-179.07	-112.72	-101.21	-102.99	-86.13	-11.35	-0.03	2.04	2.54	2.87	3.4	3.15	2.84	2.99	3.04	3.02	3.22	3.47	3.71	3.99	3.95	3.94	4.14	4.07	3.82	3.89
145	145	I14.2.16A.18	16A	South Africa	Unheated	I14	-3229.61	-2071.87	-640.07	857	314.1	331.77	613.89	-336.26	1249.88	-61990.9	3170.85	4933.11	1117.53	-1859.38	-305.58	-192.34	-276.1	-206.59	-127.85	-88.98	-103.52	-87.14	-8.56	2.2	3.31	4.31	4.93	5.42	5.13	5.38	5.57	5.53	5.73	5.97	5.82	5.72	5.9	5.84	5.96	6.3	6.38	6.23	6.17
146	146	I14.2.16A.18	16A	South Africa	Unheated	I14	-3573.74	-2351.99	-748.75	703.31	287.33	378.41	976.84	-607.05	1614.14	-66827.3	3425.56	4534.44	1167.16	-1838.82	-370.92	-212.66	-243.18	-146.53	-124.26	-92.99	-141.21	-132.07	-10.27	7.71	10.56	12.29	12.91	13.3	13.25	13.24	13.09	12.93	13.01	13.33	13.47	13.92	14.12	14.47	14.47	14.5	14.33	14.32	14.21
147	147	I14.2.16A.18	16A	South Africa	Unheated	I14	-3658.1	-2569.03	-833.63	664.39	279.31	377.75	1058.32	-745.32	1566.75	-63781.8	3396.41	5433.11	1130.76	-2275.58	-408.18	-234.33	-256.93	-225.69	-155.51	-140.91	-150.49	-136.95	-11	3.18	5.06	6.21	6.59	6.52	6.23	6.21	5.97	5.98	6.2	6.51	6.72	7	7.07	7.14	7.14	7.14	7.05	7.16	7.23
148	148	I14.2.16A.18	16A	South Africa	Unheated	I14	-3740.78	-2556.82	-838.21	690.63	253.8	361.93	926.24	-717.41	1733	-77563.6	3979.37	6007.95	1273.11	-1915.68	-370.49	-210.16	-228.47	-198.3	-165.56	-86.95	-104.18	-124.6	-12.76	3.3	4.55	6.05	6.7	7.28	7.04	7.08	6.97	6.95	6.99	7.34	7.65	7.75	8.01	8.31	8.33	8.19	8.18	8.34	8
149	149	I14.2.16A.18	16A	South Africa	Unheated	I14	-3682.68	-2458.52	-771.58	675.85	258.75	381.8	897.08	-589.35	1860.55	-78472.7	4088.79	6133.77	1325.41	-2172.75	-347.68	-173.7	-226.13	-158.15	-132.28	-124.89	-140.17	-108.8	5.05	19.65	21.7	22.77	23.13	23.47	23.5	23.62	23.71	23.83	23.91	24.27	24.17	24.51	24.7	24.89	24.97	25.19	25.23	25.13	25.04
150	150	I14.2.16A.18	16A	South Africa	Unheated	I14	-3507.26	-2392.61	-731.13	1051.38	357.11	435.57	1005.83	-602.88	1280.89	-55272.7	3025.11	4860.93	1026.45	-1697.17	-331.18	-195.25	-279.87	-223.39	-159.47	-100.09	-117.08	-59.59	-4.59	7.87	9.62	10.88	11.21	11.85	11.61	11.59	11.86	11.85	11.86	12.28	12.39	12.42	12.52	12.73	12.58	12.78	12.76	12.79	12.65
151	151	I14.2.16A.18	16A	South Africa	Unheated	I14	-3730.73	-2498.01	-810.43	793.83	294.59	403.69	883.02	-720	1643.67	-77236.4	3947.09	6198.68	1227.64	-2165.55	-369.37	-182.14	-264.79	-223.56	-151.7	-118.23	-191.38	-158.35	-5.23	11.12	13.22	14.71	15.4	15.59	15.59	15.71	15.82	15.89	15.88	15.89	15.96	16	15.95	16.29	16.54	16.76	16.91	17.04	16.96
152	152	I14.2.16A.18	16A	South Africa	Unheated	I14	-3500	-2378.41	-755.14	961.96	333.66	334.86	749.4	-421.44	1343.18	-68518.2	3839.91	6052.32	1395.39	-2150.39	-352.32	-188.57	-221.51	-159.04	-131.07	-100.06	-107.42	-90.71	-1.86	13.37	15.5	16.58	17.06	17.52	17.51	17.4	17.48	17.47	17.68	17.75	17.83	17.97	18.02	18.32	18.56	18.76	18.95	19.02	18.8
153	153	I14.2.16B.8	16B	South Africa	Heated	I14	-3367.04	-2374.43	-770.04	756.45	322.66	349.26	917.5	-712.66	1648.88	-58118.2	3367.26	5497.35	1048.89	-1495.37	-278.05	-192.59	-246.79	-227.52	-219.09	-177.7	-200.53	-173.49	-19.53	1.64	4.09	5.72	6.4	6.77	6.79	6.67	6.76	6.8	6.84	6.78	7.01	6.99	6.87	6.98	7.17	7.37	7.42	7.59	7.55
154	154	I14.2.16B.8	16B	South Africa	Heated	I14	-3526.82	-2368.18	-747.47	739.69	243.77	350.92	771.01	-431.8	1401.24	-59845.4	3121.52	5146.36	1248.29	-2020.82	-393.61	-249.04	-271.22	-195.02	-119.2	-90.52	-93.27	-73.06	-9.74	0.1	1.72	2.85	3.02	3.63	3.44	3.12	3.05	3.16	3.1	3.38	3.84	4.2	4.43	4.74	4.79	4.97	4.87	4.76	4.63
155	155	I14.2.16B.8	16B	South Africa	Heated	I14	-3482.12	-2441.19	-795.8	705.07	273.65	367.58	1001.2	-731.08	1631.51	-69590.9	3553.81	5522.52	1134.77	-1958.61	-327.28	-188.24	-247.85	-214.59	-172.33	-81.27	-108.3	-68.16	-7.48	2.94	3.55	4.94	5.43	6.03	5.97	5.76	5.67	5.73	5.86	6.18	6.42	6.72	6.79	6.98	7.02	7.11	7.02	7.07	6.98
156	156	I14.2.16B.8	16B	South Africa	Heated	I14	-3488.27	-2336.65	-732.94	845.2	284.68	382.15	962.95	-647.19	1419.85	-56763.6	2896.86	4492.72	957.21	-1836.5	-349.16	-239.57	-264.68	-207.4	-146.35	-85.83	-99.59	-94.95	-12.05	2.85	4.16	5.8	6.67	7.28	7.09	7.12	7.17	7	7.02	7.42	7.43	7.46	7.42	7.56	7.62	7.86	7.9	7.95	7.96
157	157	I14.2.16B.8	16B	South Africa	Heated	I14	-3383.24	-2373.86	-762.11	741.12	285.1	344.2	980.1	-648.63	1551.86	-60781.8	3224.22	4892.72	1180.68	-1950.13	-357.59	-212.7	-246.1	-187.15	-133.53	-93.55	-124.82	-108.74	-8.95	4.59	5.63	6.81	7.18	7.66	7.31	7.26	7.03	7.25	7.25	7.56	7.94	8.12	8.14	8.17	8.15	8.07	8.15	8.02	8.12
158	158	I14.2.16B.8	16B	South Africa	Heated	I14	-3531.28	-2433.24	-774.83	800.11	312.09	373.88	954.55	-640.14	1590.82	-65645.4	3205.83	4817.88	1080.98	-1796.14	-360.63	-226.51	-317.53	-244.36	-192.05	-114.08	-132.02	-97.17	-9.14	4.04	4.39	5.14	5.63	5.76	5.23	5.36	5.43	5.48	5.75	6.33	6.39	6.5	6.56	6.81	6.61	6.63	6.88	6.96	6.78
159	159	I14.2.16B.8	16B	South Africa	Heated	I14	-3417.88	-2336.65	-725.28	791.62	295.26	381.08	916.64	-559.14	1486.85	-69200	3243.95	5196.03	1082.91	-1716.2	-259.89	-193.12	-268.51	-248.75	-187.25	-174.9	-211.7	-137.01	-12.4	2.87	5.55	6.99	7.01	7.46	7.5	7.49	7.49	7.76	8.06	8.25	8.3	8.46	8.47	8.5	8.54	8.67	8.61	8.48	8.37
160	160	I14.2.16B.8	16B	South Africa	Heated	I14	-3427.93	-2343.47	-729.43	888.2	362.99	436.41	1060.72	-742.16	1565.76	-57036.4	3418.83	4905.96	1028.53	-1534.19	-284.07	-141.25	-230.91	-184.94	-140.2	-101.03	-110.73	-62.07	-2.48	4.05	4.95	5.76	5.91	6.12	5.98	5.85	5.83	5.85	5.93	6.09	6.32	6.45	6.62	7	7.16	7.37	7.42	7.34	7.13
161	161	I14.2.16A.20	16A	South Africa	Unheated	I14	-3440.78	-2388.07	-746.73	778.94	327.44	358.18	869.13	-508.92	1418.11	-61936.4	3378.03	5155.63	1164.78	-1848.59	-321.95	-201.68	-279.61	-226.24	-128.29	-117.97	-124.85	-109.29	-12.37	0.1	2.6	3.82	4.19	4.81	4.63	4.61	4.69	4.99	5.06	5.46	5.6	5.89	5.76	5.72	5.64	5.77	5.71	5.71	5.71
162	162	I14.2.16A.20	16A	South Africa	Unheated	I14	-3376.54	-2292.9	-731.13	817.2	298.95	340.27	839.11	-532.95	1245.16	-52000	2992.83	4634.44	991.68	-1803.6	-416	-235.07	-255.97	-254.02	-191.13	-99.56	-122.74	-110.99	-5	5.24	6.49	7.41	7.7	7.93	7.76	7.73	7.93	7.99	8.15	8.42	8.38	8.35	8.48	8.59	8.74	9.01	9.09	9	8.86
163	163	I14.2.16A.20	16A	South Africa	Unheated	I14	-3239.11	-2162.5	-705.27	815.21	329.92	399.17	851.46	-576.98	1285.36	-51672.7	2565.02	4574.83	1077.27	-1933.16	-316.68	-203.36	-276.05	-219.57	-198.39	-162.12	-186.16	-141.1	-13.37	5.25	7.07	8.7	9.25	9.77	9.71	9.76	9.64	9.85	10.02	10.36	10.62	10.77	10.62	10.64	10.73	10.84	10.89	11.03	10.97
164	164	I14.2.16A.20	16A	South Africa	Unheated	I14	-3284.92	-2297.73	-710.16	818.96	304.15	357.29	1024.01	-633.67	1503.72	-62454.6	3443.95	4883.44	1090.34	-1844.73	-246.25	-161.98	-213.81	-171.25	-118.5	-140.85	-154.39	-132.22	-15.31	1.94	4.13	5.47	6.11	6.52	6.28	6.22	6.31	6.26	6.34	6.61	6.76	6.94	6.93	7.22	7.32	7.53	7.65	7.7	7.69
165	165	I14.2.16A.20	16A	South Africa	Unheated	I14	-3254.19	-2165.06	-677.97	891.62	287.24	284.06	612.18	-262.3	800.74	-46027.3	2996.86	4247.02	1078.6	-1898.46	-361.87	-246.5	-369.25	-291.15	-234.33	-175.64	-194.94	-184.45	-17.17	4.55	6.86	8.52	9.25	9.47	9.18	9.07	8.9	8.92	8.99	9.37	9.5	9.8	10.04	10.43	10.31	10.48	10.46	10.29	10.04
166	166	I14.2.16A.20	16A	South Africa	Unheated	I14	-3429.61	-2424.43	-758.97	767.48	256.61	323.08	971.7	-644.17	1392.31	-67045.4	3517.04	5611.26	1224.22	-2196.66	-401.43	-210.69	-212.9	-173.59	-99.41	-84.15	-113.65	-102.65	-4.16	7.64	9.22	10.16	10.79	11.18	11.05	11.1	11.15	11.11	11.24	11.38	11.49	11.42	11.52	11.54	11.75	11.95	12.19	12.16	12.07
167	167	I14.2.16A.20	16A	South Africa	Unheated	I14	-3177.65	-2255.11	-697.39	906.95	309.69	330.87	932.42	-595.68	1286.35	-55309.1	3293.27	5137.75	1182.17	-1957.33	-341.48	-170.34	-178.76	-96.47	-73.21	-25.45	-41.33	-27.52	13.8	21.33	21.99	22.9	23.35	23.54	23.48	23.49	23.57	23.56	23.79	24.04	24.18	24.36	24.53	24.7	24.72	24.67	24.79	24.61	24.47
168	168	I14.2.16A.20	16A	South Africa	Unheated	I14	-3363.69	-2250	-680.63	892.06	313.09	373.17	739.45	-379.42	1127.79	-52445.4	2885.65	5310.6	1162.11	-1816.2	-308.56	-219.38	-285.34	-269.89	-219.31	-164.09	-178.07	-124.86	-5.05	7.71	9.25	10.23	10.53	11	10.85	10.99	11.29	11.36	11.4	11.6	11.68	11.56	11.83	12.07	12.13	12.11	12.29	12.33	12.31
169	169	E3.1.6B.19	6B	South Africa	Unheated	E3	887.5	-188.12	-38.8	385.33	-55.16	-619.12	-69.15	97.49	-62.14	-308.26	1501.72	903.47	978.57	-125.49	-458.84	10750	-272.74	72.24	940.76	144.36	105.84	140.76	11.01	11.77	11.6	11.48	11.32	11.32	11.34	10.88	11.37	11.63	11.81	11.96	12.12	11.86	11.62	11.72	11.24	11.24	11.03	11.11	11.05
170	170	E3.1.6B.19	6B	South Africa	Unheated	E3	-5337.5	408.91	360.79	-573.37	81.52	95.59	-1371.28	190.8	-94.51	-394.35	1998.28	1340.1	-8535.71	132.49	111.89	-1335.71	4.18	-16.47	328.15	117.55	115.06	160.33	-2.05	7.24	8.04	7.85	7.9	8.32	8.33	8.12	8.44	8.55	8.61	8.7	8.66	8.58	8.68	8.5	8.45	8.49	8.6	8.56	8.68
171	171	E3.1.6B.19	6B	South Africa	Unheated	E3	-5475	712.87	156.85	244.57	56.73	-714.71	363.83	-75.25	67.99	180	-1458.62	249.5	-900	57.17	203.05	-11957.1	228.76	220.67	552.1	111.06	-12.91	-1036.96	18.32	12	11.6	11.45	11.31	11.56	11.48	11.45	11.39	11.38	11.19	11.3	11.36	11.42	11.41	11.66	11.64	11.49	11.39	11.22	11.05
172	172	E3.1.6B.19	6B	South Africa	Unheated	E3	-4450	185.15	19.5	584.78	-102.58	-814.71	-195.74	-45.82	14.93	150.43	-813.79	300.99	-7042.86	64.17	125	-7042.86	92.64	-102.16	202.52	120.21	104.71	301.09	-3.05	6.63	8.52	8.71	8.53	8.77	8.74	8.36	8.29	8.57	8.53	8.75	8.77	8.78	8.77	8.98	8.83	8.73	8.73	8.46	8.16
173	173	E3.1.6B.19	6B	South Africa	Unheated	E3	-10000	1198.02	487.55	-308.7	166.48	-752.94	1100	260.2	-207.91	-1224.35	2868.97	1001.98	-14328.6	138.44	95.73	-1600	28.43	-44.47	162.18	194.26	238.73	786.96	0.49	8.23	9.75	9.72	9.49	9.68	9.42	8.88	9.22	9.34	9.12	9.44	9.72	9.18	9.16	9.19	9.27	9.04	9.3	9.15	9.12
174	174	E3.1.6B.19	6B	South Africa	Unheated	E3	-6287.5	511.88	183.2	478.8	15.62	-1427.94	784.04	117.22	-80.85	-218.7	401.72	382.67	-4878.57	118.65	455.18	-2178.57	41.97	43.15	271.85	120.53	195.39	645.11	4.39	12.14	13.07	13.39	13.5	13.64	13.4	13.31	13.35	13.51	13.54	13.98	14.11	14.05	13.77	13.9	13.79	13.45	13.34	13.63	13.39
175	175	E3.1.6B.19	6B	South Africa	Unheated	E3	-11112.5	1513.86	592.32	23.37	11.89	-1254.41	1098.94	269.06	-118.79	-543.04	632.76	529.21	1750	84.12	265.55	-10335.7	226.92	279.93	539.92	65.85	37.6	-211.41	8.64	10.08	9.87	9.86	9.99	10.22	10.12	10.11	10.41	10.3	10.43	10.57	10.58	10.25	10.46	10.42	10.13	9.98	9.83	9.62	9.57
176	176	E3.1.6B.19	6B	South Africa	Unheated	E3	-11025	1188.12	446.89	-75	102.29	-114.71	-797.87	-77.26	-57.19	-143.48	631.03	894.06	-7885.71	54.72	545.12	-15728.6	479.6	359.86	1711.76	423.83	406.35	1157.61	-1.96	9.54	11.46	11.64	11.63	11.72	11.68	11.47	11.79	11.85	11.89	12.23	12.33	12.43	12.44	12.57	12.19	12.04	11.88	11.9	11.94
177	177	I14.2.16B.43	16B	South Africa	Heated	I14	-18937.5	2186.14	885.68	272.28	-100.14	-1769.12	1318.09	240.3	-219.87	-452.61	987.93	613.37	-11935.7	125.81	674.09	-19778.6	526.25	311.18	1443.28	359.68	313.22	829.89	-8.23	3.46	3.99	4.54	4.71	5.04	4.51	4.48	4.58	4.66	4.49	4.91	5.08	4.97	4.86	5.15	5.04	4.77	4.93	4.64	4.56
178	178	I14.2.16B.43	16B	South Africa	Heated	I14	-24562.5	2771.29	1002.7	24.46	-91.55	-1919.12	718.09	-4.52	-80.13	-324.78	1505.17	1269.8	-23850	355.46	1210.06	-26550	621.57	377.52	1100.42	205.85	240.68	865.76	-6.18	6.51	7.98	8.15	8.59	9.15	9.13	8.72	8.98	9.11	9.04	9.13	9.16	8.99	8.8	8.95	8.92	8.75	8.82	8.75	8.62
179	179	I14.2.16B.43	16B	South Africa	Heated	I14	-23087.5	2472.28	1045.85	195.11	95.56	-1242.65	1032.98	424.25	-304.23	-1807.39	5181.03	1870.79	-20307.1	249.1	586.89	-12078.6	216.56	142.67	105.46	89.89	210.14	244.02	-3.33	0.31	1.7	2.57	2.71	3	3.11	3.15	3.24	3.25	3.27	3.6	3.48	3.46	3.4	3.64	3.43	3.42	3.44	3.51	3.24
180	180	I14.2.16B.43	16B	South Africa	Heated	I14	-24587.5	2816.83	1076.97	583.15	-169.2	-2504.41	1237.23	468.39	-227.61	-1014.35	4270.69	1992.57	-13450	232.49	656.4	-12292.9	314.88	306.37	753.36	359.26	154.2	514.67	-1.28	4.61	6.17	5.78	6.18	6.78	6.8	6.68	6.65	7.05	6.73	6.92	6.95	7.07	6.81	7.01	6.72	6.73	6.71	6.68	6.68
181	181	I14.2.16B.43	16B	South Africa	Heated	I14	-22662.5	2633.66	892.32	1467.93	-374.07	-4925	2815.96	418.56	-98.83	179.57	-2543.1	214.36	2435.71	120.28	691.77	-25464.3	665.38	586.42	1845.8	402.23	293.34	558.15	4.47	10.45	10.47	10.48	10.59	10.93	10.59	10.25	10.46	10.73	10.46	10.76	11.02	10.87	10.39	10.65	10.45	10.33	10.37	10.54	10.45
182	182	I14.2.16B.43	16B	South Africa	Heated	I14	-26662.5	2815.84	924.27	1178.8	-251.43	-3427.94	2211.7	368.73	-149.73	-379.57	4639.66	1439.11	-11635.7	225	946.65	-9835.71	284.45	306.13	1009.66	380.11	484.12	1980.98	-8.55	6.23	8.2	8.68	8.59	8.83	8.69	8.48	8.54	8.7	8.6	8.87	8.95	9	9.14	9.33	8.96	8.67	8.42	8.21	8.02
183	183	I14.2.16B.43	16B	South Africa	Heated	I14	-24662.5	3101.98	1017.22	230.98	62.89	-3007.35	2979.79	281.77	-253.51	-1413.48	4022.41	1618.32	-15507.1	201.71	491.77	-11007.1	137.29	330.17	904.62	303.72	216.91	309.24	9.24	9.08	9.43	9.43	9.07	9.23	8.78	8.67	8.93	9.05	8.9	9.38	9.39	9.14	8.99	9.24	8.94	8.82	8.75	8.79	8.45
184	184	I14.2.16B.43	16B	South Africa	Heated	I14	-19537.5	2652.48	899.38	842.93	-227.36	-1566.18	2301.06	337.63	-220.41	-815.22	4939.66	2006.44	-25478.6	236.24	522.26	-5421.43	111.87	199.4	1339.92	415.85	477.97	1938.59	-6.59	10.6	12.38	13.32	13.61	14.09	14.06	14.02	14.02	14.04	14.1	14.21	14.14	14.09	14.23	14.36	14.16	14.17	14.33	14.24	14.23
185	185	I14.2.16A.24	16A	South Africa	Unheated	I14	-33400	3553.47	1304.15	1025	-231.52	-3964.71	2408.51	459.87	-276.44	-1101.74	5424.14	1958.42	-22085.7	216.61	816.46	-15528.6	480.94	295.91	1094.96	346.17	351.84	848.91	-3.66	3.6	5.43	5.78	5.67	6	6.13	6.06	6.29	6.53	6.38	6.46	6.22	6.23	6.37	6.59	6.38	6.6	6.41	6.24	6.06
186	186	I14.2.16A.24	16A	South Africa	Unheated	I14	-28737.5	3373.27	1258.3	792.93	-62.03	-822.06	1532.98	213.88	-283.36	-1190	4874.14	2005.45	-29578.6	255.13	807.01	-25078.6	523.91	346.27	1792.86	436.7	475.92	1634.24	-11.23	3.98	5.38	6.56	6.69	7.02	7.1	7.08	7.18	7.21	7.06	7.44	7.24	7.34	7.4	7.69	7.44	7.53	7.3	7.32	7.22
187	187	I14.2.16A.24	16A	South Africa	Unheated	I14	-38412.5	4513.86	1680.29	479.89	-376.65	-5533.82	4788.3	827.93	-430.67	-1550	6177.59	1782.67	-19421.4	244.87	916.77	-13378.6	514.88	493.39	1618.91	430.96	448.26	890.76	-1.5	4.42	6.12	6.37	6.19	6.68	6.66	6.48	6.82	7.12	7.04	7.45	7.34	7.16	6.9	7.13	6.83	6.84	6.91	7.03	6.96
188	188	I14.2.16A.24	16A	South Africa	Unheated	I14	-29162.5	2864.36	918.88	2053.8	-286.1	-2777.94	1894.68	231.61	-113.22	-617.83	5336.21	1906.44	-19407.1	287.21	1009.45	-14392.9	412.21	391.47	1769.33	589.68	623.26	2415.76	-16.65	4.21	6.79	7.59	7.77	7.97	7.78	7.89	8.01	8.23	8.23	8.52	8.49	8.57	8.74	9.12	8.82	8.54	8.6	8.55	8.32
189	189	I14.2.16A.24	16A	South Africa	Unheated	I14	-29162.5	2864.36	918.88	2053.8	-286.1	-2777.94	1894.68	231.61	-113.22	-617.83	5336.21	1906.44	-19407.1	287.21	1009.45	-14392.9	412.21	391.47	1769.33	589.68	623.26	2415.76	-16.65	4.21	6.79	7.59	7.77	7.97	7.78	7.89	8.01	8.23	8.23	8.52	8.49	8.57	8.74	9.12	8.82	8.54	8.6	8.55	8.32
190	190	I14.2.16A.24	16A	South Africa	Unheated	I14	-35712.5	4071.29	1413.9	864.67	-189.26	-4245.59	3377.66	533.95	-316.28	-989.13	5163.79	2097.52	-18178.6	284.93	1055.79	-19207.1	356.35	483.29	1765.13	602.02	570.59	2341.85	-1	11.85	13.96	14.33	14.34	14.39	14.36	14.02	14.36	14.45	14.45	14.72	14.79	14.54	14.47	14.68	14.26	14.09	14.11	14.03	13.51
191	191	I14.2.16A.24	16A	South Africa	Unheated	I14	-37650	4110.89	1563.49	922.83	-93.7	-3529.41	2725.53	554.85	-304.86	-1520.87	5844.83	1696.04	-17785.7	230.62	682.32	-23185.7	633.11	392.31	1666.39	429.57	328.89	746.74	11.8	18.72	19.17	19.96	19.9	20	19.99	20.11	20.09	20.22	20.07	20.46	20.27	20.14	20.08	20.24	19.79	19.77	19.77	19.77	19.66
192	192	I14.2.16A.24	16A	South Africa	Unheated	I14	-33912.5	3622.77	1306.85	1360.33	-162.61	-1219.12	1111.7	256.02	-215.38	-1299.57	6581.03	2076.73	-23150	304.97	1070.43	-24950	566.05	439.3	1588.66	505.64	424.28	1252.72	13.23	23.39	24.48	24.77	24.68	25.02	24.8	24.82	24.59	24.64	24.27	24.55	24.53	24.53	24.41	24.93	24.74	24.48	24.64	24.7	24.42
193	193	I14.2.16B.50	16B	South Africa	Heated	I14	-45587.5	4907.92	1761.62	1949.46	-457.16	-3872.06	2379.79	377.09	-333.9	-1935.22	7270.69	2319.31	-33721.4	306.76	1148.48	-29221.4	792.47	522	1976.05	525.21	561.17	2330.98	-11.16	3.04	5.35	6.05	6.32	6.42	6.32	6.3	6.5	6.7	6.6	6.92	6.76	6.51	6.41	6.59	6.31	6.25	6.5	6.67	6.7
194	194	I14.2.16B.50	16B	South Africa	Heated	I14	-48650	5078.22	2080.5	1075	-141.55	-2935.29	1759.57	520.4	-402.88	-1908.7	10113.8	2832.67	-34957.1	328.18	1206.71	-27242.9	670.9	538.46	2593.28	610.64	488.52	1691.3	11.67	25.3	26.57	27.4	27.24	27.19	27.28	27.18	26.99	27.05	27.32	27.48	27.41	27.27	27.2	27.51	27.28	27.34	27.72	27.87	27.87
195	195	I14.2.16B.50	16B	South Africa	Heated	I14	-49375	5225.74	2029.88	982.61	-39.83	-1679.41	123.4	254.18	-355.22	-1936.52	8951.72	2908.91	-37214.3	469.71	1714.63	-39400	1000.67	799.28	2642.86	627.02	627.87	2635.87	-2.41	11.94	13.01	13.76	13.92	13.98	14.08	13.96	14.26	14.54	14.59	14.81	14.95	14.92	14.69	14.95	14.67	14.67	14.61	14.75	14.64
196	196	I14.2.16B.50	16B	South Africa	Heated	I14	-46800	5397.03	2107.47	1082.61	-179.66	-2638.24	2291.49	558.86	-447.84	-2580	9548.28	3187.13	-34542.9	297.07	920.12	-27857.1	682.27	574.76	2379.83	709.79	482.58	965.22	-1.72	5.62	7.39	6.73	6.24	6.68	6.41	6.4	6.75	7.13	6.94	7.21	6.92	6.95	6.72	7.03	6.99	6.92	7.04	7.36	7.22
197	197	I14.2.16B.50	16B	South Africa	Heated	I14	-45250	4640.59	1763.49	1905.43	-409.46	-4997.06	2791.49	520.07	-344.42	-1892.17	8775.86	2769.31	-37000	393.97	849.39	-16942.9	526.09	464.66	2501.68	784.68	744.67	2952.17	-15.58	6.04	8.14	8.96	9.36	9.59	9.76	9.94	10.27	10.37	10.46	10.6	10.54	10.34	10.25	10.55	10.32	10.23	10.13	10.26	10.04
198	198	I14.2.16B.50	16B	South Africa	Heated	I14	-47987.5	5445.54	1962.03	1473.37	-282.66	-4013.24	3305.32	715.22	-489.84	-2266.52	9577.59	2999.5	-35307.1	376.14	1051.52	-23092.9	519.57	356.13	1479.41	476.06	526.74	2314.67	-15.92	1.9	4.11	5.38	5.72	6.03	6.16	6.07	6	5.99	6.06	6.21	6.32	6.41	6.37	6.73	6.55	6.42	6.65	6.77	6.52
199	199	I14.2.16B.50	16B	South Africa	Heated	I14	-42700	4622.77	1651.45	2375	-574.5	-5420.59	3155.32	405.69	-229.5	-694.78	2879.31	1388.12	-15400	232.74	1195.12	-34942.9	932.44	754.57	2758.82	625.74	580.53	1925	-5.94	8.99	10.64	11.65	11.5	11.52	11.37	11.44	11.36	11.69	11.84	12.05	12.14	12.13	11.95	12.3	12.18	11.91	11.92	11.86	11.56
200	200	I14.2.16B.50	16B	South Africa	Heated	I14	-50725	5748.51	2206.64	607.61	-15.76	-2676.47	2587.23	355.52	-340.11	-2051.3	7296.55	2380.2	-34342.9	454.56	1575.61	-43728.6	1026.76	686.06	2330.25	565.11	518.44	1742.39	-11.05	7.79	9.76	10.91	11.06	11.43	11.27	11.2	11.08	11.19	11.14	11.44	11.52	11.63	11.31	11.49	11.3	11.19	10.97	11.25	11.12
201	201	I14.2.16A.9	16A	South Africa	Unheated	I14	-47525	5336.63	1998.34	2053.26	-440.69	-4602.94	3980.85	526.42	-202.16	-1165.22	5955.17	1923.76	-24028.6	442.51	1568.9	-34442.9	812.37	687.74	2169.75	490	423.98	1681.52	3.34	20.61	22.25	23.19	23.66	24.31	24.3	24.36	24.44	24.62	24.41	24.47	24.36	24.18	24.09	24.43	24.21	24.26	24.42	24.23	24.09
202	202	I14.2.16A.9	16A	South Africa	Unheated	I14	-46337.5	4741.58	1827.59	2236.41	-445.13	-4330.88	2654.26	522.58	-381.38	-1953.48	8801.72	2625.25	-30935.7	273.53	821.04	-21935.7	573.75	399.4	2008.82	604.36	521.21	1776.63	-17.94	2.35	4.9	5.48	5.57	5.97	6.03	5.83	6.24	6.4	6.5	6.7	6.94	6.81	6.86	7.08	6.96	6.87	6.85	6.78	6.69
203	203	I14.2.16A.9	16A	South Africa	Unheated	I14	-50225	5731.68	2187.55	1616.3	-330.66	-6835.29	5748.94	879.6	-497.3	-2678.26	6306.9	1525.74	-21757.1	289.09	769.51	-26771.4	756.19	537.02	1816.81	540.43	479.92	1802.17	-4.05	10.71	12.18	12.69	12.83	13.14	12.86	12.82	13.06	13.24	13.21	13.58	13.65	13.45	13.39	13.52	13.33	13.25	13.37	13.41	13.33
204	204	I14.2.16A.9	16A	South Africa	Unheated	I14	-46900	5077.23	1845.64	2189.13	-401.72	-4679.41	3634.04	625.42	-430.22	-2205.22	7844.83	2297.03	-29414.3	369.06	1184.15	-25171.4	423.75	311.06	1163.03	413.19	327.87	1142.39	-1.82	8.89	10.54	10.26	10.05	10.29	10.11	9.9	9.85	9.98	10.01	10.33	10.26	10.29	10.31	10.65	10.57	10.54	10.76	10.64	10.58
205	205	I14.2.16A.9	16A	South Africa	Unheated	I14	-54012.5	6010.89	2206.85	1360.33	-276.07	-5375	4232.98	653.34	-524.55	-2723.91	10336.2	3226.24	-39478.6	340.15	1070.43	-23664.3	496.82	383.05	1361.76	369.68	319.16	822.28	0.87	8.52	10.25	10.72	10.68	10.98	11.03	10.69	10.68	10.61	10.42	10.61	10.73	10.84	10.76	10.97	10.54	10.15	10.01	10	9.9
206	206	I14.2.16A.9	16A	South Africa	Unheated	I14	-47925	5061.39	1990.46	2113.04	-464.18	-6167.65	3063.83	629.1	-365.83	-1393.04	5213.79	2299.01	-26357.1	249.19	1119.51	-30600	677.26	540.87	2026.89	495.96	276.64	1291.3	9.99	19.68	21.13	21.04	21.5	21.68	21.6	21.66	21.98	22.13	22.01	22.2	22.1	22.02	21.78	22.19	22.12	21.89	21.96	22.16	21.99
207	207	I14.2.16A.9	16A	South Africa	Unheated	I14	-53150	5850.5	2171.37	2050	-444.99	-5970.59	4338.3	808.36	-416.91	-2375.65	8924.14	2669.31	-23985.7	232.41	820.73	-25142.9	543.48	518.27	1721.01	426.17	325.61	973.91	10.65	13.28	14.27	14.68	14.53	14.92	14.82	15.08	15.14	15.39	14.96	15.38	15.37	15.44	15.34	15.82	15.5	15.32	15.29	15.35	15.17
208	208	I14.2.16A.9	16A	South Africa	Unheated	I14	-48737.5	5614.85	2018.05	1815.76	-458.02	-6051.47	5641.49	736.29	-433.18	-1812.61	4798.28	1208.42	-20907.1	279.4	1336.89	-34278.6	865.72	630.89	1971.01	481.81	508.3	1688.59	-2.16	10.7	13.39	14.27	13.88	14.43	14.3	14.1	13.94	14.37	14.29	14.73	14.98	15.06	15.1	15.57	15.43	15.09	15.21	15.15	14.77
209	209	E3.1.1A.5	1A	South Africa	Unheated	E3	-1689.36	-1642.58	-1551.36	-11300.8	1113.63	848.09	421.26	343.5	510.16	-676.47	-649.4	-326.48	-204.54	-227.2	-623.38	-861.46	-965.3	-2588.99	1393.37	-8819.7	-1373.51	-1252.82	-20.47	3.39	5.34	7.14	8.34	8.95	9.49	9.82	9.83	9.82	9.82	10.09	10.03	10.04	9.95	10.13	10.35	10.38	10.63	11.08	11.26
210	210	E3.1.1A.5	1A	South Africa	Unheated	E3	-736.14	-762.56	-709.62	-4590	458.11	415.54	274.56	213.74	355.03	-377.47	-316.29	-125.69	-69.12	-57.17	-219.92	-294.89	-322.78	-820.75	527.18	-1745.45	-380.36	-528.81	-9.39	4.06	5.37	6.51	7.3	7.7	8.02	8.23	8.26	8.08	8.05	8.17	8.09	8.11	7.97	8.06	8.11	8.05	8.17	8.5	8.54
211	211	E3.1.1A.5	1A	South Africa	Unheated	E3	-251	-224.82	-187.34	-1621.67	310.36	290.09	182.45	150.59	202.56	-113.92	-127.75	6.65	27.49	48.05	50.71	49.24	-17.3	-142.14	282.85	-1775.76	-97.02	-97.18	14.42	14.59	13.93	13.96	14.05	14.22	14.36	14.68	14.66	14.73	14.62	14.76	14.59	14.52	14.44	14.25	14.15	14.05	14.26	14.12	14.1
212	212	E3.1.1A.5	1A	South Africa	Unheated	E3	314.06	256.68	283.81	1338.33	-103.83	-83.56	41.11	30.46	-2.17	100.92	117.04	103.41	93.77	125.79	215.11	227.08	287.13	782.39	-134.63	3578.79	585.12	128.25	12.03	10.47	9.6	9.74	10.03	10.03	10.38	10.7	10.79	10.69	10.55	10.36	9.96	9.97	9.97	9.81	9.72	9.65	9.59	9.48	9.58
213	213	E3.1.1A.5	1A	South Africa	Unheated	E3	709.64	652.42	578.85	5875	-431.08	-392.57	-174.56	-84.98	-208.88	337.36	192.31	105.99	112.02	149.81	338.98	432.39	401.9	1232.08	-383.5	3127.27	667.86	425.42	14.4	11.86	11.98	12.08	12.11	11.91	12.11	12.17	12.01	12.17	12.21	12.32	12.14	11.95	11.76	11.62	11.41	11.46	11.47	11.21	11.22
214	214	E3.1.1A.5	1A	South Africa	Unheated	E3	971.49	932.31	874.84	6591.67	-501.58	-349.55	-138.28	-65.6	-240.43	458.97	482.5	275.64	205.06	219.31	375.56	474.62	511.6	1762.89	-758.58	7375.76	854.17	541.24	11.37	9.79	10.15	10.33	10.16	10.02	9.89	9.9	9.87	9.78	9.62	9.86	9.58	9.48	9.58	9.54	9.12	9.07	8.94	8.67	8.65
215	215	E3.1.1A.5	1A	South Africa	Unheated	E3	1222.89	1171.37	1097.12	6785	-505.41	-568.24	-237.81	-161.34	-508.28	729.12	548.87	292.77	221.54	269.06	460.59	563.07	651.9	1960.38	-612.62	7209.09	1389.29	1166.1	20.56	9.99	8.45	7.98	7.76	7.64	7.77	7.97	7.82	7.72	7.68	7.53	7.36	7.39	7.23	7.02	6.7	6.28	5.96	5.7	5.65
216	216	E3.1.1A.5	1A	South Africa	Unheated	E3	1331.93	1292.95	1182.93	9117.5	-818.58	-731.42	-358.13	-248.08	-541.12	667.31	488.46	269.2	200.25	245	443.43	655.97	624.37	1572.64	-587.86	7359.09	1274.11	1143.22	31.84	15.89	14.4	13.57	13.27	12.99	13.04	13.26	13.52	13.54	13.77	13.86	13.59	13.33	13.13	12.7	12.38	12.18	11.96	11.74	11.88
217	217	I14.2.16E.31	16E	South Africa	Heated	I14	1586.95	1510.87	1432.61	9700.83	-935.92	-824.44	-351.65	-282.48	-698.92	742.95	576.55	360.39	269.31	311.73	661.94	827.94	823.52	2222.96	-782.69	6837.88	1262.8	751.13	32.99	26.04	25.76	24.89	24.87	24.6	24.68	24.71	24.91	24.88	24.83	24.7	24.4	24.51	24.51	24.35	24.3	24.35	23.85	23.53	23.44
218	218	I14.2.16E.31	16E	South Africa	Heated	I14	1703.61	1583.26	1476.92	10200	-1056.08	-1013.51	-428.27	-333.55	-811.24	880.22	601.36	337.41	243.41	289.25	593.64	802.84	700.63	1856.6	-588.35	6109.09	1414.29	1764.41	36.8	11.24	8.15	6.87	6.03	5.54	5.46	5.6	5.58	5.48	5.32	5.31	4.85	4.58	4.4	4.33	4.03	3.93	3.87	3.67	3.54
219	219	I14.2.16E.31	16E	South Africa	Heated	I14	1730.72	1663.88	1649.28	9922.5	-927.36	-868.58	-382.16	-307.19	-803.25	1004.67	788.01	458.23	368.86	393.11	668.01	728.69	728.16	2012.26	-776.21	8822.73	1941.96	1746.61	44.01	20.51	18.28	16.92	16.07	15.63	15.75	15.8	15.91	16.12	16.14	15.96	15.62	15.69	15.64	15.33	14.99	15.01	14.69	14.22	14.33
220	220	I14.2.16E.31	16E	South Africa	Heated	I14	1702.81	1598.83	1500.32	11156.7	-940.09	-798.2	-300.82	-244.2	-672.39	846.89	683.86	420.28	295.38	383.65	790.4	879.17	798.95	2376.1	-718.77	7630.3	1809.52	1798.87	27.67	10.57	9.08	7.96	7.27	7.18	7.38	7.36	7.33	7.45	7.36	7.25	7.06	7.13	7.08	6.81	6.52	6.51	6.16	5.72	5.84
221	221	I14.2.16E.31	16E	South Africa	Heated	I14	1914.26	1861.82	1789.5	10414.2	-898.54	-748.54	-316.2	-258.09	-756.71	895.51	706.26	452.83	327.18	399.78	928.32	1191.95	1158.76	3131.76	-1186.25	9525.76	1774.7	1760.73	29.47	10.74	8.12	6.99	6.03	6.01	5.86	6.16	6.05	6.04	5.8	5.65	5.22	5.26	5.25	4.94	4.79	4.78	4.53	4.18	4.42
222	222	I14.2.16E.31	16E	South Africa	Heated	I14	1988.96	1917.77	1812.1	11679.2	-1118.13	-970.16	-411.96	-317.84	-867.36	1034.52	857.39	514.42	353.39	386.95	778.74	921.5	958.12	2805.35	-1064.89	8471.21	1567.56	1330.23	31.82	14.96	12.88	11.54	10.75	10.37	10.34	10.5	10.51	10.66	10.5	10.4	10.03	9.89	9.57	9.28	9.01	8.82	8.53	8.02	8.01
223	223	I14.2.16E.31	16E	South Africa	Heated	I14	2018.88	1902.5	1784.78	13718.3	-1375.45	-1107.88	-461.72	-306.28	-744.77	891.03	766.37	456.03	328.32	402.2	781.21	962.31	1045.36	3416.35	-1230.74	12533.3	2488.69	2016.38	39.18	16.19	13.17	11.22	10.51	9.98	9.84	10.02	10.24	10.12	10.08	10.02	9.54	9.23	9.18	8.82	8.4	8.26	8	7.53	7.67
224	224	I14.2.16E.31	16E	South Africa	Heated	I14	2135.94	1969.75	1854.89	13169.2	-1313.4	-1147.18	-450.47	-329.66	-828.9	1079.58	929.79	514.67	349.55	419.97	796.96	889.68	954.96	2999.69	-1196.93	11316.7	2705.06	2577.68	55.77	15.89	12.06	9.69	8.65	8.04	8.05	8.14	8.12	8	7.88	7.91	7.6	7.55	7.5	7.2	6.87	6.7	6.37	6.01	5.96
225	225	I14.2.16E.6	16E	South Africa	Heated	I14	2019.88	1951.54	1789.66	11972.5	-1111.15	-1005.74	-446.47	-296.33	-786.69	921.7	795.7	431.8	346.16	420.66	874.79	1012.78	1262.97	3306.6	-1308.25	13313.6	2808.04	2324.58	49.6	16.26	12.64	10.71	9.81	9.14	9.24	9.31	9.48	9.52	9.77	9.63	9.39	9.43	9.33	8.9	8.6	8.42	7.97	7.49	7.59
226	226	I14.2.16E.6	16E	South Africa	Heated	I14	1997.99	1910.72	1804.65	12326.7	-1199.55	-1053.6	-448.17	-362.09	-789.55	940.84	758.52	400.08	291.88	378.55	815.82	988.26	1102.74	2902.52	-989.64	9103.03	1997.02	1829.38	41.81	16.11	12.58	10.66	9.77	9.2	9.07	9.09	8.97	8.95	8.87	8.73	8.5	8.54	8.4	8.23	7.99	7.78	7.52	7.24	7.25
227	227	I14.2.16E.6	16E	South Africa	Heated	I14	1991.37	1929.22	1841.43	11869.2	-1018.13	-928.94	-440.22	-349.15	-783.33	1075.18	858.3	494.72	333.19	388.46	718.57	958.43	902.43	2560.06	-999.84	8734.85	1560.42	1582.77	36.34	13.12	11.08	9.75	9.04	8.54	8.62	8.61	8.25	7.92	7.74	7.71	7.35	7.43	7.47	7.36	7.08	7.03	6.74	6.31	6.14
228	228	I14.2.16E.6	16E	South Africa	Heated	I14	1923.69	1807.34	1729.97	11378.3	-1012.61	-874.77	-354.65	-259.32	-698.62	958.61	832.88	459.02	334.34	413.52	804.1	940.15	1013.08	2827.67	-1023.95	8687.88	2027.98	1706.21	38.11	12.99	10.32	8.1	7.46	7.03	6.76	6.57	6.78	6.75	6.7	6.8	6.72	6.65	6.55	6.18	6	5.96	5.69	5.05	5.15
229	229	I14.2.16E.6	16E	South Africa	Heated	I14	1980.92	1913.95	1775.88	10585.8	-923.76	-893.36	-377.09	-250.85	-762.82	998.44	819.53	490.57	351.95	420.41	861.51	1022.25	1026.69	2992.77	-1170.06	9074.24	1953.87	1885.03	39.68	15.46	13.22	11.35	10.41	9.86	9.84	9.8	9.83	9.64	9.65	9.38	8.99	8.79	8.82	8.35	7.98	8.09	7.73	7.41	7.54
230	230	I14.2.16E.6	16E	South Africa	Heated	I14	1910.04	1791.34	1737.34	10656.7	-921.17	-756.98	-262.31	-195.95	-723.27	956.78	804.22	487.36	365.33	410.63	825.56	1055.87	1050.84	3121.38	-1355.66	13048.5	2370.24	2087.01	54.76	27.23	24.17	22.8	22.3	21.7	21.58	21.62	21.66	21.57	21.66	21.67	21.45	21.36	21.21	20.65	20.53	20.46	20	19.61	19.77
231	231	I14.2.16E.6	16E	South Africa	Heated	I14	1927.51	1787.37	1745.27	12014.2	-1147.18	-934.35	-346.58	-236.69	-670.91	893.32	844.27	491.48	376.1	399.59	800.78	881.16	907.49	2637.42	-1083.33	9489.39	1767.56	1596.33	34.57	13.18	10.74	9.37	8.28	7.88	7.83	7.93	7.8	7.92	7.8	7.63	7.07	7.07	6.92	6.43	6.18	6.26	5.87	5.33	5.41
232	232	I14.2.16E.6	16E	South Africa	Heated	I14	1967.47	1855.07	1819.23	9850	-1043.24	-1004.73	-414.13	-373.48	-1059.17	1130.22	869.68	500.25	367.95	390.94	764.83	846.59	819.62	1956.6	-680.58	6481.82	1600	1442.37	36.48	14.98	13.22	11.73	10.94	10.44	10.59	10.53	10.65	10.58	10.55	10.41	10.16	10.02	10.19	9.87	9.67	9.43	9.09	8.6	8.72
233	233	E3.1.6B.21	6B	South Africa	Unheated	E3	2013.05	1960.94	1897.68	9859.17	-902.59	-888.4	-417.96	-388.45	-957.3	1167.49	915.31	492.48	349.72	411.1	812.64	951.61	1023.95	2814.78	-1203.72	12225.8	2647.92	2533.62	52.9	21	17.98	16.38	15.42	15.15	15.33	15.3	15.24	15.21	15.25	15.14	14.97	15.01	15.06	14.82	14.53	14.33	13.94	13.6	13.48
234	234	E3.1.6B.21	6B	South Africa	Unheated	E3	2009.04	1929.07	1860.34	11072.5	-1042.23	-1007.77	-453.89	-382.59	-884.32	1000.82	775.34	457.23	315.11	373.68	746.4	1021.31	1052.22	3000.94	-1215.05	12413.6	2315.18	1943.22	44.37	18.62	15.48	13.64	13.01	12.74	12.54	12.64	12.82	12.85	12.74	12.64	12.09	11.89	11.55	11.1	10.72	10.79	10.44	10.07	10.25
235	235	E3.1.6B.21	6B	South Africa	Unheated	E3	1915.26	1880.47	1738.14	10963.3	-944.37	-873.42	-417.55	-281.68	-850.1	1102.56	884.92	511.64	354.54	410.88	761.3	864.02	962.45	2823.9	-1217.15	12760.6	2667.26	1997.74	41.14	14.02	10.88	9.69	9.26	8.78	8.67	8.96	9.05	9	9.14	9.26	8.89	8.81	8.66	8.15	7.65	7.45	6.86	6.51	6.62
236	236	E3.1.6B.21	6B	South Africa	Unheated	E3	1943.17	1837.15	1773.16	11049.2	-913.4	-801.91	-329.27	-267.04	-801.68	1039.47	854.68	498.71	349.39	392.04	782.56	1001.61	941.03	2686.48	-994.98	9180.3	1631.85	1518.36	37.44	16.3	13.37	12.08	11.36	10.72	10.55	10.77	10.93	10.88	10.81	10.64	10.29	10.12	10.15	9.85	9.68	9.41	9.13	8.75	8.86
237	237	E3.1.6B.21	6B	South Africa	Unheated	E3	1904.82	1830.84	1727.4	10940	-1075	-967.57	-438.16	-310.86	-731.95	828.02	671.04	406.48	317.2	396.98	822.88	1038.64	999.37	2639.62	-903.88	7509.09	1250	1069.49	21.82	10.68	9.36	8.3	7.52	7.26	7.14	7.32	7.47	7.64	7.64	7.74	7.37	7.12	6.97	6.61	6.32	6.07	5.78	5.43	5.59
238	238	E3.1.6B.21	6B	South Africa	Unheated	E3	1802.81	1689.57	1567.15	12021.7	-1054.95	-949.55	-399.06	-286.05	-673.57	816.67	638.61	375.15	290.71	367.61	748.02	950.19	1003.38	2759.12	-1081.88	11330.3	2011.31	1614.12	37.52	16.4	14.42	13.31	12.64	12.1	12.17	12.28	12.48	12.44	12.42	12.47	12.11	12.07	12.16	11.88	11.62	11.61	11.18	10.67	10.81
239	239	E3.1.6B.21	6B	South Africa	Unheated	E3	1783.13	1711.89	1675.48	9920	-914.86	-811.49	-307.77	-228.43	-547.34	687.91	634.39	419.2	334.22	436.04	852.12	1043.75	1098.1	3120.75	-1177.67	12281.8	2305.36	1822.03	41.48	18.71	16.12	14.64	13.89	13.67	13.76	13.57	13.54	13.65	13.48	13.35	13.29	13.16	13.07	12.76	12.5	12.4	12.22	11.78	11.91
240	240	E3.1.6B.21	6B	South Africa	Unheated	E3	1742.77	1588.55	1492.07	12097.5	-967.91	-890.88	-335.51	-260.22	-632.84	849.73	665.84	400.62	280.72	344.43	735.38	880.4	788.92	2046.23	-732.52	6777.27	1540.18	1777.12	39.95	12.16	8.59	6.95	6.06	5.6	5.59	5.76	5.77	5.53	5.45	5.28	5.11	5.02	5.04	4.78	4.72	4.61	4.28	4.04	4.25
241	241	E3.1.5N.7	5N	South Africa	Unheated	E3	-19.49	-34.21	-245.57	-1392.77	741.33	-715.45	212.13	-1002.41	32.62	95.75	44.55	53.95	264.06	124.46	111.75	-34.5	-24.19	4.63	100.29	64.28	-6.24	26.1	15.43	11.5	11.28	11.69	11.6	11.56	11.5	11.62	11.52	11.54	11.25	11.37	11.29	11.35	11.3	11.22	10.85	10.92	10.88	10.81	10.81
242	242	E3.1.5N.7	5N	South Africa	Unheated	E3	-143.22	-3700	-1558.23	160.24	60.71	-419.09	192.37	-848.19	-82	-60.57	-4.34	29.37	19.53	29.4	26.05	104.55	216.05	-107.24	-2.85	29.09	25.72	25.42	9.32	8.59	8.77	9.19	9.15	9.3	9.53	9.83	9.83	10.03	9.76	9.65	9.26	9.33	9.19	9.12	9.07	9.08	9.15	9.11	9.15
243	243	E3.1.5N.7	5N	South Africa	Unheated	E3	-90.68	-2363.16	-1255.7	-290.36	210.2	-382.73	70.06	-355.42	-59.23	43.17	40.94	26.53	-89.84	47.85	139.31	137.19	273.72	-178.87	-21	47.02	45.28	47.89	12.65	8.65	7.96	8.33	8.55	8.62	8.77	9.17	9.11	9.15	9.01	9.04	8.85	8.76	8.99	9.06	8.88	9	9.07	8.64	8.61
244	244	E3.1.5N.7	5N	South Africa	Unheated	E3	-123.52	-1765.79	-887.97	-651.2	92.09	-270.45	7.14	-336.75	-22.23	15.01	-1.71	-22.4	41.8	131.44	141.04	115.39	121.51	-68.91	29.1	63.29	82.05	120.07	21.58	11.68	10.22	10.44	10.35	10.46	10.61	10.91	10.71	10.66	10.46	10.46	10.25	10.25	10.38	10.21	10.24	10.38	10.4	10.25	10.18
245	245	E3.1.5N.7	5N	South Africa	Unheated	E3	-199.36	-3176.32	-1838.61	-646.39	351.79	-127.73	-11.25	-592.17	-115.77	-72.62	-57.9	-53.99	-151.95	126.72	114.68	133.16	110.12	-53.62	92.2	76.96	80.16	58.64	13.76	11.23	11.12	11	10.99	11.24	10.97	11.09	11.33	11.56	11.33	11.62	11.51	11.22	11.26	11.39	11.4	11.56	11.85	11.51	11.38
246	246	E3.1.5N.7	5N	South Africa	Unheated	E3	-156.78	-3863.16	-1924.05	-662.65	110.71	-90.91	74.17	-630.12	-80.46	-55.8	-2.59	16.68	-50	129.61	166.87	202.89	305.81	-126.96	42.3	54.13	36.15	42.3	16.79	14.49	14.68	15.08	15.42	15.53	15.3	15.37	15.09	15	14.58	15.08	15.06	15.4	15.31	15.58	15.47	15.59	15.46	15.36	15.18
247	247	E3.1.5N.7	5N	South Africa	Unheated	E3	-276.27	-5410.53	-2318.99	-1186.75	470.41	-748.18	279.06	-1956.63	-148.77	-70.1	-41.96	-6.74	32.03	-20.39	128.01	140.29	90.93	20.93	34.94	81.94	61.79	95.88	11.97	8.35	7.56	7.86	7.49	7.75	7.74	7.95	7.92	8.14	7.78	7.77	7.61	7.8	7.62	7.78	7.69	7.91	7.67	7.73	7.95
248	248	E3.1.5N.7	5N	South Africa	Unheated	E3	-94.7	-1973.68	-1391.77	-1353.61	426.28	-383.18	172.31	-1603.01	-178.38	-56.64	-3.19	27.28	155.86	80.79	20.11	44.32	66.63	34.71	83.17	60.39	47.45	9.86	17.91	17.26	17.03	17.88	18.2	18.35	18.7	18.8	18.46	18.91	18.58	18.59	18.51	18.61	18.3	18.21	18.05	18.24	18.2	18.22	18.24
249	249	E3.1.5N.23	5N	South Africa	Unheated	E3	-603.6	-10700	-4656.33	-1889.76	694.64	-1115	299.9	-2117.47	-305	-204.45	-120.01	-58.52	-226.95	255.47	248.42	361.26	463.14	-342.76	-62.95	-9.3	-5.38	-20.56	4.37	8.54	9.01	9.45	9.41	9.56	9.42	9.62	9.59	9.61	9.63	9.88	9.77	9.62	9.67	9.51	9.24	9.37	9.54	9.56	9.71
250	250	E3.1.5N.23	5N	South Africa	Unheated	E3	-620.76	-11252.6	-4749.37	-2126.51	1088.78	-1408.18	287.28	-1660.24	-221.69	-114.95	-109.89	-82.34	-964.06	415.45	309.19	342.36	498.37	-331.59	-79.59	-40.26	-70.34	-67.22	2.35	4.07	5.13	5.69	5.66	5.84	5.95	6.08	6.13	6.38	6.06	6.35	6.39	6.32	6.24	6.48	6.38	6.35	6.37	6.25	6.23
251	251	E3.1.5N.23	5N	South Africa	Unheated	E3	-615.04	-10392.1	-4542.41	-2876.51	1084.95	-1458.64	321.04	-1694.58	-215	-168.49	-103.37	-57.72	-585.55	272.85	180.65	337.09	415	-366.3	-94.75	-60.45	-29.05	-28.51	13.63	12.67	13.32	13.67	13.63	13.68	13.49	13.48	13.32	13.27	12.9	13.47	13.45	13.4	13.39	13.64	13.17	13.28	13.4	13.45	13.33
252	252	E3.1.5N.23	5N	South Africa	Unheated	E3	-694.28	-11429	-4943.67	-2407.83	1010.46	-1505.91	317.12	-2288.55	-421	-324.81	-207.16	-170.14	-1069.14	229.94	136.97	210.23	265.93	-217.4	-30.96	-16.47	-42.93	-61.87	6.35	9.03	9.49	10.15	10.41	10.6	10.49	10.73	10.86	11.19	10.91	11.22	11.15	10.8	10.77	10.87	10.54	10.72	10.95	10.8	10.84
253	253	E3.1.5N.23	5N	South Africa	Unheated	E3	-665.68	-11002.6	-4562.03	-3248.19	943.88	-1460.91	251.08	-1795.18	-281.85	-243.04	-144.36	-140.99	-974.22	312.02	223.04	319.01	415.58	-223.74	-57.9	-18	-47.74	-45.53	9.37	14.72	15	15.51	15.49	15.54	15.31	15.43	15.65	16.03	16.02	16.42	16.36	16.3	16.24	16.26	16.09	16.35	16.31	16.24	16.15
254	254	E3.1.5N.23	5N	South Africa	Unheated	E3	-692.37	-11452.6	-5211.39	-2760.24	1067.86	-2058.18	381.41	-2239.76	-277.69	-172.29	-67.84	-76.31	-995.31	427.9	265.06	393.39	461.63	-323.34	-67.62	-34.44	-57.35	-49.07	6.23	10.89	11.31	12.12	12.08	12.51	12.7	12.72	12.59	12.61	12.25	12.29	12.08	12.04	12.05	12.29	11.96	12.19	12.3	12.32	12.18
255	255	E3.1.5N.23	5N	South Africa	Unheated	E3	-779.87	-13942.1	-5979.11	-2387.35	1125.77	-1801.36	361.35	-2376.51	-322.85	-268.11	-195.61	-175.02	-1463.67	376.93	268.6	294.11	358.26	-186.82	-8.98	9.64	-0.86	-16.05	9.95	10.47	11.04	11.68	11.9	12.16	12.41	13.01	13.18	13.35	13.15	13.18	12.82	12.59	12.55	12.52	12.08	12.1	12.41	12.39	12.46
256	256	E3.1.5N.23	5N	South Africa	Unheated	E3	-719.07	-12013.2	-5226.58	-3136.14	1245.41	-1949.09	440.7	-2734.94	-365.85	-221.78	-131.61	-108.78	-957.81	266.95	241.57	314.67	469.3	-317.3	-100	-53.72	-34.92	25.42	11.6	9.47	9.89	9.55	9.48	9.52	9.3	9.37	9.47	9.84	9.63	9.99	9.77	9.68	9.35	9.41	9.52	9.58	9.6	9.72	9.66
257	257	E3.1.1B.2	1B	South Africa	Heated	E3	-961.65	-17147.4	-7308.23	-3150	1306.38	-2344.09	624.36	-3681.33	-501.92	-372.87	-225	-101.02	-622.27	172.85	195.86	370.97	675	-573.14	-248.63	-158.63	-180.81	-242.44	-20.52	-3.57	-1.42	-0.2	0.36	0.65	0.56	0.79	0.84	1.29	1.02	1.4	1.35	1.51	1.29	1.3	1.13	1.41	1.4	1.38	1.37
258	258	E3.1.1B.2	1B	South Africa	Heated	E3	-1038.98	-18057.9	-7821.52	-2737.35	1186.73	-2130.91	455.19	-2520.48	-284.46	-299.74	-204.16	-181.63	-1775	744.42	446.54	579.13	750.23	-522.33	-125.81	-100.14	-159.33	-168.2	-14	-2.6	-0.44	1.05	1.28	1.39	1.57	2.08	2.23	2.52	2.42	2.53	2.37	2.01	2.05	2.32	2.25	2.16	2.41	2.2	2.16
259	259	E3.1.1B.2	1B	South Africa	Heated	E3	-914.83	-15629	-7144.3	-3826.51	1487.24	-2191.82	408.41	-2731.33	-322.46	-282.86	-206.19	-198.76	-1778.12	519.31	280.42	379.13	460.23	-267.81	-92.64	-99.19	-123.42	-183.61	-16.63	-2.95	-0.86	0.28	0.74	1	1.02	1.07	1.06	1.51	1.24	1.52	1.57	1.45	1.18	1.36	1.17	1.38	1.77	1.78	1.64
260	260	E3.1.1B.2	1B	South Africa	Heated	E3	-1045.76	-18810.5	-8450.63	-2030.12	575	-1670.91	403.72	-2875.9	-437.85	-309.92	-193.99	-182.25	-1548.44	591.42	542.47	716.32	877.44	-728.37	-244.85	-129.23	-156.2	-181.26	-8.57	0.08	1.23	1.98	2.24	2.35	2.19	2.12	1.97	2.06	1.63	1.85	1.84	1.7	1.56	1.81	1.72	2.01	2.46	2.6	2.52
261	261	E3.1.1B.2	1B	South Africa	Heated	E3	-963.77	-15486.8	-6261.39	-4146.39	1521.68	-2850.45	544.91	-2769.28	-338.38	-233.57	-152.54	-100.93	-881.64	427.58	319.05	420.97	561.74	-446.18	-124.88	-84.27	-89.03	-143.42	-9.68	-1.11	0.47	1.49	1.97	2.54	2.47	2.66	2.71	2.93	2.34	2.76	2.82	2.6	2.6	2.79	2.62	2.43	2.79	2.83	2.72
262	262	E3.1.1B.2	1B	South Africa	Heated	E3	-994.28	-17523.7	-7696.84	-2639.16	1062.5	-1786.82	470.94	-3072.89	-453.31	-373.9	-262.34	-181.59	-1577.73	603.33	342.09	461.88	701.98	-480.58	-139.01	-106.19	-162.98	-177.87	-18.79	-3.35	-1.4	-0.06	0.18	0.65	0.41	0.62	0.61	0.95	0.81	1.21	1.19	1.11	1.18	1.34	1.11	1.34	1.62	1.53	1.35
263	263	E3.1.1B.2	1B	South Africa	Heated	E3	-1005.08	-16900	-7364.56	-3248.19	1251.53	-2279.09	511.74	-3161.45	-467.38	-359.02	-216.73	-164.15	-1318.75	478.11	385.69	467.77	593.49	-459.15	-109.13	-44.79	-87.67	-110.01	-8.21	-1.42	-0.29	0.64	1.04	1.3	1	1.35	1.56	1.87	1.57	2.22	2.08	1.75	1.63	1.99	1.71	1.76	2.16	1.93	1.59
264	264	E3.1.1B.2	1B	South Africa	Heated	E3	-1092.16	-18779	-8517.09	-2899.4	1154.34	-2277.73	470.94	-3224.7	-393.77	-344.91	-191.64	-203.95	-1591.8	539.59	408.51	651.55	756.4	-569.32	-183.17	-77.57	-67.58	-93.08	-11.1	-2.28	-0.97	0.17	0.86	1.49	1.51	2.08	2.18	2.52	2.25	2.48	2.14	2	1.75	1.95	1.78	1.93	2.27	2.31	2.1
265	265	E3.1.1B.10	1B	South Africa	Heated	E3	-1262.08	-21800	-9194.3	-3631.93	1556.38	-2756.82	500.1	-2872.89	-400.08	-401.22	-249.49	-277.86	-2523.83	803.33	491.94	661.88	753.37	-512.37	-165.11	-117.49	-179.66	-186.31	-16.16	-0.86	1.56	3.12	3.36	3.86	3.83	3.93	3.84	4.17	3.92	4.22	4.23	3.95	3.57	3.7	3.56	3.59	4.02	4.16	3.99
266	266	E3.1.1B.10	1B	South Africa	Heated	E3	-1127.97	-18263.2	-7643.04	-5151.81	1988.78	-2872.73	479.26	-2440.96	-347.69	-301.68	-218.85	-216.5	-1800.78	647.21	439.31	507.85	584.19	-469.22	-124.63	-97.5	-145.77	-185.57	-14.37	0.17	2.42	3.68	4.29	4.84	4.82	5.18	5.43	5.48	5.19	5.51	5.61	5.38	5.6	5.82	5.69	5.8	5.98	5.87	5.7
267	267	E3.1.1B.10	1B	South Africa	Heated	E3	-1105.3	-18142.1	-7444.94	-5427.11	1802.3	-2728.64	525.73	-2477.71	-339.92	-323	-172.6	-133.76	-1248.05	539.81	412.73	610.85	825.7	-672.74	-209.76	-134.88	-166.02	-157.65	-12.6	-2.59	-0.47	0.66	0.93	1.4	1.58	1.72	1.67	1.99	1.64	1.78	1.98	2	1.83	1.94	1.8	1.81	2	2.03	1.92
268	268	E3.1.1B.10	1B	South Africa	Heated	E3	-1155.3	-21073.7	-9338.61	-3169.28	970.15	-1466.82	463.7	-2431.93	-433.77	-430.61	-272.23	-205.46	-2392.58	749.89	496.46	748.04	948.72	-646.98	-224.58	-100.03	-108.18	-109.76	-10.07	-1.26	0.03	1.18	1.69	2.21	2.16	2.36	2.4	2.37	2.05	2.38	2.26	2.15	2.21	2.39	2.22	2.44	2.74	2.78	2.67
269	269	E3.1.1B.10	1B	South Africa	Heated	E3	-1140.04	-19400	-8355.06	-4409.04	1913.01	-2803.18	548.83	-3313.86	-463.31	-309.21	-190.99	-197.74	-1698.83	686.8	507.76	603.62	681.51	-462.88	-126.84	-61.27	-116.56	-166.58	-10.96	0.06	1.08	2.24	2.72	2.76	2.62	2.84	2.81	3.1	2.74	3.11	3	2.92	2.69	2.93	2.85	3.01	3.2	3.35	3.54
270	270	E3.1.1B.10	1B	South Africa	Heated	E3	-1204.87	-19881.6	-8374.05	-4813.86	1703.32	-2748.64	551.17	-2894.58	-429.15	-371.07	-276.11	-226.75	-2087.89	606.33	417.39	520.56	734.53	-604.73	-239.3	-138.8	-164.13	-176.59	-13.89	-0.86	0.31	1.35	1.76	2.1	1.9	2.27	2.42	2.68	2.74	3.05	2.94	2.76	2.71	2.63	2.37	2.5	2.64	2.61	2.59
271	271	E3.1.1B.10	1B	South Africa	Heated	E3	-1337.71	-23963.2	-10335.4	-3163.86	1289.29	-2976.36	732.29	-4681.93	-636.62	-493.81	-293.44	-261.76	-2051.56	602.15	498.49	624.38	675.58	-448.69	-176.45	-86.33	-138.87	-184.4	-15.13	0.66	2.66	3.86	4.2	4.61	4.45	4.71	4.94	5.16	4.71	5	4.87	4.87	4.83	5.34	5.27	5.33	5.45	5.42	5.26
272	272	E3.1.1B.10	1B	South Africa	Heated	E3	-1229.24	-21765.8	-9843.04	-3372.29	1478.57	-2209.09	482.58	-3242.17	-445.85	-301.55	-206.28	-204.44	-1891.41	720.39	558.43	834.92	1109.3	-914.49	-282.63	-194.86	-214.46	-200.49	-14.05	-1.05	1.07	2.61	3.19	3.77	3.68	4.11	4.27	4.59	4.33	4.64	4.63	4.48	4.28	4.49	4.48	4.8	4.79	4.89	4.82
273	273	E3.1.5N.43	5N	South Africa	Unheated	E3	-1321.61	-22971	-9912.66	-4336.14	1739.8	-3001.82	714.87	-4043.37	-501.08	-359.41	-274.4	-203.55	-2024.22	658.37	516.27	637.6	914.42	-678.87	-269.28	-152.77	-218.82	-233.07	-12.7	2.04	3.81	5.74	6.2	6.54	6.66	7.24	7.16	7.62	7.4	7.88	7.59	7.66	7.43	7.74	7.52	7.74	7.91	8.04	7.77
274	274	E3.1.5N.43	5N	South Africa	Unheated	E3	-1219.92	-21834.2	-9388.61	-4672.29	1381.63	-2036.36	491.19	-3067.47	-427.69	-368.69	-267.74	-243.48	-2192.97	753	536.6	723.14	968.84	-629.98	-172.13	-94.93	-132.29	-133.27	-1.25	9.41	11.12	12.73	13.21	13.49	13.44	13.78	13.42	13.77	13.47	13.91	13.82	13.88	13.8	14.26	13.88	14.22	14.5	14.34	14.03
275	275	E3.1.5N.43	5N	South Africa	Unheated	E3	-1290.68	-20481.6	-8637.97	-4931.33	1647.45	-2657.27	520.94	-3044.58	-552.15	-489.18	-361.65	-298.49	-2304.69	700.64	441.57	475.62	581.4	-503.02	-129.64	-96.08	-142.56	-187.93	-4.46	7.24	9.12	10.69	10.84	11.16	11.16	11.18	11.03	11.65	11.33	11.58	11.7	11.59	11.3	11.78	11.59	11.85	12.25	12.46	12.16
276	276	E3.1.5N.43	5N	South Africa	Unheated	E3	-1335.38	-22294.7	-9719.62	-4519.88	1946.17	-3328.64	684.83	-3945.18	-521.77	-375.58	-252.73	-196.32	-1826.95	588.73	438.93	631.92	801.28	-571.93	-190.63	-104.63	-116.72	-125.27	5.74	13.58	15.28	16.78	17.1	17.13	17.52	17.75	17.72	18.06	18.01	18.08	17.87	17.84	17.85	17.95	17.69	17.93	18.25	18.16	18.15
277	277	E3.1.5N.43	5N	South Africa	Unheated	E3	-1392.37	-24421	-10536.7	-3319.28	1350.51	-2406.36	570.84	-2798.8	-466.77	-366.62	-279.57	-262.82	-2834.37	906.01	695.48	864.88	906.51	-662.98	-212.95	-126.12	-158.34	-218.25	-9.74	3.71	5.64	7.24	7.67	7.85	7.95	8.31	8.14	8.32	8.19	8.16	7.98	7.81	7.5	7.55	7.61	7.67	7.98	8.18	8.17
278	278	E3.1.5N.43	5N	South Africa	Unheated	E3	-1386.44	-23342.1	-9893.67	-4300	1990.82	-3211.82	661.45	-3432.53	-420.31	-277.84	-214.23	-183.32	-2120.31	858.58	602.56	819.21	1033.02	-661.97	-192.15	-133.09	-152.75	-149.75	-7.03	4.52	6.37	7.7	8.28	8.49	8.51	8.73	8.63	8.9	8.8	9.26	9.13	8.88	8.56	8.79	8.34	8.59	8.99	9.23	9.23
279	279	E3.1.5N.43	5N	South Africa	Unheated	E3	-1304.45	-21218.4	-9200.63	-4916.27	1714.54	-2654.09	502.64	-2704.22	-356.38	-283.44	-211.6	-210.34	-1943.36	753.97	615.89	831.92	900.81	-705.13	-217.62	-122.02	-156.33	-210.55	-6.62	5.93	8.54	10.21	10.78	11.04	11.14	11.39	11.41	11.67	11.32	11.54	11.28	11.23	11.2	11.5	11.6	11.85	12.02	12.03	11.97
280	280	E3.1.5N.43	5N	South Africa	Unheated	E3	-1345.13	-23823.7	-10077.9	-3994.58	1461.99	-2195.91	562.52	-3007.83	-451.92	-405.22	-310.58	-259.85	-2358.2	871.78	558.96	774.28	957.33	-728.67	-190.24	-115.32	-128.23	-129.29	-2.7	7.18	9.19	10.68	10.98	11.3	11.33	11.32	11.22	11.34	10.95	11.05	11.13	11.14	11.14	11.45	11.42	11.61	11.7	11.83	11.92
281	281	D9.1.12C.11	12C	South Africa	Unheated	D9	-93.02	24.29	122.04	95.34	795.2	4.19	-25.78	162.87	-272.86	-266.46	-28.51	-208.85	-78.21	-424.66	-132.59	-164.52	200.95	-20.84	13.47	27.97	-659.53	333.01	93.39	102.66	102.48	103.22	103.45	103.14	102.86	103.13	102.97	102.74	103	102.83	102.82	102.72	102.87	103.3	103.32	103.52	103.46	103.03	102.6
282	282	D9.1.12C.11	12C	South Africa	Unheated	D9	2862.79	1345	882.37	98.2	680.8	58.54	129.92	631.6	-1149.07	-552.86	-63.66	-104.05	-359.22	732.88	314.19	334.15	-262.48	433.92	380.4	-1293.01	-1429.3	905.3	-11.48	3.26	5.44	6.07	6.75	7.39	7.8	7.86	8.31	8.28	8.1	8.09	8.2	7.85	7.74	7.6	7.4	7.39	7.46	7.39	7.45
283	283	D9.1.12C.11	12C	South Africa	Unheated	D9	4981.4	2172.86	1419.95	-78.5	-547.2	127.7	267.54	1166.78	-1385.13	-762.29	-213.07	-466.5	-1256.98	2663.01	403.1	47.89	77.27	427.05	181.78	-339.86	-1088.37	524.82	2	6.12	7.39	8.32	8.53	8.68	8.94	9.08	9.02	8.77	8.94	9.05	8.9	8.68	8.8	8.89	8.62	8.6	8.69	8.77	8.7
284	284	D9.1.12C.11	12C	South Africa	Unheated	D9	4918.6	1892.14	1282.83	-232.33	-1552.8	199.69	265.57	1159.93	-1189.96	-491.96	-101.75	-211.25	-641.9	2042.47	143.02	250.78	-231.32	538.14	626.73	-2905.59	-1907.44	1044.58	-9.41	5.17	7.15	7.72	8.3	8.63	9.01	8.98	9.35	9.08	9.05	9.04	9.04	8.66	8.91	9.04	9.01	9.09	9.6	9.56	9.69
285	285	D9.1.12C.11	12C	South Africa	Unheated	D9	4976.74	1940.71	1161.48	-449.02	-1726.4	211.97	258.89	960.91	-835.69	-489.34	-93.46	-215.93	-632.4	2339.73	135.25	258.98	-314.47	698	705.35	-3069.93	-2267.91	927.71	-3.67	7.95	10.15	11.24	11.64	12.03	12.49	12.61	12.72	12.45	12.46	12.48	12.27	12.1	12.29	12.25	12.25	12.34	12.57	12.57	12.54
286	286	D9.1.12C.11	12C	South Africa	Unheated	D9	5337.21	2106.43	1256.38	-644.66	-3357.6	271.13	337.25	1073.94	-723.79	-106.18	7.26	-11.76	108.94	793.15	399.78	583.37	-455.48	858.76	660	-2456.64	-1734.42	902.89	-8.56	2.7	5.35	5.82	6.43	6.77	6.96	6.82	7.15	6.88	6.65	6.73	6.89	6.85	6.87	7.14	7.17	7.12	7.13	7.26	7.16
287	287	D9.1.12C.11	12C	South Africa	Unheated	D9	6060.47	2522.86	1455.68	-472.18	-985.6	133.74	207.34	688.6	-906.32	-649.46	-176.43	-426.55	-1844.69	4030.14	652.33	492.68	-356.12	404.88	422.18	-1629.37	-1912.56	982.17	-16.73	0.7	2.87	4.01	4.87	5.24	5.48	5.72	6.02	5.59	5.36	5.43	5.66	5.42	5.73	6.03	5.77	5.37	5.58	5.54	5.6
288	288	D9.1.12C.11	12C	South Africa	Unheated	D9	7558.14	3207.14	1967.52	-321.8	-1452.8	188.65	236.88	949.19	-1263.94	-631.22	-174.99	-575.47	-2050.28	4780.82	833.7	729.93	-474.72	885.59	1054.65	-3447.55	-2795.35	1279.04	-2.31	15.47	17.07	18.16	18.7	18.86	19.51	19.81	19.96	19.64	19.69	19.42	19.42	19.18	19.33	19.5	19.56	19.5	19.86	19.95	20.06
289	289	D9.1.12C.30	12C	South Africa	Unheated	D9	9490.7	3796.43	2250.81	-766.17	-4349.6	358.73	414.96	1225.73	-1144.61	-464.76	-146.42	-450.7	-2152.51	5426.03	870.29	794.46	-575.36	1089.8	1219.21	-4343.36	-3307.44	1691.81	-17.26	7.53	10.2	11.89	12.57	12.87	13.2	13.23	13.12	12.93	13.05	13.16	13.1	12.95	12.9	13.21	12.94	13.04	13.37	13.52	13.34
290	290	D9.1.12C.30	12C	South Africa	Unheated	D9	9809.3	4052.14	2387.47	-517.89	-2121.6	297.96	337.54	1028.01	-1387.36	-704.79	-157.8	-528.7	-2818.99	7652.05	1158.76	1054.99	-673.45	867.41	842.38	-2622.38	-2129.3	1280.96	-9.85	8.6	10.99	12.27	13.2	13.48	14.15	14.26	14.58	14.32	14.22	14.21	14.35	14.1	14.38	14.93	14.76	14.63	14.92	14.72	14.56
291	291	D9.1.12C.30	12C	South Africa	Unheated	D9	10555.8	4680	2929.7	-496.69	-3204	311.47	463.12	1797.07	-1763.2	-752.55	-220.95	-601.9	-2358.1	5782.19	983.81	947.89	-691.1	1227.27	1274.26	-4411.89	-2934.42	1641.69	-12.9	10.43	13.44	14.65	15.66	16.08	16.39	16.49	16.88	16.58	16.73	16.89	17.26	17.03	17.21	17.31	17.14	16.81	17.07	17.01	16.87
292	292	D9.1.12C.30	12C	South Africa	Unheated	D9	10251.2	4707.14	2826.45	-422.86	-1904	240.1	413.55	1420.2	-2008.92	-999.38	-227.17	-617.19	-2646.93	7230.14	978.71	1090.47	-753.26	1022.62	731.49	-2331.47	-1902.33	812.05	-8.01	5.33	7.12	8.51	8.79	9.08	9.23	9.53	9.32	9.13	9.12	9.39	9.12	9.26	9.44	9.67	9.46	9.47	9.68	9.76	9.85
293	293	D9.1.12C.30	12C	South Africa	Unheated	D9	9634.88	3904.29	2310.21	-808.87	-3410.4	279.64	316.37	1183.39	-1263.57	-689.49	-186.98	-541.21	-2270.95	6554.79	917.29	945.23	-729.25	1216.63	993.86	-2792.31	-1790.23	823.37	1.29	8.12	9.55	10.55	11.26	11.32	11.52	11.44	11.56	11.22	11.33	11.52	11.49	11.21	11.29	11.52	11.41	11.5	11.85	11.92	11.85
294	294	D9.1.12C.30	12C	South Africa	Unheated	D9	10334.9	4484.29	2770.77	-488.72	-1865.6	258.24	439.51	1674.27	-2185.13	-1078.21	-309.93	-722.63	-2640.22	6030.14	860.31	692.68	-416.53	1015.96	1092.67	-3367.83	-2675.35	1333.98	-3.56	11.33	13.23	14.1	14.46	14.72	15.04	15.05	15.35	15.05	14.98	15.24	15.22	14.83	15.21	15.39	15.28	15.18	15.38	15.49	15.37
295	295	D9.1.12C.30	12C	South Africa	Unheated	D9	10039.5	4026.43	2602.55	-400.15	-2244	246.33	201.22	837.46	-1464.31	-878.67	-213.84	-693.68	-2834.08	7343.84	953.22	1064.97	-860.89	1448.12	1314.65	-4693.01	-3129.77	1460.96	-11.73	8.63	11.4	12.57	13.13	13.31	13.72	13.71	13.91	13.87	14.05	14.18	14.32	14.13	14.16	14.35	14.09	14.04	14.2	14.08	13.88
296	296	D9.1.12C.30	12C	South Africa	Unheated	D9	8879.07	3716.43	2208.82	-685.11	-3025.6	278.84	411.67	1777.2	-1934.57	-885.01	-247.45	-639.7	-1941.9	5871.23	790.69	471.4	-372.34	623.06	649.11	-2544.06	-2546.05	1227.95	-15.11	5.76	8.4	9.77	10.51	10.89	11.14	11.07	11.34	11.04	11.19	11.52	11.56	11.37	11.78	12.1	12.03	12.23	12.39	12.39	12.01
297	297	D9.1.10B.6A	10B	South Africa	Heated	D9	7120.93	2994.29	2059.86	-337.74	-1480	123.01	219.76	1282.74	-1484.01	-806.18	-209.16	-513.78	-1536.31	4136.99	486.03	693.57	-482.99	949	786.93	-3055.94	-2266.98	1152.77	-15.64	1.38	4.24	5.09	5.84	6.17	6.62	6.38	6.69	6.43	6.44	6.47	6.73	6.32	6.32	6.38	6.25	6.03	6.46	6.51	6.53
298	298	D9.1.10B.6A	10B	South Africa	Heated	D9	7044.19	3075.71	1908.82	-419.4	-2620	242.01	352.12	1447.88	-1612.27	-659.2	-183.38	-464.1	-1427.37	2834.25	299.11	354.99	-288.87	754.1	705.54	-2617.48	-1866.51	1088.43	-9.5	0.97	2.74	4.06	4.66	4.78	5.11	5.34	5.41	5.1	5.03	5.3	5.19	4.96	5.24	5.46	5.21	4.97	5.09	5.13	4.9
299	299	D9.1.10B.6A	10B	South Africa	Heated	D9	8039.53	3277.86	1886.08	-404.36	-2468	212.52	217.4	700	-999.63	-526.89	-160.63	-469.66	-2367.04	5878.08	875.61	843.68	-476.15	536.36	500.4	-1603.5	-1593.95	778.07	-11.85	1.06	2.63	3.32	3.38	3.55	3.73	3.6	3.74	3.43	3.47	3.41	3.39	3.23	3.46	3.65	3.71	3.86	4.11	4.25	4.27
300	300	D9.1.10B.6A	10B	South Africa	Heated	D9	7879.07	3460	2149.88	-173.83	-1889.6	210.12	298.4	1385.02	-1901.86	-863.06	-242	-589.89	-1832.4	4690.41	507.76	455.88	-358.35	651.44	596.04	-2155.24	-2002.79	1028.92	-14.4	1.81	3.81	5.05	5.69	6.01	6.35	6.64	6.83	6.31	6.19	6.43	6.26	6	6.3	6.6	6.45	6.52	6.7	6.7	6.51
301	301	D9.1.10B.6A	10B	South Africa	Heated	D9	7662.79	3187.86	2174.25	-250.08	-2324	230.29	290.22	1245.28	-1474.72	-688.25	-178.23	-469.66	-2397.21	4867.12	524.39	596.23	-490.46	668.07	703.56	-2459.44	-2004.19	999.28	-12.41	0.58	2.75	3.83	4.45	4.71	5.28	5.29	5.45	5.13	4.98	4.77	4.76	4.76	4.95	5.2	5.16	5.18	5.18	5.16	5.29
302	302	D9.1.10B.6A	10B	South Africa	Heated	D9	8432.56	3512.86	2057.08	-307.07	-2137.6	253.67	341.11	981.76	-1414.87	-671.72	-153.27	-442.48	-2327.37	5386.3	887.8	839.91	-559.3	827.94	685.94	-2359.44	-2146.98	1255.42	-17.37	0.03	2.38	3.58	4.32	4.55	4.74	4.8	5.1	4.91	5.04	5.11	5.12	4.79	5.02	5.06	4.87	4.87	5.1	5.11	4.98
303	303	D9.1.10B.6A	10B	South Africa	Heated	D9	7295.35	3371.43	2067.52	-378.8	-632.8	167.61	291.16	867.43	-1197.4	-834.47	-192.64	-532.36	-2654.19	5595.89	718.18	654.32	-451.99	865.85	858.81	-2453.85	-2519.53	1214.22	-16.61	0.23	1.83	3.33	3.76	4.1	4.43	4.73	4.95	4.71	4.83	4.83	4.97	4.78	4.94	5.11	5.1	4.96	5.18	5.26	5.06
304	304	D9.1.10B.6A	10B	South Africa	Heated	D9	7660.47	3645	2238.52	-284.21	-676.8	138.8	296.33	1037.79	-1344.98	-829.06	-164.9	-427.81	-2091.62	4610.96	714.41	981.82	-632.43	802.22	762.77	-2404.2	-2051.16	1145.06	-16.45	1.46	4.01	5.82	6.46	6.65	6.94	6.97	6.87	6.45	6.43	6.64	6.69	6.56	6.68	6.84	6.54	6.48	6.8	6.86	6.96
305	305	D9.1.10B.6B	10B	South Africa	Heated	D9	11876.7	5013.57	3122.27	-591.13	-2799.2	285.81	418.91	1673.29	-2351.3	-1024.88	-272.72	-729.08	-2698.88	6469.86	1063.19	1194.9	-893.96	1805.54	1808.51	-6197.9	-4222.79	1810.36	-23.59	-0.68	1.34	2.07	2.5	2.67	2.6	2.51	2.67	2.53	2.8	3.08	3.44	3.26	3.29	3.41	3.42	3.19	3.66	3.77	3.64
306	306	D9.1.10B.6B	10B	South Africa	Heated	D9	12341.9	5395.71	3341.76	-543.61	-2676	322.95	556.82	2191.86	-2588.48	-1176.35	-313.9	-777.88	-2954.75	7491.78	1108.87	1017.07	-654.85	1005.1	755.05	-2490.21	-2426.51	1174.7	-19.24	-0.83	2.2	3.89	4.53	4.86	5.17	5.06	5.06	4.76	4.94	5.25	5.3	5.12	5.37	5.47	5.1	4.94	5.09	4.99	4.8
307	307	D9.1.10B.6B	10B	South Africa	Heated	D9	12051.2	4990	2976.8	-858.65	-3488	343.37	460.96	1871.66	-2269.89	-1141.27	-325.37	-803.79	-2405.59	5528.77	922.84	811.09	-627.34	1278.05	1123.56	-3514.69	-2948.84	1579.76	-25.34	-1.54	1.3	2.56	3.51	4.08	4.19	4.22	4.46	4.23	4.15	4.37	4.23	4.12	4.45	4.82	4.61	4.7	4.93	4.67	4.49
308	308	D9.1.10B.6B	10B	South Africa	Heated	D9	11695.4	4803.57	2916.24	-776.09	-3754.4	345.03	446.57	1499.35	-2012.27	-1000.77	-298.04	-745.76	-3245.25	7760.27	988.69	821.06	-571.54	1116.41	936.44	-3508.39	-3086.98	1751.08	-25.3	-2.88	0.3	1.98	2.99	3.29	3.66	3.72	3.84	3.38	3.32	3.42	3.49	3.4	3.63	3.97	3.7	3.46	3.71	3.75	3.69
309	309	D9.1.10B.6B	10B	South Africa	Heated	D9	-330.24	-149.65	-52.66	42.52	46.95	33.54	-0.76	-163.31	-52.87	-53.83	-49.82	-83.88	-77.69	-15.49	1.76	142.16	193.11	2781.42	668.76	419.73	797.91	-167.69	-1.22	4.15	4.62	4.9	4.49	4.64	4.45	4.39	4.35	4.59	4.83	5.04	4.95	4.86	4.65	4.77	4.9	4.92	4.81	4.85	4.63
310	310	D9.1.10B.6B	10B	South Africa	Heated	D9	-220	-129.58	-28.03	20.25	-5.32	62.14	145.72	-35.25	-77.07	19.21	14.94	19.47	-37.98	-70.98	-169.87	376.76	240.45	2353.1	305.21	227.74	723.15	-193.15	-0.06	3.06	3.8	3.89	3.71	3.61	3.41	3.51	3.75	3.81	3.99	4.23	4.06	3.95	4.04	4.25	4.19	4.3	4.12	4.03	3.99
311	311	D9.1.10B.6B	10B	South Africa	Heated	D9	-148.29	-109.86	-60.88	21.03	46.89	13.76	42.04	-188.49	-751.59	-14.57	6.96	-23.7	-80.56	-17.2	-103.6	462.7	261.11	2318.58	409.49	256.63	507.4	-44.2	2.15	5.53	6.36	6.21	6.26	6.27	6.31	6.48	6.65	6.69	7.14	7.09	7.04	6.88	7.12	7.13	7.27	7.3	7.26	7.06	6.92
312	312	D9.1.10B.6B	10B	South Africa	Heated	D9	-487.8	-209	-62.79	58	4.25	96.65	214.95	-546.76	-701.91	-211.54	-23.74	26.28	1.15	18.27	35.29	449.73	208.15	1532.74	303.83	245.76	434.54	-126.43	-3.54	3.13	4.16	4.27	4.44	4.8	4.67	4.88	5.03	5.09	5.14	5.46	5.36	5.4	5.51	5.78	5.68	5.71	5.72	5.57	5.27
313	313	D9.1.10B.6B	10B	South Africa	Heated	D9	-517.07	-311.25	-157.93	101.5	46.22	66.71	235.75	-1694.96	-1638.22	-270.58	-64.76	-34.39	-112.06	-0.78	-16.37	271.35	216.29	1861.95	495.87	210.87	518.79	-125.59	-0.62	3.89	4.66	4.89	4.73	4.9	4.87	5.05	5.13	5.21	5.44	5.77	5.52	5.52	5.68	5.82	5.88	5.92	5.78	5.84	5.9
314	314	D9.1.10B.6B	10B	South Africa	Heated	D9	-755.12	-326.99	-133.3	118.38	107.78	104.08	185.27	-984.17	-1157.96	-139.64	-33.89	1.6	0	-31.66	-113.06	1138.38	302.04	3042.48	418.99	123.55	181.02	123.36	15.91	9.36	7.6	6.84	6.14	6.15	5.79	5.9	6.35	6.86	7.09	7.16	7.05	6.89	6.91	6.92	7.1	7.28	7.27	7.13	7.19
315	315	D9.1.10B.6B	10B	South Africa	Heated	D9	-671.71	-396.54	-151.98	89.64	93.84	106.45	232.39	-895.68	-1584.08	-168.87	-12.65	-39.42	-87.37	-26.53	-67.54	1120.54	262.17	2073.45	364.32	271.4	550.47	-191.75	-4.48	2.07	2.94	3.67	3.41	3.5	3.49	4	4.01	4.4	4.57	4.7	4.22	4.02	4.03	4.41	4.45	4.52	4.61	4.57	4.34
316	316	D9.1.10B.6B	10B	South Africa	Heated	D9	-910.24	-446.37	-162.2	121.8	160.83	208.89	354.28	-1601.44	-2014.01	-299.15	-105.85	-113.59	-262.35	-68.3	-42.77	-227.03	105.92	488.5	227.87	224.21	654.65	-263.5	-3.58	1.71	2.14	2.79	2.75	2.86	2.8	3.07	3.08	3.41	3.52	3.56	3.34	3.13	2.97	3.28	3.32	3.47	3.58	3.54	3.32
317	317	D9.1.10B.6A	10B	South Africa	Heated	D9	-973.66	-434.26	-148.93	208.7	210.41	273.77	473.67	-2174.1	-2177.07	-292.72	-44.13	-28.78	-54.47	-41.23	-54.48	222.7	129	1479.65	129.25	216.02	587.1	-243.92	-3.05	2.19	4.21	4.3	4.39	4.34	4.52	4.62	4.74	4.83	5.24	5.32	5.05	5.05	5.21	5.29	5.43	5.57	5.35	5.11	4.99
318	318	D9.1.10B.6A	10B	South Africa	Heated	D9	-1052.2	-482.18	-187.14	159.55	149.24	167.8	193.39	-468.35	9.55	-5.39	-21.49	-57.06	-195.16	-150.51	-268.24	1723.78	476.92	3761.95	706.13	255.96	605.12	-83.5	2.65	4.22	3.7	3.97	3.96	3.97	3.71	4	4.29	4.36	4.61	4.76	4.43	4.34	4.45	4.64	4.64	4.87	4.89	4.76	4.65
319	319	D9.1.10B.6A	10B	South Africa	Heated	D9	-919.51	-452.42	-150.43	225.63	141.07	111.81	263.38	-700	-1548.41	-367.93	-133.4	-121.11	-226	-35.22	7.55	302.16	169.45	2007.96	391.58	327.84	826.76	-402.94	-5.33	1.59	2.99	3.83	3.58	3.58	3.38	3.47	3.37	3.89	3.99	4.13	3.87	3.81	3.6	3.75	3.8	4.24	4.29	4.27	4.28
320	320	D9.1.10B.6A	10B	South Africa	Heated	D9	-1133.66	-518.17	-217.72	161.06	140.79	135.61	233.59	-1201.44	-1625.48	-304.45	-149.41	-152.16	-278.75	-87.74	-117.85	591.35	214.35	2624.78	567.23	335.94	856.55	-568.39	-11.58	1.67	3.95	4.7	5.25	5.51	5.38	5.29	5.36	5.59	5.6	6	5.87	5.8	5.75	6.05	5.98	6.18	6.15	5.95	5.76
321	321	D9.1.10B.6A	10B	South Africa	Heated	D9	-1040.49	-502.42	-239.48	121.34	112.98	200.67	322.1	-2255.4	-2122.93	-300	-39.91	-54.65	-131.67	-64.34	-138.67	1149.73	389.62	4112.39	747.47	384.65	1008.16	-463.64	-4.4	3.63	4.65	5.26	5.65	5.74	5.74	6.24	6.47	6.41	6.87	7.04	6.6	6.45	6.51	6.46	6.63	6.86	7.01	7.07	6.89
322	322	D9.1.10B.6A	10B	South Africa	Heated	D9	-979.51	-473.18	-221.72	182.6	131.84	135.73	245.5	-2070.5	-2131.21	-454.49	-176.01	-171.49	-230.19	-51.78	-25.26	-273.51	55.67	1288.5	261.56	325.83	938.9	-619.02	-13.08	-0.03	2.71	3.61	3.7	3.74	3.66	3.97	4.14	4.4	4.63	4.87	4.42	4.37	4.39	4.69	4.71	4.9	4.78	4.7	4.43
323	323	D9.1.10B.6A	10B	South Africa	Heated	D9	-1249.27	-602.25	-236.12	164.32	170.51	234.75	390.57	-948.92	-1390.45	-232.07	-33.36	-27.48	-242.58	-129.51	-232.82	1627.57	429.97	3588.5	433.54	165.2	468.88	-124.06	-2.14	1.5	2.32	2.57	2.54	3.07	2.93	2.93	3.24	3.56	3.67	3.75	3.69	3.58	3.7	3.79	3.98	4.29	4.33	4.03	3.99
324	324	D9.1.10B.6A	10B	South Africa	Heated	D9	-1261.95	-609.69	-292.73	83.95	112.87	156.73	230.23	-1476.98	-1869.43	-294.7	-87.72	-105.88	-240.77	-154.81	-240.16	1644.86	426.09	3600.88	501.84	302.1	717.46	-216.64	2.11	4.53	5.4	5.27	5.16	5.17	5	5.21	5.58	5.7	5.71	5.87	5.53	5.35	5.22	5.64	5.72	5.95	6.04	6.28	6.13
325	345	E3.1.5O.11	5O	South Africa	Unheated	E3	-1615.61	-744.29	-343.48	204.14	211.53	267.32	524.59	-3716.55	-3439.49	-470.01	-156.94	-117.86	-194.91	-106.4	-154.98	924.32	261.88	2484.96	424.5	362.06	727.51	-347.41	6.58	12.88	14.37	14.99	15.27	15.33	15.43	15.6	15.71	15.77	15.99	16.19	16.2	16.15	16.21	16.24	16.2	16.13	16.09	15.91	15.79
326	346	E3.1.5O.11	5O	South Africa	Unheated	E3	-1426.83	-703.81	-319.35	218.59	183.83	218.56	430.01	-2233.81	-2608.28	-399.34	-114.57	-87.8	-253.24	-100.68	-168.31	1289.19	290.69	1744.25	370.75	280.55	592.6	-461.96	-2.23	10.41	12.97	13.42	13.82	14.21	14.46	14.76	15.05	15.38	15.45	15.49	15.32	15.32	15.16	15.3	15.43	15.43	15.55	15.47	15.47
327	347	E3.1.5O.11	5O	South Africa	Unheated	E3	-1491.22	-660.73	-270.01	272.04	169.05	177.3	282.45	-930.22	-1500	-282.4	-127.34	-139.38	-296.55	-158.13	-288.14	1701.08	427.45	3931.86	820.98	499.05	935.29	-382.24	2.44	14.12	15.64	15.64	15.79	16	15.88	15.78	15.88	16	16.22	16.07	16.1	16.2	16.3	16.4	16.8	16.8	16.74	16.72	16.6
328	348	E3.1.5O.11	5O	South Africa	Unheated	E3	-1719.51	-761.94	-328.9	224.5	230.5	304.38	463.81	-2251.08	-2577.71	-360.74	-115.55	-147.39	-324.61	-180.12	-219.55	1487.03	293.02	2259.29	228.33	193.61	634.72	-190.91	12.4	16.85	17.75	18.53	18.52	18.69	18.6	18.85	19.16	19.31	19.44	19.67	19.59	19.46	19.5	19.91	19.92	20.01	19.92	19.94	19.61
329	349	E3.1.5O.11	5O	South Africa	Unheated	E3	-1527.32	-730.97	-303.45	235.78	208.45	190.57	395.77	-1112.95	-1764.97	-284.3	-122.27	-99.38	-360.21	-193.4	-273.04	1770.27	364.79	2531.86	258.96	259.01	573.62	-274.27	9.49	13.14	14.92	15.19	15.23	15.12	15.2	15.4	15.75	16.03	16.46	16.6	16.11	15.93	15.76	15.98	15.94	16.34	16.29	16.38	16.1
330	350	E3.1.5O.11	5O	South Africa	Unheated	E3	-1556.59	-733.56	-288.19	293.27	270.57	284.42	418.53	-1717.27	-1772.61	-285.43	-126.44	-159.24	-342	-174.65	-151.94	978.92	271.68	2399.12	387.6	430.03	890.13	-452.17	6.93	18.04	20.34	20.78	21.13	21.22	20.98	21.01	21.02	20.96	21.26	21.56	21.42	21.3	21.35	21.41	21.44	21.65	21.94	21.94	22.04
331	351	E3.1.5O.11	5O	South Africa	Unheated	E3	-1742.44	-732.01	-301.68	275.09	301.29	309.07	425.35	-2643.17	-2420.38	-412.3	-134.92	-122.76	-174.41	-132.88	-203.39	1265.95	288.26	2789.38	405.51	206.1	625.43	-302.38	17.08	22.48	23.44	24.29	24.45	24.48	24.47	24.58	24.66	24.93	25.19	25.53	25.39	25.14	25.01	25.08	25.05	25.13	25.04	24.78	24.76
332	352	E3.1.5O.11	5O	South Africa	Unheated	E3	-1653.17	-763.15	-336.44	265.3	212.14	217.59	291.77	-1743.17	-1784.08	-292.24	-135.28	-172.87	-340.53	-161.46	-230.7	1776.76	475.95	4119.47	903.06	596.47	1166.79	-500	2.07	11.63	13.26	13.19	13.17	12.93	12.86	12.58	12.78	13.01	13.31	13.49	13.67	13.68	13.45	13.74	13.81	13.88	13.82	13.8	13.66
333	353	E3.1.5O.6	5O	South Africa	Unheated	E3	-1627.8	-661.07	-256.75	285.29	289.14	262.99	355.04	-1295.68	-2087.26	-374.74	-173.19	-133.94	-257.01	-109.09	-155.05	788.65	282.93	2501.77	410.87	293.52	649.15	-251.89	3.76	11.32	12.86	13.27	13.34	13.53	13.41	13.51	13.62	13.81	13.75	14.04	13.84	13.78	13.98	14.5	14.45	14.61	14.49	14.42	14.17
334	354	E3.1.5O.6	5O	South Africa	Unheated	E3	-1627.8	-661.07	-256.75	285.29	289.14	262.99	355.04	-1295.68	-2087.26	-374.74	-173.19	-133.94	-257.01	-109.09	-155.05	788.65	282.93	2501.77	410.87	293.52	649.15	-251.89	3.76	11.32	12.86	13.27	13.34	13.53	13.41	13.51	13.62	13.81	13.75	14.04	13.84	13.78	13.98	14.5	14.45	14.61	14.49	14.42	14.17
335	355	E3.1.5O.6	5O	South Africa	Unheated	E3	-1688.29	-771.97	-381.69	197.88	205.76	254.47	388.62	-2606.47	-2353.5	-366.6	-115.88	-142.14	-306.07	-145.33	-248.06	1822.16	393.31	3030.97	612.71	348.81	769.45	-383.36	0.21	11.8	13.3	14.15	14.56	14.75	14.94	15.1	15.27	15.2	15.21	15.24	15.22	15	15.09	15.46	15.38	15.52	15.51	15.63	15.38
336	356	E3.1.5O.6	5O	South Africa	Unheated	E3	-1416.59	-682.01	-351.66	214.4	146.05	108.46	212.57	-2007.19	-2327.39	-468.31	-175.36	-169.18	-268.74	-80.9	-121.95	1430.27	352.67	4412.39	923.43	509.63	922.2	-536.22	-1.88	8.24	9.45	9.57	9.79	9.9	9.59	9.77	10	10.13	10.29	10.55	10.28	10.03	10.05	10.21	10	10.15	10.26	10.2	10.17
337	357	E3.1.5O.6	5O	South Africa	Unheated	E3	-1597.07	-724.91	-345.48	207.46	180.86	187.95	211.7	-874.82	-935.03	-235.95	-56.41	-115.9	-296.14	-176.36	-370.36	2895.14	552.67	5807.08	1236.45	673.59	1279.32	-814.55	-6.94	8.71	11	11.05	11.46	11.48	11.52	11.83	12.34	12.62	12.85	13.12	12.66	12.46	12.38	12.52	12.57	12.88	12.92	13.03	12.92
338	358	E3.1.5O.6	5O	South Africa	Unheated	E3	-1852.68	-961.25	-429.08	181.15	158.48	262.2	437.49	-2710.79	-2549.04	-347.97	-107.82	-143.79	-273.67	-155.94	-348.48	2406.49	592.43	4736.28	637.67	324.88	827.7	-237.48	11.81	17.42	18.62	19.02	18.92	19.11	18.97	19.2	19.64	19.87	19.87	19.93	19.61	19.36	19.25	19.51	19.75	20.08	20.16	20.13	19.91
339	359	E3.1.5O.6	5O	South Africa	Unheated	E3	-1620.49	-745.16	-303.77	279.23	268.49	271.21	465.22	-2117.99	-2264.97	-377.29	-76.3	-32.52	-98.28	-74.35	-129	1970.81	484.58	4532.74	641.04	416.21	678.18	-363.92	6.23	14.68	15.84	16.39	16.25	16.3	15.92	16.08	16.11	16.51	16.69	16.9	16.74	16.52	16.48	16.91	17.14	17.32	17.36	17.28	17.09
340	360	E3.1.5O.6	5O	South Africa	Unheated	E3	-1581.46	-750.69	-322.94	233.14	226.75	253.2	442.9	-2332.37	-2580.89	-400.38	-122.39	-104.32	-168.5	-148.71	-199.58	1392.43	391.27	3904.42	562.63	343.37	891.84	-362.8	5.09	13.42	14.82	15.95	15.84	15.76	15.74	15.64	15.47	15.66	15.98	16.4	16.56	16.52	16.55	16.81	16.68	16.61	16.59	16.54	16.23
341	361	D9.1.10B.6B	10B	South Africa	Heated	D9	-1803.9	-894.46	-390.55	193.37	185.79	199.88	346.05	-1883.45	-1644.59	-315.8	-116	-151.09	-272.35	-213.19	-292.73	2689.73	568.19	5773.45	800.61	419.45	770.02	-242.8	-5.44	-0.89	0.03	0.82	0.78	1.31	1.33	1.45	1.67	1.96	2.06	2.26	2.14	1.91	1.72	1.97	2.1	2.18	2.2	2.15	1.99
342	362	D9.1.10B.6B	10B	South Africa	Heated	D9	-1867.8	-901.38	-429.85	186.79	197.82	212.96	408.34	-2918.71	-3604.46	-620.53	-233.85	-240.04	-377.11	-133.12	-141.5	1229.73	335.89	3335.4	549.62	395.33	735.67	-177.2	-5.05	3.14	4.52	4.89	4.75	5.29	4.97	5.07	5.02	5.15	5.2	5.37	5.27	5.23	5.29	5.35	5.39	5.51	5.52	5.54	5.48
343	363	D9.1.10B.6B	10B	South Africa	Heated	D9	-1686.34	-748.79	-368.51	245.52	212.93	215.16	277.68	-1999.28	-2561.15	-336.14	-125.54	-185.52	-372.68	-158.62	-291.39	2037.3	376.04	3733.63	563.4	388.47	961.1	-439.02	-7.01	2.56	4.47	5.53	5.38	5.72	5.72	5.98	6.13	6.59	6.7	6.76	6.55	6.24	6.19	6.46	6.61	6.7	6.79	6.64	6.44
344	364	D9.1.10B.6B	10B	South Africa	Heated	D9	-1658.54	-785.12	-322.04	271.47	193.62	185.39	255.9	-922.3	-1573.25	-317.12	-120.26	-158.13	-370.96	-234.98	-348.34	2278.92	490.98	3221.24	314.85	218.3	547.25	-184.34	-4.09	1.02	2.99	3.44	3.58	3.82	3.72	4.07	4.15	4.22	4.22	4.47	3.86	3.84	3.94	4.33	4.4	4.68	4.56	4.51	4.28
345	375	D9.1.10B.18	10B	South Africa	Heated	D9	-2116.59	-1001.56	-438.57	270.07	281.76	352.47	586.46	-3298.56	-3264.33	-481.46	-168.52	-183.39	-364.32	-183.54	-271.49	1680.54	362.66	2512.39	349.31	275.79	767.55	-319.02	-8.84	1.19	2.7	3.43	3.72	3.91	3.9	4.19	4.34	4.32	4.31	4.44	4.15	4.18	4.2	4.63	4.81	5.11	5.13	5.11	4.97
346	376	D9.1.10B.18	10B	South Africa	Heated	D9	-1717.07	-811.07	-368.92	272.09	238.61	289.11	491.22	-3184.17	-3713.38	-480.04	-101.6	-104.94	-197.7	-74.65	-171.35	1798.92	378.66	2658.41	531.7	344.71	730.55	-500.7	-15.98	-0.62	1.36	2.11	2.58	2.73	2.8	2.98	3	3.27	3.52	3.61	3.48	3.47	3.49	3.92	3.93	4.17	4.16	4.06	3.79
347	377	D9.1.10B.18	10B	South Africa	Heated	D9	-1832.68	-885.29	-398.23	267.58	237.77	220.27	390.14	-2150.36	-2614.65	-439.45	-198.24	-187.66	-435.68	-226.04	-285.89	1518.38	377.21	2692.92	388.82	375.88	956.55	-531.33	-16.47	-1.62	1.97	2.68	2.82	3.21	3.26	3.26	3.47	3.65	3.64	3.76	3.51	3.41	3.49	3.82	3.83	3.92	3.91	3.75	3.68
348	378	D9.1.10B.18	10B	South Africa	Heated	D9	-2151.71	-1011.42	-477.56	186.48	194.46	305.72	468.15	-3199.28	-3887.26	-589.31	-176.87	-169.22	-378.1	-160.09	-265.56	2102.16	569.25	4030.97	705.82	434.22	1018.03	-637.06	-14.66	0.5	2.51	3.73	4.35	4.46	4.42	4.82	4.9	4.98	5.11	5.29	5.17	5.2	5.27	5.73	5.9	6.01	6.01	6.03	5.82
349	379	D9.1.10B.18	10B	South Africa	Heated	D9	-1888.78	-863.32	-402.82	340.65	274.43	276.57	371.4	-1935.25	-1816.56	-383.92	-138.11	-185.57	-474.65	-232.54	-286.38	1998.92	332.49	2046.02	296.17	287.32	629.98	-356.08	-8.27	-0.95	1.04	1.55	1.49	1.51	1.41	1.48	1.54	1.93	2.1	2.27	2.2	2.28	2.22	2.61	2.54	2.67	2.23	2.12	1.92
350	380	D9.1.10B.18	10B	South Africa	Heated	D9	-2204.88	-1020.07	-475.06	256.45	258.98	315.64	444.85	-2746.76	-3498.09	-504.26	-181.33	-218.98	-444.63	-187.4	-270.71	2131.89	410.48	3490.27	794.18	599.05	1335.86	-924.2	-22.11	-0.07	2.89	3.52	3.95	4.16	3.98	4.14	4.45	4.56	4.69	4.89	4.61	4.37	4.33	4.58	4.73	4.86	5.01	5.17	4.93
351	381	D9.1.10B.18	10B	South Africa	Heated	D9	-2087.32	-854.15	-408.04	353.34	326.41	317.77	271.18	-2111.51	-2167.52	-391.77	-159.19	-235.77	-388.43	-210.21	-311.29	2014.59	337.05	3807.96	614.85	471.97	1130.74	-838.46	-20.31	-2.25	0.93	1.97	2.38	2.48	2.57	2.65	2.66	2.85	2.97	2.92	2.88	2.8	2.8	3.24	3.47	3.64	3.81	3.82	3.52
352	382	D9.1.10B.18	10B	South Africa	Heated	D9	-2286.34	-1133.39	-490.37	281.87	249.19	193.24	361.54	-1649.64	-2503.82	-465.56	-233.12	-264.1	-492.29	-255.35	-398.09	2805.95	641.42	6600.88	996.17	620.11	1302.66	-630.35	-12.02	-1.97	0.01	0.77	1.02	1.41	1.3	1.54	1.73	1.79	1.9	2.01	1.74	1.46	1.42	1.51	1.53	1.65	1.84	1.79	1.56
353	383	E3.1.5P.23	5P	South Africa	Heated	E3	-2938.54	-1402.42	-624.26	445.26	432.79	379.79	596.1	-3207.19	-3963.06	-632.92	-248.06	-262.72	-537	-286.37	-399.72	3120	708.24	6382.3	1098.93	600	1221.63	-822.38	-22.47	-1.57	0.38	1.62	2.33	2.88	2.69	3.06	3.26	3.6	3.63	3.77	3.48	3.43	3.29	3.74	3.86	3.94	3.88	3.89	3.58
354	384	E3.1.5P.23	5P	South Africa	Heated	E3	-3050.73	-1450.35	-684.96	363.02	347.96	348.87	689.27	-4576.98	-4992.36	-731.32	-292.84	-272.96	-504.18	-314.31	-438.81	3176.22	646.75	5646.02	745.48	525.83	1183.3	-706.01	-17.2	-1.52	2.09	3.29	4.14	4.45	4.53	4.73	4.85	4.85	5.02	5.21	5.02	5.16	5.32	5.72	5.97	6.11	6.09	5.84	5.54
355	385	E3.1.5P.23	5P	South Africa	Heated	E3	-2971.71	-1372.49	-627.71	463.7	382.2	385.03	599.57	-3502.16	-3513.38	-637.65	-251.58	-293.01	-595.73	-351.25	-530.28	3137.3	561.2	5024.78	897.09	568.73	1299.43	-925.03	-15.24	6.17	9.24	10.52	11.52	11.82	11.57	11.71	11.91	12.03	12.3	12.87	13.1	13.01	13.04	13.38	13.35	13.21	13.24	13.21	12.88
356	386	E3.1.5P.23	5P	South Africa	Heated	E3	-3232.2	-1552.08	-734.58	382.91	327.14	370.05	647.02	-3739.57	-4296.82	-817.03	-308.56	-338.98	-721.74	-387.59	-490.05	3383.78	663.05	5332.74	892.5	538.42	1174.19	-701.82	-10.96	3.07	5.47	6.08	6.6	6.5	6.31	6.49	6.65	6.78	7.12	7.52	7.15	7.04	6.96	7.16	7.15	7.47	7.78	7.88	7.84
357	387	E3.1.5P.23	5P	South Africa	Heated	E3	-3335.61	-1650.35	-797.46	335.47	260.77	300.06	504.88	-3261.87	-3919.75	-788.27	-302.74	-364.72	-749.96	-417.59	-553.71	4425.95	829.1	6656.64	1110.57	645	1259.96	-659.3	-18.18	0.92	2.57	3.33	3.45	3.71	3.66	4.06	4.43	4.62	4.86	4.99	4.88	4.89	5	5.28	5.28	5.39	5.36	5.41	5.38
358	388	E3.1.5P.23	5P	South Africa	Heated	E3	-3275.12	-1596.02	-722.13	417.61	395.86	429.46	776.16	-4804.32	-5434.39	-814	-305.77	-309.49	-531.58	-284.9	-406.49	3035.68	611.06	5575.22	813.17	578.27	1229.6	-722.52	-16.23	1.62	4.43	6.01	6.4	6.72	6.79	7.1	7.1	7.24	7.53	7.64	7.48	7.51	7.54	7.85	8.03	8.16	8.17	8.19	7.97
359	389	E3.1.5P.23	5P	South Africa	Heated	E3	-3412.68	-1629.76	-746.12	362.3	329.04	386.37	545.4	-2987.05	-4341.4	-786.19	-340.89	-388.6	-765.87	-373.42	-505.15	3411.89	764.11	6414.16	1082.39	586.27	1283.11	-716.64	-12.28	4.45	6.76	7.82	8.21	8.69	8.6	8.74	8.86	9.15	9.19	9.34	9.2	9.27	9.09	9.14	9.28	9.48	9.42	9.6	9.54
360	390	E3.1.5P.23	5P	South Africa	Heated	E3	-3349.27	-1595.16	-765.11	428.28	363.07	408.03	617.12	-3851.8	-4281.53	-685.34	-261.15	-321.07	-676.95	-384.66	-582.36	4061.62	716.59	6155.75	850.23	524.12	1145.73	-716.08	-17.12	0.89	3.55	4.69	4.9	5.14	4.98	5.06	4.97	5.51	5.9	5.93	5.66	5.76	5.45	5.73	5.95	6.15	6.08	6.36	6.17
361	391	E3.1.5N.25	5N	South Africa	Unheated	E3	-3510.24	-1678.2	-754.2	441.64	368.44	405.11	654.82	-3195.68	-4124.84	-667.17	-254.03	-284.45	-642	-347.14	-636.13	4716.76	949.37	8423.01	1399.69	728.88	1481.59	-953.57	-11.43	10.73	14.3	15.78	16.98	17.37	17.53	17.76	18	17.9	18.18	18.33	17.86	17.61	17.66	17.97	18.08	18.58	18.78	18.8	18.6
362	392	E3.1.5N.25	5N	South Africa	Unheated	E3	-3319.51	-1558.48	-704.63	554.07	465.75	412.36	652.11	-3475.54	-3466.88	-596.69	-269.22	-271.31	-515.91	-386.37	-560.69	3817.84	809.02	8671.68	1373.81	886.08	1961.86	-1174.13	-15.63	9.32	11.95	13.51	13.99	14.24	14.12	14.48	14.69	14.93	15.09	15.47	15.25	15.13	14.88	15.17	15.03	15.25	15.29	15.36	15.16
363	393	E3.1.5N.25	5N	South Africa	Unheated	E3	-3701.46	-1750.52	-801.27	411.29	385	409.98	700.54	-3823.02	-5104.46	-759.89	-316.99	-322.49	-715.01	-393.26	-634.16	4477.84	981.57	7649.56	1152.83	685.03	1469.45	-768.39	-21.97	-3.18	-0.5	1.16	1.75	1.98	2.05	2.45	2.35	2.49	2.56	2.63	2.34	2.17	2.23	2.79	2.89	3.17	3.54	3.7	3.36
364	394	E3.1.5N.25	5N	South Africa	Unheated	E3	-3845.85	-1826.99	-864.97	410.46	388.14	428.73	677.36	-4484.89	-5151.59	-862.25	-381.91	-405.97	-802.3	-458.43	-615.24	3934.05	700.68	5230.09	662.48	479.31	868.69	-572.31	0.13	11.8	14.49	15.32	15.84	16.08	16.15	16.3	16.39	16.4	16.28	16.48	16.38	15.97	15.86	16.43	16.52	16.57	16.98	17.3	16.89
365	395	E3.1.5N.25	5N	South Africa	Unheated	E3	-3809.27	-1836.85	-856.11	442	394.01	409.92	710.18	-4405.04	-4920.38	-773.42	-322.1	-343.3	-669.16	-374.74	-588.36	4769.19	871.48	6931.86	1083.77	631.74	1096.96	-639.86	-11.46	5.34	8.12	9.48	9.93	10.41	10.54	10.68	10.67	10.83	10.84	11.01	10.85	10.86	11.15	11.56	11.64	11.94	12.1	11.85	11.49
366	396	E3.1.5N.25	5N	South Africa	Unheated	E3	-3690.24	-1760.21	-844.03	467.89	429.04	437.07	686.35	-4933.09	-5376.43	-825.83	-299.84	-331.89	-640.77	-378.94	-565.21	4426.49	890.3	7119.47	1066.62	696.57	1529.98	-971.61	-15.28	5.97	9.44	10.78	11.58	11.69	11.69	11.79	11.69	11.67	11.92	12.06	11.89	12.02	12.07	12.33	12.45	12.73	13.01	13.15	13.07
367	397	E3.1.5N.25	5N	South Africa	Unheated	E3	-3777.56	-1848.1	-872.69	440.81	425.97	400.85	770.1	-5307.91	-5421.66	-868.31	-357.27	-395.99	-780.97	-455.4	-580.38	4280	734.82	5430.09	721.9	469.97	928.65	-558.6	-7.2	5.56	7.92	8.99	9.92	10.28	10.26	10.36	10.47	10.73	10.77	11.19	11.08	11.03	10.77	11.27	11.28	11.73	12.03	12.15	12.02
368	398	E3.1.5N.25	5N	South Africa	Unheated	E3	-3920.49	-1940.66	-925.9	395.08	386.63	453.38	849.95	-5682.73	-6533.12	-1033.4	-411.01	-407.17	-695.24	-341.04	-431.69	3578.92	820.27	8073.45	1292.34	883.41	1936.05	-1371.61	-29.7	2.44	7.74	10.32	11.65	12.16	12.22	12.32	12.24	12.11	12.05	12.06	11.83	11.74	11.62	11.98	12.23	12.59	12.77	12.93	12.81
369	399	E3.1.6C.27	6C	South Africa	Heated	E3	-3892.2	-1805.36	-835.85	430.61	413.93	451.31	633.69	-3923.02	-5857.96	-882.02	-347.73	-405.66	-794.34	-404.45	-581.72	4338.92	794.28	5733.63	848.85	497.52	1065.46	-727.41	-20.3	-0.26	2.83	4.48	5.2	5.62	5.71	5.83	6.02	6.21	6.38	6.4	6.18	5.83	5.81	6.12	6.42	6.84	7.19	7.37	7.08
370	400	E3.1.6C.27	6C	South Africa	Heated	E3	-3862.44	-1866.26	-879.51	391.09	376.27	460.74	767.5	-4500.72	-5417.83	-927.34	-339.34	-382.09	-801.15	-459.5	-581.23	4267.03	825.02	7718.58	1219.91	747.38	1511.57	-953.01	-16.11	1.84	4.43	5.31	5.72	5.79	5.51	5.67	5.88	6.29	6.64	6.82	6.64	6.53	6.51	6.81	6.96	7.02	7.03	6.98	6.78
371	401	E3.1.6C.27	6C	South Africa	Heated	E3	-4090.24	-2016.44	-926.99	391.97	388.3	536.28	970.21	-5911.51	-6173.89	-1017.5	-374.66	-385.26	-694.75	-377.67	-487.16	3887.03	906.98	8115.93	1283.15	786.75	1562.62	-832.03	-17.13	1.97	4.7	6	6.51	6.51	6.4	6.58	6.77	6.92	7.26	7.59	7.48	7.23	7.21	7.67	7.8	7.88	8.05	8.31	8.18
372	402	E3.1.6C.27	6C	South Africa	Heated	E3	-3621.95	-1733.56	-805.68	465.92	390.65	358.06	590.57	-3131.65	-4607.01	-796.69	-355.75	-383.12	-813.37	-438.64	-633.66	4162.7	776.62	6161.95	865.08	485.32	1082.16	-649.09	-15.66	0.15	2.26	3.26	3.6	3.99	3.71	3.95	4.16	4.55	4.58	4.94	4.72	4.62	4.4	4.9	5.02	5.23	5.38	5.59	5.31
373	403	E3.1.6C.27	6C	South Africa	Heated	E3	-3660.98	-1791.87	-811.04	480.32	395.13	406.76	622.64	-3059.71	-3821.02	-695.27	-282.4	-340.98	-744.63	-426.72	-575.79	4828.65	972.94	8653.98	1406.58	872.16	1633.59	-1035.38	-26.59	-1.58	1.96	3.13	3.88	4.3	4.02	4.08	4.13	4.1	4.26	4.57	4.29	4.29	4.26	4.82	4.86	5.25	5.42	5.59	5.31
374	404	E3.1.6C.27	6C	South Africa	Heated	E3	-3696.1	-1763.84	-794.68	495.24	444.49	507.55	846.91	-3953.24	-4543.31	-761.68	-295.66	-320.94	-700.33	-383.63	-556.74	3875.14	679.63	6455.75	1078.56	601.05	1363.76	-929.65	-25.18	-1.22	1.47	3.42	4.09	4.75	4.73	5.01	5.11	5.24	5.51	5.59	5.64	5.48	5.49	5.68	5.79	5.98	6.14	6.28	6.12
375	405	E3.1.6C.27	6C	South Africa	Heated	E3	-3675.61	-1770.07	-807.77	462.61	405.2	452.77	702.6	-4030.94	-4738.22	-761.68	-285.35	-357.02	-685.56	-395.95	-538.96	4429.73	845.49	7809.73	1343.19	844.71	1596.02	-927.13	-21.19	0.03	2.42	3.88	4.51	5.1	5.27	5.55	5.64	5.78	5.81	5.88	5.93	5.9	6.08	6.49	6.65	6.64	6.7	6.65	6.34
376	406	E3.1.6C.27	6C	South Africa	Heated	E3	-3729.76	-1819.38	-853.43	412.43	392.28	465	860.89	-5107.91	-5301.91	-806.24	-350.31	-369.98	-728.63	-418.08	-592.52	3643.24	686.91	7350.44	1114.85	675.12	1494.12	-1015.66	-16.5	2.43	5.48	6.9	7.83	8.11	8.21	8.5	8.78	8.96	9.32	9.44	9.26	9.08	9.08	9.47	9.68	10.01	10.2	10.04	9.66
377	407	E3.1.5P.14	5P	South Africa	Heated	E3	-45.24	2.19	8.33	86.4	75.62	102.56	159.23	92.46	77.53	336.27	-255.01	11.04	22.21	53.39	83.01	92.72	70.83	41.45	-3.25	-42.64	-40.09	146.14	25.09	10.91	8.32	7.23	6.73	5.44	5.35	5.09	4.93	3.73	4.28	3.96	3.93	3.79	4.29	3.91	3.77	3.46	3.68	3.63	4.12
378	408	E3.1.5P.14	5P	South Africa	Heated	E3	-235.22	-94.87	-93.09	95.87	91.61	93.43	206.55	146.52	109.43	535.93	-327.76	-6.93	4.04	41.85	51.49	28.72	38.61	39.84	-5.06	-30.92	-3.65	120.88	18.96	11.57	11.46	11.37	11.7	11.4	11.74	11.25	10.84	9.52	9.67	9.59	9.62	9.86	10.6	10.31	10.38	10.52	10.93	10.76	11
379	409	E3.1.5P.14	5P	South Africa	Heated	E3	-185.35	-61.98	-41.69	127.53	111.53	130.95	215.81	154.99	152.72	917.63	-422.88	-44	6.3	29.85	93.77	85.68	111	90.51	33.06	-135.09	-91.98	-241.96	10.98	14.69	14.91	14.53	14.09	13.78	13.81	13.61	13.07	12.52	12.48	12.79	12.7	13.26	13.68	13.48	13.35	13.34	13.5	13.26	13.1
380	410	E3.1.5P.14	5P	South Africa	Heated	E3	-419.79	-155.34	-147.9	98.76	127.88	191.02	243.24	171.36	169.47	577.97	-271.72	-15.94	-7.03	30.78	40.64	34.08	8.12	-11.1	-109.53	-195.04	-122.05	-96.66	10.17	11.85	10.71	9.95	9.72	9.56	9.64	10.15	10.06	9.15	9.45	9.68	8.87	8.43	9.11	9.16	8.47	8.57	9.3	9.36	9.23
381	411	E3.1.5P.14	5P	South Africa	Heated	E3	-341.65	-106.98	-114.08	160.6	127.94	97.55	129.71	142.85	137.44	828.81	-406.43	13.35	47.29	65.79	62.91	4.33	-20.68	-21.25	-66.76	-74.82	37.58	128.39	33.95	16.55	14.73	13.16	13.59	12.95	13.11	12.82	13.39	12.47	12.33	11.89	11.89	11.43	11.69	11.58	11.5	11.94	12	11.7	11.44
382	412	E3.1.5P.14	5P	South Africa	Heated	E3	-491.26	-207.15	-166.31	149.69	129.86	150.06	254.54	168.76	192.08	1087.12	-764.27	-87.38	3.82	12.71	33.66	34.37	16.4	-8.4	15.51	1.18	15.25	243.63	31.26	13.21	12.28	12.16	11.88	10.9	11.35	11.18	10.83	9.89	10.35	10.47	9.93	10.29	10.64	10.55	10.19	10.62	10.48	10.8	11.23
383	413	E3.1.5P.14	5P	South Africa	Heated	E3	-660.67	-267.54	-242.57	196.78	184.24	214.21	324.11	231.28	256.57	1570.85	-1024.68	-117.07	-63.2	2.54	50.65	55.43	38.23	2.7	-78.91	-118.17	-50.82	39.67	26.72	14.16	11.1	10.6	9.84	9.22	9.05	8.83	8.83	8.56	9.5	9.59	9.62	9.42	9.79	9.76	9.6	9.92	9.99	9.82	9.62
384	414	E3.1.5P.14	5P	South Africa	Heated	E3	-783.55	-314.13	-278.13	232.91	177.64	179.52	265.18	183.3	163.94	1141.02	-1036.5	-126.76	-68.15	-30.62	-8.83	-12.19	-40.34	-40.33	-135.97	-239.34	-166.21	-364.51	-2.81	9.77	11.48	11.79	12.42	12.23	12.27	12.28	11.92	10.54	11.06	11.4	11.23	11.55	12.34	11.72	10.99	10.63	10.57	10.39	11.06
385	415	E3.1.5O.28	5O	South Africa	Unheated	E3	-968.89	-390.75	-365.31	248.33	179.78	205.46	278.95	174.3	204.07	1596.95	-1123.14	-221.8	-185.26	-122.33	-40.87	-45.98	-66.45	-38.98	-117.9	-329.58	-258.63	-442.38	-13.44	3.65	6.88	8.45	8.82	8.33	8.75	8.96	8.09	7.15	8.36	8.22	7.92	8.09	8.88	8.57	8.68	9.01	9.47	9.09	9.37
386	416	E3.1.5O.28	5O	South Africa	Unheated	E3	-1109.25	-484.36	-484.76	193.01	193.43	254.76	352.19	288.43	324.9	2198.98	-1366.84	-267.1	-162.76	-97.65	-52.12	-28.31	-35.08	-34.04	-155.2	-181.83	-133.21	-365.97	4.8	13.97	14.17	14.86	15.55	15.34	15.7	16.04	16.11	15.46	16.31	16.53	16.59	16.7	17.78	17.22	17	16.62	16.53	16.12	15.96
387	417	E3.1.5O.28	5O	South Africa	Unheated	E3	-1287.92	-574.52	-515.79	209.84	204.74	284.75	445.94	299.14	294.1	1726.78	-1004.11	-174.42	-128.43	-111.91	-100.72	-108.16	-132.02	-124.55	-254.15	-373.88	-318.25	-815.45	-17.99	6.4	8.99	9.57	10.47	10.42	10.25	10.22	10.19	9.13	9.58	10.24	9.86	10.18	11.08	10.95	10.23	10.34	10.38	9.71	9.67
388	418	E3.1.5O.28	5O	South Africa	Unheated	E3	-1243.7	-504.71	-464.22	278.13	238.64	274.97	379.68	273.32	306.27	1804.75	-1192.8	-203.61	-124.35	-66.69	-62.19	-78.88	-80.54	-79.93	-243.46	-311.25	-229.06	-645.51	-15.7	8.67	10.23	11.63	12.49	12.68	12.7	12.5	12.56	11.15	11.57	11.58	11.81	11.69	13.31	13.22	13.22	13.09	12.82	12.12	12.16
389	419	E3.1.5O.28	5O	South Africa	Unheated	E3	-1379.43	-601.85	-538.19	227.78	204.81	258.01	403.85	266.97	326.32	2056.95	-1416.45	-267.83	-154.06	-99.16	-88.84	-112.99	-117.42	-96.74	-208.25	-221.09	-128.99	-319.83	-10.52	5.09	7.2	8.95	9.87	10.05	10.61	10.31	9.72	8.81	9.24	9.38	9.37	9.6	10.09	9.52	9.13	9.5	9.93	10	10.63
390	420	E3.1.5O.28	5O	South Africa	Unheated	E3	-1211.83	-502.78	-485.63	362.55	237.17	200.99	285.99	267.05	269.57	1923.39	-1768.64	-374.42	-150.2	-112.03	-78.51	-58.97	-22.75	-84.35	-202.09	-224.08	-166.5	-335.28	7.83	14.97	14.59	14.38	14.04	14.09	13.44	13.04	12.67	11.86	11.8	12.94	13.06	13.15	14.22	14.78	13.72	13.87	14.24	13.59	13.35
391	421	E3.1.5O.28	5O	South Africa	Unheated	E3	-1448.59	-626.16	-551.98	340.6	262.26	301.07	420.75	273.28	276.57	1883.73	-1502.57	-266.42	-173.46	-140.15	-116.67	-93.7	-128.18	-109.56	-187.97	-260.19	-217.39	-498.75	-11.38	8.44	9.48	11.5	12.11	12.04	12.28	12.38	11.65	10.39	10.95	10.86	11.18	11.16	12.79	12.9	12.91	12.89	13.94	13.39	13.88
392	422	E3.1.5O.28	5O	South Africa	Unheated	E3	-1468.89	-638.94	-578.68	334.19	235.37	266.95	442.81	310.22	324.67	2606.1	-1874.55	-314.48	-188.13	-161.52	-109.09	-84.36	-67.3	-67.08	-147.59	-260.74	-268.15	-680.58	-2.64	13.33	15.48	17.36	17.25	16.74	17.54	17.84	17.52	16.6	16.78	16.56	16.29	16.28	17.1	17.53	17.3	17.62	17.7	17.84	17.63
393	423	E3.1.6B.10	6B	South Africa	Unheated	E3	-1969.15	-872.67	-847.23	366.02	302.15	368.59	582.2	485.3	509.84	3373.56	-2280.72	-441.01	-226.65	-135.23	-115.72	-131.43	-167.4	-171.33	-358.63	-479.94	-405.73	-1051.77	-37.65	-3.33	0.76	3.06	4.91	4.86	5.34	5.37	5.35	4.14	5.04	4.69	4.74	4.87	5.94	5.57	5.94	5.98	5.9	5.68	5.87
394	424	E3.1.6B.10	6B	South Africa	Unheated	E3	-1931.88	-881.58	-810.29	390.78	250.98	300.69	530.55	396.05	446.64	3674.24	-2698.46	-475.77	-263.52	-187.72	-132.48	-123.09	-183.46	-184.55	-381.93	-525.65	-502.72	-1206.89	-55.69	-4.22	1.9	4.59	6.15	6.56	6.9	7	6.75	5.06	5.78	5.73	5.68	5.34	6.58	6.65	6.58	6.44	7.07	7.17	7.3
395	425	E3.1.6B.10	6B	South Africa	Unheated	E3	-2000	-888.56	-820.99	365.27	303.3	391.29	613.59	403.18	416.75	3263.73	-2151.16	-400.45	-278.41	-208.17	-140.64	-139.38	-228.52	-217.59	-450.67	-641.38	-617.04	-1408.77	-54.51	-3.52	2.32	5.4	7.48	7.85	8.51	8.3	8.27	7.59	8.01	7.89	7.98	7.97	8.29	8.09	7.69	7.71	7.88	7.52	7.64
396	426	E3.1.6B.10	6B	South Africa	Unheated	E3	-1946.27	-869.05	-794.21	361.35	242.01	294.12	481.24	375.85	481.6	3615.93	-2654.24	-529.97	-267.75	-190.75	-134.79	-138.17	-172.12	-183.03	-367.75	-590.01	-486.54	-1069.52	-37.97	1.16	5.37	6.73	8.06	8.02	7.75	7.69	7.71	6.46	7.05	7.73	7.82	7.5	8.26	8.1	7.97	8.35	9.1	9.1	9
397	427	E3.1.6B.10	6B	South Africa	Unheated	E3	-1954.76	-876.37	-808.33	386.77	308.43	363.01	577.75	432.42	464.44	3421.69	-2368.12	-416.56	-218.06	-176.93	-103.2	-120.77	-182	-213.38	-407.67	-597.32	-551.18	-1569.94	-67.42	-8.23	-2.27	2.27	4.21	4.74	5.32	5.38	4.84	3.88	4.7	4.83	4.59	4.49	5.18	5.05	4.68	5.18	5.43	5.64	5.65
398	428	E3.1.6B.10	6B	South Africa	Unheated	E3	-1912.08	-826.75	-709.79	503.93	399.81	463.05	685.39	418.82	374.19	2362.71	-1671.47	-294.31	-187.55	-150.45	-116.93	-108.81	-146.83	-108.07	-247.07	-368.53	-413.89	-1086.85	-54.2	-7.06	-2.88	0.25	2.07	2.4	2.2	2.51	2.66	1.25	1.66	2.27	2.28	1.92	2.72	2.62	2.71	2.9	3.57	3.26	3.61
399	429	E3.1.6B.10	6B	South Africa	Unheated	E3	-1970.44	-863.67	-759.06	409.63	341.14	380.7	603.43	403.63	431.26	3157.63	-2528.79	-450.76	-260.47	-185.12	-117.08	-94.11	-103.6	-83.92	-202.38	-363.26	-240.3	-651.98	-27.64	-0.82	2.84	4.36	5.51	5.71	6.17	6.34	6.17	5.38	5.94	6.06	5.78	5.79	6.15	6.14	6.28	6.31	6.56	6.84	6.77
400	430	E3.1.6B.10	6B	South Africa	Unheated	E3	-1975.06	-863.67	-804.79	350.85	270.2	377.26	585.03	447.62	511.99	3664.07	-2431.62	-455.83	-226.39	-153.94	-118.63	-109.48	-123.16	-149.75	-296.51	-408.58	-326.63	-847.39	-17.33	2.97	5.46	6.4	7.9	6.99	7.41	7.34	7.47	5.48	6.15	6.01	5.87	5.58	6.75	7.15	7.46	7.71	8.23	7.76	7.2
401	431	E3.1.1B.24	1B	South Africa	Heated	E3	-1920.05	-817.07	-717.49	509.67	388.11	437.41	611.49	397.35	365.72	2556.27	-1781.23	-334.59	-214.23	-167.55	-128.73	-118.73	-137.49	-100.2	-208.08	-305.82	-311.74	-822.76	-29.22	3.91	6.42	7.41	8.55	8.18	7.83	7.8	7.63	6.5	7.17	7.18	7.33	7.49	8.2	8.24	7.84	7.58	8.13	7.83	7.79
402	432	E3.1.1B.24	1B	South Africa	Heated	E3	-1955.01	-854.08	-772.3	381.6	266.36	352.73	560.49	376.01	426.59	3232.88	-2303.6	-464.28	-282.96	-188.09	-153.07	-136.17	-155.14	-171.3	-405.64	-564.83	-513.89	-1179.33	-43.45	-6.01	-1.42	0.29	1.78	2.19	2.57	2.02	2.16	0.35	0.09	-0.08	-0.19	-0.35	1.23	1.88	2.15	2.68	3.43	3.11	3
403	433	E3.1.1B.24	1B	South Africa	Heated	E3	-1993.83	-873.93	-804	400.74	325.6	377.99	581.84	412.46	456.02	3182.37	-2325.45	-419.38	-255.92	-180.14	-144.62	-127.54	-180.65	-169.95	-343.64	-453.97	-389.84	-1039.25	-40.58	-7.57	-3.9	-2.14	-0.03	0.01	0.81	1.07	1.01	-0.22	-0.06	-0.23	-0.52	-0.71	0.02	0.54	0.72	1.13	1.26	1.12	0.91
404	434	E3.1.1B.24	1B	South Africa	Heated	E3	-1989.46	-850.13	-773.97	402.27	346.4	404.17	582.98	382.44	461.01	3469.49	-2353.47	-415.38	-254.64	-154.56	-79.75	-102.65	-132.39	-124.91	-250.61	-363.41	-234	-689.98	-39.84	-7.61	-4.16	-3.04	-1.24	-0.77	-0.07	0.37	0.27	-0.56	0.12	0.02	-0.2	-0.37	-0.15	-0.56	-1.08	-1.38	-1.01	-1.02	-0.68
405	435	E3.1.1B.24	1B	South Africa	Heated	E3	-2016.97	-903.45	-812.24	361.31	303.68	357.36	565.6	387.54	445.31	3103.05	-2422.62	-495.44	-278.19	-200.74	-140.99	-140.27	-155.59	-159.87	-344.68	-510.62	-452.97	-1076.83	-40.02	-3.32	0.44	2.57	3.21	2.46	2.34	1.56	0.97	-0.4	0.12	0.01	0.08	0.28	1.62	1.99	2.17	2.63	3.49	2.71	3.05
406	436	E3.1.1B.24	1B	South Africa	Heated	E3	-2040.36	-902.1	-839.44	335.8	265.46	302.14	453.82	314.75	406.36	3333.22	-2805.4	-541.8	-351.4	-252.92	-182.38	-147.01	-181.7	-157.33	-318.25	-394.1	-295.42	-598.54	-23.66	0.1	1.72	1.62	2.63	2.92	3.08	3.2	3.96	2.93	3.71	4.07	3.82	3.54	4.25	3.71	3.41	3.84	4.06	4.07	4.24
407	437	E3.1.1B.24	1B	South Africa	Heated	E3	-1911.31	-822.71	-751.65	411.78	302.44	359.99	506.98	364.68	404.81	2845.76	-2047.04	-394.87	-225.01	-188.4	-151.28	-144.95	-196.43	-205.44	-398.9	-530.21	-499.14	-1282.88	-44.86	-5.68	-2.97	-0.89	0.78	0.61	0.78	1.14	1.28	0.08	0.26	0.41	-0.01	0	0.43	0.36	0.27	0.64	0.75	0.79	0.71
408	438	E3.1.1B.24	1B	South Africa	Heated	E3	-1880.72	-815.56	-732.11	446.05	362.45	421.93	625.02	406.52	384.26	2553.22	-1644.73	-288.45	-208.66	-197.9	-144.04	-132.78	-180.58	-160.99	-273.45	-391.5	-367.79	-1027.56	-40.75	-7.18	-2.47	-0.29	1.71	2.04	2.29	2.12	2.07	1.38	2.09	2.14	2.38	2.32	3.04	2.59	2.41	2.16	2.53	2.07	2.2
409	439	E3.1.6C.5	6C	South Africa	Heated	E3	-422.8	-275.97	-382.5	44.66	-16.98	12.76	80.91	186.73	723.8	-7881.08	-199.76	-86.16	-45.86	-34.62	66.94	-101.2	-528.44	-5968.42	-1760.44	-1518.75	1205.15	-336.93	-20.44	-1.72	1.98	3.21	3.83	4	4.51	4.41	4.19	4.25	4.17	4.04	4.13	4.28	4.23	4.45	4.76	4.65	4.62	4.69	4.72
410	440	E3.1.6C.5	6C	South Africa	Heated	E3	-533.42	-294.39	-307.81	261.73	149.6	202.56	167.98	168.55	573.04	-6625.68	-179.55	-110.34	-91.29	-45.94	77.15	38.61	442.66	2823.68	302.75	-269.95	233.26	-33.96	0.76	1.24	2.18	2.06	2.27	2.29	2.6	2.46	2.22	2.09	1.64	1.72	1.59	1.84	1.81	2.24	2.32	2.39	2.64	2.78	2.76
411	441	E3.1.6C.5	6C	South Africa	Heated	E3	-574.87	-375.97	-384.06	214.66	112.26	120.34	119.79	139.3	448.95	-5390.54	-103.8	-110.5	-87.34	-92.53	-45.28	-204.57	-1260.09	-8744.74	-1806.04	-911.3	740.13	-94.1	2.59	5.61	5.91	6.08	6.27	6.29	6.5	6.39	6.27	6.11	5.99	6.14	6.25	6.34	6.41	6.69	6.76	6.79	6.85	6.95	6.79
412	442	E3.1.6C.5	6C	South Africa	Heated	E3	-624.09	-385.13	-408.94	236.17	112.16	147.71	223.96	251.07	679.07	-8477.03	-224.19	-81.46	-50.3	-57.82	66.41	-60.04	-375.69	-686.84	-24.73	-352.64	86.91	48.59	9.01	8.72	9.26	9.59	9.64	9.84	10.37	10.47	10.48	10.65	10.57	10.5	10.54	10.39	10.28	10.64	10.63	10.83	10.83	10.94	10.7
413	443	E3.1.6C.5	6C	South Africa	Heated	E3	-637.56	-381.92	-401.19	221.13	143.35	138.77	141.29	192.94	583.89	-6285.14	-175.21	-85	-46.81	-73.47	-37.6	-144.9	-1283.03	-6128.95	-725.82	-503.61	341.42	-40.31	0.68	2.12	3.67	3.98	4.28	4.36	4.65	4.46	4.39	4.4	4.2	4.37	4.57	4.48	4.4	4.63	4.81	4.75	4.7	4.87	4.85
414	444	E3.1.6C.5	6C	South Africa	Heated	E3	-608.55	-376.54	-405.94	283.08	126.17	129.72	140.27	164.16	480.27	-5233.78	-112	-85.56	-67.87	-92.18	-78.81	-210.72	-1033.49	-9434.21	-1406.04	-879.09	672.75	-118.21	-3.64	0.09	1.23	1.5	1.47	1.83	2.2	2.1	2	2.21	1.94	1.75	2.03	2.14	2.09	2.43	2.58	2.39	2.46	2.45	2.46
415	445	E3.1.6C.5	6C	South Africa	Heated	E3	-685.75	-400.11	-433.06	251.8	84.96	114.89	130.17	148.93	379.67	-6301.35	-178.11	-98.51	-65.74	-128.28	-80.81	-215.97	-1478.44	-12223.7	-1939.01	-1086.3	950.43	-167.15	-5.2	1.47	3.31	4	4.09	4.33	4.58	4.4	4.19	4.37	4.13	4.08	4.07	4.18	3.97	4.19	4.47	4.76	4.74	4.8	4.75
416	446	E3.1.6C.5	6C	South Africa	Heated	E3	-623.58	-367.16	-371.19	263.98	66.19	79.55	85.96	116.96	642.62	-8904.05	-267.13	-136.89	-109.54	-81.86	-39.37	-99.93	-760.09	-1423.68	296.15	30.05	166.31	-24.57	1.85	3.27	4.98	5.69	5.8	5.87	6.24	6	5.83	5.94	5.89	5.91	6.08	6.37	6.24	6.41	6.77	6.73	6.72	7.01	7
417	447	E3.1.6B.2	6B	South Africa	Unheated	E3	-908.03	-504.81	-514.44	388.05	192.8	189.15	158.25	155.37	498.04	-5077.03	-152.77	-109.13	-96.31	-147.68	-205.84	-338.31	-1591.28	-9934.21	-887.36	-717.07	354.29	-55.15	4.93	5.68	7.52	7.42	7.45	7.49	7.62	7.52	7.33	7.34	7.17	7.33	7.48	7.68	7.6	7.97	8.06	8.15	8.02	8.34	8.38
418	448	E3.1.6B.2	6B	South Africa	Unheated	E3	-981.87	-632.15	-598.62	266.47	133.96	237.4	274.33	237.1	899.7	-9289.19	-287.58	-163.56	-144.33	-122.64	-88.08	-168.52	-890.83	-7573.68	-1709.89	-1020.67	745.06	-128.86	-1.7	2.67	4.14	4.45	4.56	4.71	5.1	4.9	4.63	4.74	4.69	4.74	4.92	4.79	4.71	5.09	5.12	5.1	5.46	5.58	5.25
419	449	E3.1.6B.2	6B	South Africa	Unheated	E3	-915.03	-542.22	-547.25	421.65	201.59	215.49	216.5	262.06	722.59	-7748.65	-282.87	-162.59	-124.94	-133.39	-104.72	-146.48	-912.84	-4526.32	-618.68	-612.5	720.6	-136.73	-3.32	3.15	4.81	5.41	5.69	5.71	5.65	5.47	5.39	5.64	5.65	6.05	6.13	6.07	5.91	6.31	6.39	6.47	6.75	6.74	6.49
420	450	E3.1.6B.2	6B	South Africa	Unheated	E3	-1003.63	-564.87	-515.75	433.83	244.49	269.47	208.16	182.15	625	-8721.62	-262.24	-142.32	-108.52	-115.3	-32.47	-174.81	-1201.83	-6515.79	-1330.77	-975.96	724.46	-93.14	-1.39	4.44	5.99	6.68	6.79	7.05	7.47	7.36	7.12	7.04	6.96	6.79	6.96	7.29	7.27	7.57	7.99	8.17	8.2	8.42	8.33
421	451	E3.1.6B.2	6B	South Africa	Unheated	E3	-1000.52	-604.35	-672.87	309.77	128.6	170.67	163.39	239.63	701.81	-7781.08	-283.23	-193.24	-147.76	-198.16	-218.77	-281.86	-1518.35	-7763.16	-1195.6	-609.62	656.22	-135.22	-6.76	1.73	3.4	4.23	4.98	5.3	5.71	5.68	5.64	5.78	5.51	5.55	5.65	5.9	5.73	6.06	6.18	6.17	6.13	6.15	5.96
422	452	E3.1.6B.2	6B	South Africa	Unheated	E3	-956.99	-545.65	-540.12	422.11	246.57	280.59	201.76	175.7	577.11	-6175.68	-144.27	-117.22	-116.27	-158.83	-123.14	-265.67	-1179.82	-6957.89	-1027.47	-639.9	405.15	-52.57	4.57	4.47	5.01	5.31	5.25	5.28	5.92	5.97	5.96	6.03	5.92	5.76	5.83	5.87	5.79	5.95	6.01	6.12	6.24	6.55	6.64
423	453	E3.1.6B.2	6B	South Africa	Unheated	E3	-959.84	-534.44	-533.81	473.01	270.36	306.71	218.95	255.28	893.22	-8866.22	-248.07	-159.65	-109.16	-99.52	-29.22	-103.22	-516.06	-3339.47	-519.23	-534.38	619.96	-143.04	-1.74	5.58	7	8.27	8.58	8.84	9.4	9.39	9.09	9.1	8.92	8.65	8.79	8.92	8.72	8.92	9.13	9.17	9.21	9.37	9.36
424	454	E3.1.6B.2	6B	South Africa	Unheated	E3	-1018.39	-581.69	-616.06	388.95	205.91	250.65	218.03	242.57	841.42	-9325.68	-332.63	-174.05	-148.78	-137.98	-14.23	-126.01	-1060.09	-8260.53	-1704.95	-1217.55	1191.2	-259.18	-9.14	1.84	3.95	5.01	5.38	5.45	5.76	5.65	5.5	5.66	5.62	5.74	6.03	6.35	6.25	6.41	6.53	6.61	6.55	6.6	6.43
425	455	E3.1.6B.23	6B	South Africa	Unheated	E3	-1165.03	-688.22	-705.56	424.74	222.39	261.89	217.56	219.39	758.58	-8825.68	-261.46	-142.52	-155.93	-185.53	-165.58	-326.31	-2327.06	-12118.4	-2559.89	-1306.01	1088.63	-245.06	-5.4	7.12	9.78	10.87	11.37	11.48	11.86	11.59	11.39	11.56	11.4	11.48	11.92	12.07	11.83	12.26	12.52	12.33	12.52	12.75	12.72
426	456	E3.1.6B.23	6B	South Africa	Unheated	E3	-1134.97	-700.11	-733.06	430.9	213.06	272.25	228.04	299.77	955.27	-9520.27	-234.92	-182.74	-135.78	-148.99	-142.8	-318.97	-1951.83	-12192.1	-2189.56	-1321.39	1152.58	-230.12	-6.01	4.84	7.83	8.94	9.26	9.64	9.86	9.72	9.51	9.62	9.36	9.61	9.7	9.57	9.46	9.61	9.66	9.74	10.06	10.26	10.22
427	457	E3.1.6B.23	6B	South Africa	Unheated	E3	-1222.02	-711.1	-718.81	385.79	192.2	234.62	215.25	263.32	1060.09	-11360.8	-420.21	-244.05	-176.62	-191.22	-156.26	-215.97	-875.69	-5876.32	-851.1	-722.84	587.34	-186.23	2.7	13.69	15.99	16.37	16.89	17.02	17.44	17.18	17.09	17.4	17.4	17.29	17.44	17.61	17.36	17.7	17.71	17.79	17.75	18.01	17.8
428	458	E3.1.6B.23	6B	South Africa	Unheated	E3	-1275.39	-782.95	-812.44	371.95	175.02	228.52	245.92	281.64	934.79	-12279.7	-450.36	-271.4	-247.64	-243.75	-160.27	-233.21	-1270.18	-7760.53	-1877.47	-791.11	632.83	-118.82	10.84	13.6	13.7	14.3	15.09	15.34	15.66	15.85	15.81	15.4	15.09	15.19	15.3	15.35	15.35	15.77	15.9	15.66	15.73	15.98	15.77
429	459	E3.1.6B.23	6B	South Africa	Unheated	E3	-1280.31	-781.12	-811.62	295.79	213.21	263.58	221.5	202.34	774.1	-8259.46	-282.87	-185.76	-215.29	-251.4	-235.42	-397.45	-2588.99	-12768.4	-2210.99	-1248.56	1083.69	-213.93	-1.89	6.96	9.82	10.83	11.29	11.38	11.75	11.41	11.23	11.14	10.78	10.78	10.88	11.06	10.91	11.38	11.49	11.74	11.83	11.97	11.72
430	460	E3.1.6B.23	6B	South Africa	Unheated	E3	-1213.47	-744.05	-752	428.42	181.93	237.08	235.68	272.99	915.06	-10424.3	-377.32	-230.65	-170.11	-193.18	-192.92	-258.47	-1507.34	-10115.8	-1726.37	-664.42	523.61	-101.31	-0.04	4.62	5.83	6.72	7.15	7.63	8.06	8.09	8.07	8.01	7.79	7.84	7.92	7.88	7.88	8.28	8.44	8.51	8.43	8.65	8.54
431	461	E3.1.6B.23	6B	South Africa	Unheated	E3	-1287.31	-739.59	-764.19	465.19	242.85	304.96	266.68	279.02	861.3	-9650	-342.76	-198.91	-180.49	-212.19	-179.28	-272.19	-1492.2	-9460.53	-1728.02	-942.07	864.16	-139.61	2.37	8.01	9.61	10.73	11.12	11.29	11.82	11.75	11.6	11.5	11.33	11.28	11.49	11.59	11.62	12.05	12.34	12.42	12.53	12.65	12.53
432	462	E3.1.6B.23	6B	South Africa	Unheated	E3	-1286.27	-790.5	-781.69	406.24	213.75	300.49	317.93	327.34	1079.37	-10755.4	-317.19	-177.51	-120.57	-162.98	-173.38	-309.22	-1652.75	-10950	-2088.46	-1177.64	1047.42	-193.59	-8.7	2.76	4.82	5.56	5.92	6.26	6.74	6.93	6.88	6.81	6.55	6.48	6.42	6.31	6.17	6.59	6.69	6.7	7.08	7.47	7.3
433	463	E3.1.5P.47	5P	South Africa	Heated	E3	-1432.38	-835.47	-822.56	438.27	241.16	263.85	269.28	270.7	1035.09	-12060.8	-477.5	-258.37	-227.79	-235.88	-226.15	-287.18	-1493.12	-8707.89	-1719.23	-916.59	976.61	-219.63	-6.18	3.15	6.01	6.94	7.47	7.71	8.3	8.22	8.44	8.37	8.27	8.28	8.45	8.48	8.58	9.01	9.18	9.17	9.27	9.34	9.01
434	464	E3.1.5P.47	5P	South Africa	Heated	E3	-1426.42	-889.93	-914.37	421.2	212.91	268.16	320.48	346.73	1215.06	-13286.5	-507.24	-270.23	-213.69	-225.96	-174.5	-239.13	-1232.11	-8063.16	-1406.59	-1013.46	954.94	-232.69	-10.06	3.3	6.47	7.48	8.05	8.29	8.77	8.8	8.77	8.86	8.97	9.04	8.95	8.84	8.82	8.94	8.96	8.99	9.37	9.31	9.28
435	465	E3.1.5P.47	5P	South Africa	Heated	E3	-1302.33	-770.71	-738.06	642.78	315.44	350.33	291.06	275	823.95	-9728.38	-297.41	-180.97	-150.53	-211.58	-172.08	-279.24	-1849.08	-11981.6	-2145.6	-1038.22	988.63	-198.84	1.07	9.38	10.44	11.4	11.78	11.71	11.77	11.8	11.48	11.46	11.35	11.62	11.72	12	12.01	12.38	12.44	12.43	12.53	12.68	12.69
436	466	E3.1.5P.47	5P	South Africa	Heated	E3	-1466.32	-911.44	-914.5	426.47	223.54	361.29	326.23	335.7	1138.86	-10340.5	-312.79	-199.92	-216.35	-221.94	-237.07	-387.41	-2700.92	-14784.2	-3037.36	-1540.87	1309.87	-253.48	-6.84	4.91	7.89	9.09	9.8	10.15	10.89	10.63	10.49	10.34	10.19	10.03	10.33	10.44	10.48	10.87	10.98	10.84	10.88	11.15	10.94
437	467	E3.1.5P.47	5P	South Africa	Heated	E3	-1385.23	-823.68	-869.19	470.15	209.48	235.93	182.99	192.94	792.62	-9301.35	-323.94	-220.39	-235.7	-300.83	-328.75	-475.49	-2992.2	-18397.4	-2575.27	-1053.13	839.7	-148.39	2.68	5.63	6.99	7.46	7.59	7.58	7.81	7.47	7.46	7.59	7.47	7.65	7.73	7.65	7.63	7.98	8.1	8.22	8.22	8.4	8.42
438	468	E3.1.5P.47	5P	South Africa	Heated	E3	-1411.66	-847.71	-851.94	517.97	302.73	313.79	275.86	272.29	1026.66	-10841.9	-381.85	-273.49	-248.94	-250.74	-196.28	-319.42	-1376.61	-8181.58	-1540.11	-1123.8	906.65	-190.46	-1.62	5.3	6.7	6.99	7.17	7.05	7.28	7.29	7.46	7.8	7.75	8.05	8.11	8.16	7.96	8.35	8.38	8.49	8.61	8.89	8.81
439	469	E3.1.5P.47	5P	South Africa	Heated	E3	-1465.03	-869.79	-828.94	510.45	308.49	358.4	293.74	264.25	1098.34	-10341.9	-385.59	-234.71	-178.06	-152.75	-173.38	-299.78	-1908.72	-13460.5	-2899.45	-1458.89	1348.71	-295.31	-14.18	2.71	5.84	7.32	7.58	8.25	8.82	8.82	8.77	8.96	8.48	8.24	8.35	8.36	8.14	8.48	8.84	8.73	8.84	9.21	9.16
440	470	E3.1.5P.47	5P	South Africa	Heated	E3	-1423.32	-846	-856.62	496.09	274.88	314.61	274.05	309.16	1075	-10813.5	-386.01	-260.34	-187.91	-197.9	-183.35	-323.24	-1738.53	-12768.4	-2853.85	-1512.5	1269.1	-264.78	-3.46	10.59	12.82	13.79	14.41	14.52	14.77	14.64	14.67	14.56	14.52	14.67	14.95	15.09	15.09	15.63	15.68	15.62	15.67	15.86	15.72
441	471	E3.1.5N.19	5N	South Africa	Unheated	E3	-1528.5	-888.1	-837.62	619.1	306.95	350.82	302.32	279.63	936.45	-10227	-410.86	-255.19	-215.89	-244.23	-289.49	-333.88	-1844.95	-10679	-1656.04	-815.38	731.76	-152.98	-2.31	5.59	7.57	8.51	9.3	9.68	10.1	10.02	10.04	10.06	9.93	10.16	10.55	10.72	10.75	11.11	11.19	11.03	11.15	11.1	10.93
442	472	E3.1.5N.19	5N	South Africa	Unheated	E3	-1442.75	-817.85	-830.56	604.59	293.79	291.22	229.15	297.52	1097.14	-12131.1	-439.38	-266.98	-205.13	-225.57	-205.84	-305.92	-1723.39	-11497.4	-2133.52	-1231.97	1323.82	-283.1	-5.46	6	9.38	10.95	11.1	11.3	11.86	11.5	11.22	11.53	11.41	11.5	11.77	11.83	11.74	12.19	12.27	12.37	12.53	12.61	12.38
443	473	E3.1.5N.19	5N	South Africa	Unheated	E3	-1536.79	-918.42	-891.12	604.81	316.29	333.59	326.04	331.31	1054.22	-11551.4	-456.94	-295.33	-233.31	-235.93	-234.71	-307.5	-1353.21	-10936.8	-2036.26	-1245.67	1139.06	-184.26	3.64	8.25	10.06	10.65	10.66	10.88	11.42	11.51	11.53	11.71	11.62	11.69	11.6	11.88	11.8	12.13	12.27	12.61	12.54	12.85	12.64
444	474	E3.1.5N.19	5N	South Africa	Unheated	E3	-1567.1	-935.58	-966.31	472.41	234.21	269.96	242.77	289.39	1046.54	-10460.8	-369.18	-249.12	-229.32	-327.32	-385.77	-530.36	-2915.14	-14165.8	-1770.88	-982.45	962.02	-220.74	-9.12	3.01	5.72	7.13	7.85	8.16	8.67	8.49	8.29	8.24	7.83	7.86	7.93	8.05	8.04	8.59	8.68	8.79	8.9	8.95	8.79
445	475	E3.1.5N.19	5N	South Africa	Unheated	E3	-1602.85	-974.03	-1022.19	441.73	270.26	344.87	315.62	375.47	1329.37	-12901.4	-448.79	-296.42	-226.12	-257.56	-245.87	-359.45	-1596.79	-12571	-2080.77	-1122.36	1121.67	-283.7	-5.08	8.04	10.82	12.43	13.06	13.27	13.71	13.67	13.36	13.46	13.14	13.1	13.24	13.4	13.45	13.84	13.9	13.93	14	13.85	14.03
446	476	E3.1.5N.19	5N	South Africa	Unheated	E3	-1567.62	-920.94	-897.94	581.73	301.94	352.18	297.64	280.79	1167.92	-12401.4	-462.3	-280.81	-225.06	-225.66	-228.28	-302.02	-1782.11	-12260.5	-1471.98	-769.47	636.7	-156.05	1.08	9.18	11.84	12.8	13.51	13.83	14.28	14.28	14.28	14.49	14.26	14.53	14.42	14.47	14.38	14.71	14.72	14.93	15.15	15.4	15.51
447	477	E3.1.5N.19	5N	South Africa	Unheated	E3	-1512.69	-896.45	-905.56	536.02	311.97	350.44	307	295.28	989.61	-10047.3	-342.04	-196.98	-199.89	-270.67	-317.77	-406.22	-2205.05	-12129	-2097.25	-1142.55	1240.13	-320.64	-11.54	10.02	13.54	15.15	15.89	16.63	16.91	16.95	16.87	17.01	16.51	16.6	16.84	16.86	16.77	17.31	17.48	17.58	17.81	18.08	17.95
448	478	E3.1.5N.19	5N	South Africa	Unheated	E3	-1556.22	-925.29	-897.69	568.5	330.73	355.34	325.35	301.17	1111.6	-11993.2	-439.75	-265.04	-234.79	-258.87	-194.51	-315.82	-1684.86	-10281.6	-1424.73	-921.88	884.76	-181.69	-0.86	6.3	8.31	9.14	9.59	9.79	10.4	10.39	10.7	10.85	10.51	10.27	10.39	10.21	10.12	10.77	11.2	11.19	11.24	11.3	10.9
449	479	D9.1.12C.6	12C	South Africa	Unheated	D9	-1596.89	-943.71	-935.5	523.01	340.91	395.97	352.36	338.5	1248.19	-12343.2	-438	-259.53	-261.75	-296.15	-284.18	-297.45	-1754.13	-10679	-1735.16	-1105.29	1295.71	-293.74	-3.59	7.96	11.23	12.73	13.57	13.65	14.25	14.18	13.86	13.49	13.29	13.48	13.61	14.02	14.21	14.65	14.69	14.62	14.74	14.99	14.88
450	480	D9.1.12C.6	12C	South Africa	Unheated	D9	-1534.46	-906.41	-929.56	566.69	284.86	349.13	300.88	305.09	1110.69	-12106.8	-366.65	-217.74	-238.67	-225.57	-228.16	-396.33	-2763.76	-16802.6	-3359.89	-1803.13	1625.11	-323.06	-13.44	2.29	5.24	6.42	6.97	7.43	7.64	7.6	7.71	7.64	7.21	7.25	7.3	7.24	7.21	7.68	7.93	8.04	8.3	8.68	8.71
451	481	D9.1.12C.6	12C	South Africa	Unheated	D9	-1631.61	-974.03	-1003.62	476.24	219.76	304.14	271.83	304.39	962.05	-11916.2	-449.34	-287.37	-263.42	-353.15	-364.34	-439.73	-2451.38	-13731.6	-2026.37	-847.6	845.49	-206.05	-4.98	5.32	7.36	8.32	9.36	9.81	10.32	10.36	10.31	9.97	9.55	9.49	9.64	9.83	9.94	10.76	10.86	10.78	11.02	11.32	10.79
452	482	D9.1.12C.6	12C	South Africa	Unheated	D9	-1719.17	-990.62	-925.87	603.61	332.47	405.34	346.15	326.36	1095.18	-12235.1	-469	-281.66	-221.06	-260.4	-269.89	-352.17	-2212.84	-12742.1	-2086.81	-1163.94	1000.43	-154.39	-4.2	3.18	5.25	6.16	6.7	6.99	7.47	7.33	7.36	7.34	7.1	7.06	7.26	7.15	6.94	7.33	7.51	7.5	7.79	8.21	8.31
453	483	D9.1.12C.6	12C	South Africa	Unheated	D9	-1575.13	-900.46	-941.12	624.51	337.34	391.06	302.32	334.3	1017.77	-10640.5	-366.34	-253.02	-224.79	-259.97	-280.99	-374.36	-2034.86	-13047.4	-2397.8	-1057.69	986.7	-202.93	-1.46	8.31	10.27	11.89	12.6	12.86	13.24	13.16	12.87	13.04	12.96	13.17	13.45	13.54	13.39	13.9	14.1	14.19	14.46	14.68	14.48
454	484	D9.1.12C.6	12C	South Africa	Unheated	D9	-1638.34	-1002.63	-1054.5	486.77	265.14	358.89	351.71	390	1265.06	-13127	-461.04	-266.93	-235.89	-279.81	-290.79	-355.77	-2144.04	-10926.3	-1984.62	-933.17	921.89	-194.05	-6.17	7.87	10.37	12.12	12.57	13.05	13.56	13.73	13.65	13.83	13.59	13.59	13.75	13.57	13.57	14.1	14.28	14.32	14.73	14.76	14.71
455	485	D9.1.12C.6	12C	South Africa	Unheated	D9	-1525.91	-889.24	-908.37	624.66	336.54	355.83	304.91	330.19	1096.69	-9694.59	-318.7	-178.52	-172.17	-257.69	-299.17	-439.28	-2688.07	-12910.5	-1884.62	-1200.96	1037.34	-175.78	-6.95	3.8	6.08	6.73	6.96	7.24	7.63	7.42	7.4	7.62	7.57	7.77	8.12	8.43	8.33	8.78	8.76	8.87	9.11	9.22	8.95
456	486	D9.1.12C.6	12C	South Africa	Unheated	D9	-1654.15	-973.34	-992.56	538.27	258.94	344.22	302.55	345.47	1240.81	-13347.3	-474.13	-303.18	-263.31	-292.44	-306.79	-373.39	-2268.35	-11686.8	-1886.26	-1231.97	1374.03	-307.62	-12.94	5	9.06	10.51	11.5	11.76	12.22	12.19	12.25	12.2	12.04	12.14	12.19	12.11	12.21	12.51	12.64	12.65	12.93	13.21	13.23
457	607	D9.1.12A.11	12A	South Africa	Unheated	D9	73.53	31.1	-67.26	-50.4	-260.44	860.5	466.31	83.88	122.16	-22.6	-142.18	-116.71	101.84	-154.96	-139.31	158.85	380.06	310.9	194.35	623.26	-419.23	-134.51	9.15	13.55	13.17	13.94	14.11	14.4	14.66	14.88	14.63	14.29	14.05	13.76	13.84	13.89	14.1	14.27	14.22	14.36	14.48	14.47	14.35
458	608	D9.1.12A.11	12A	South Africa	Unheated	D9	6.62	-4.31	-78.85	-117.57	-188.96	393.75	350.54	175.97	118.81	131.36	129.68	-26.77	-37.81	-276.63	-476.01	279.52	360.27	163.08	-315.73	-408.14	-856.73	-237.68	18.48	19.28	19.06	19.43	19.46	19.76	20	19.89	19.93	19.8	19.44	19.59	19.52	19.65	19.65	19.64	19.36	19.56	19.44	19.68	19.7
459	609	D9.1.12A.11	12A	South Africa	Unheated	D9	215.44	296.17	93.54	89.19	1.58	190.25	386.39	253.28	218.26	135.1	234.06	112.89	118.55	46.6	-185.84	224.52	276.59	266.62	447.98	182.56	-264.42	-14.44	-2.06	4.92	5.25	5.79	5.91	5.98	6.2	6.23	6.07	5.84	6.02	5.71	5.53	5.55	5.85	5.88	5.92	6.11	6.14	5.93	5.57
460	610	D9.1.12A.11	12A	South Africa	Unheated	D9	-20.59	17.7	33.27	-40.72	-124.76	405.5	259.84	349.55	195.9	133.53	211.45	257.79	85.04	-152.69	-717.34	377.12	559.82	357.77	521.77	-860.47	-209.62	-197.18	10.83	14.83	15.79	15.71	15.64	15.66	15.59	15.59	15.75	15.74	16.06	16.14	15.96	15.85	15.89	15.71	15.65	15.8	15.77	16	15.99
461	611	D9.1.12A.11	12A	South Africa	Unheated	D9	-79.41	-5.74	-26.55	-50.93	48.79	219	348.52	308.06	227.36	189.52	164.31	17	4.92	-158.92	-334.68	280.96	308.16	118.53	-244.35	-2337.21	-2590.38	-707.75	9.29	12.03	12.08	11.97	11.84	11.81	11.89	11.95	11.99	11.82	11.42	11.54	11.49	11.46	11.66	11.97	11.75	11.83	11.83	11.72	11.39
462	612	D9.1.12A.11	12A	South Africa	Unheated	D9	-104.41	-177.51	-88.85	-142.97	-163.35	80	91.64	2.09	21.89	50.9	190.27	241.64	88.11	-15.86	-204.05	263.46	432.93	275.2	-85.48	-916.28	-913.46	-163.38	10.86	15.92	15.37	15.13	14.98	15.05	14.93	14.75	15.02	14.89	15.01	15.24	15.18	15.01	15.23	15.38	15.15	15.32	15.47	15.39	15.03
463	613	D9.1.12A.11	12A	South Africa	Unheated	D9	-123.53	-100.48	21.24	-52.12	22.57	124.5	336.39	412.84	200.27	209.73	154.01	-39.09	17.83	-199.72	-615.61	251.54	411.48	407.9	133.06	-1269.77	-1361.54	-504.93	4.94	13.2	13.56	14.13	14.24	14.33	14.47	14.5	14.62	14.37	14.26	14.22	14.11	13.98	14.03	14.29	14.18	14.36	14.24	14.43	14.21
464	614	D9.1.12A.11	12A	South Africa	Unheated	D9	131.62	37.8	-30.71	-85.08	-31.19	275.75	223.85	-39.55	81.6	34.06	65.74	51.7	164.65	-27.34	48.27	120.67	189.58	161.17	360.89	977.91	341.35	213.73	15.63	10.56	9.68	10.13	10.33	10.11	10.37	10.54	10.38	10.19	10.33	10.28	10.19	10.35	10.55	10.64	10.55	10.51	10.55	10.61	10.45
465	615	D9.1.12A.40	12A	South Africa	Unheated	D9	172.79	-17.7	-8.58	-144.89	-236.77	717.25	224.12	11.79	39.88	-35.85	-164.22	-16.86	113.22	-14.31	-13.58	42.6	1.66	23.57	-343.95	-2205.81	-1720.19	-2.46	4.04	10.86	11.04	11.39	11.32	11.66	11.52	11.58	11.4	11.44	11.29	11.38	11.47	11.63	11.53	11.42	11.29	11.26	11.27	11.45	11.53
466	616	D9.1.12A.40	12A	South Africa	Unheated	D9	397.79	315.31	145.4	-30.7	-58.37	336.25	258.89	254.48	189.26	164	152.39	50.28	34.53	-291.36	-578.9	126.83	57.85	37.47	-861.69	-2484.88	-1241.35	-327.82	19.2	22.12	22.51	22.99	23.03	22.73	22.77	22.8	22.69	22.53	22.34	22.73	22.54	22.6	22.61	23.11	22.99	23.25	23.27	23.63	23.56
467	617	D9.1.12A.40	12A	South Africa	Unheated	D9	188.97	396.65	143.98	-40.12	31.43	128.75	328.98	262.24	184.2	166.54	256.97	144.33	76.74	-46.88	-54.05	234.33	196.83	69.62	300.4	217.44	24.04	-60.92	16.52	14.68	14.91	14.72	15.27	15.14	15.43	15.72	15.93	15.69	15.61	15.57	15.34	15.19	15.47	15.45	15.35	15.45	15.53	15.25	15.29
468	618	D9.1.12A.40	12A	South Africa	Unheated	D9	302.94	121.53	146.19	-13.4	69.42	172	63.61	242.39	141.86	93.26	93.13	186.69	146.11	54.11	157.23	41.15	208.76	203	-190.32	-1867.44	-1751.92	-933.1	1.37	17.84	19.31	19.92	20.56	20.75	20.6	20.42	20.32	19.62	19.61	19.77	19.8	19.87	19.95	19.84	19.69	19.89	19.71	19.81	19.87
469	619	D9.1.12A.40	12A	South Africa	Unheated	D9	297.06	224.4	108.14	-13.26	-76.7	225.5	136.12	80.9	124.49	94.46	137.6	214.45	217.83	153.26	16.18	108.85	217.22	237.6	28.23	-2074.42	-1594.23	-761.27	-2.05	12.22	13.33	13.67	14.11	14.42	14.48	14.72	14.74	14.44	14.29	14.34	14.49	14.51	14.76	15.02	14.96	14.73	14.76	14.79	14.35
470	620	D9.1.12A.40	12A	South Africa	Unheated	D9	346.32	244.02	90.53	-119.56	-190.41	401.25	276.95	193.88	146.72	160.55	227	224.79	166.29	-119.41	-326.88	247.21	276.89	269.35	223.79	289.53	-608.65	-1.06	6.56	11.53	11.43	11.9	11.97	12.12	12.11	12.43	12.49	12.41	12.56	12.54	12.27	12.48	12.49	12.53	12.6	12.91	12.76	13.06	12.91
471	621	D9.1.12A.40	12A	South Africa	Unheated	D9	247.79	255.02	127.88	-54.58	-45.27	331.75	273.45	289.4	164.64	53.52	97.42	121.67	124.9	32.44	263.87	128.56	155.74	174.8	-12.5	-726.74	-1985.58	-657.39	-0.99	11.25	12.98	13.46	13.95	14.21	14.25	14.33	14.48	14.07	13.94	14.11	13.87	14.07	14.38	14.7	14.7	14.96	14.81	14.88	14.77
472	622	D9.1.12A.40	12A	South Africa	Unheated	D9	126.47	-10.53	35.75	-108.09	-191.26	191.5	180.86	200.3	161.97	175.9	198.47	220.68	93.24	-26.63	-220.81	224.04	256.8	158.04	-120.16	-1497.67	-2917.31	-624.65	8.84	17.78	18.26	19.07	18.81	18.75	18.86	18.83	18.74	18.9	18.64	18.52	18.41	18.47	18.47	18.59	18.71	19.06	18.71	18.9	18.88
473	623	D9.1.12A.30	12A	South Africa	Unheated	D9	532.35	563.64	170.62	-54.77	-135.19	431.5	421.83	279.1	148.84	94.16	168.13	109.35	206.35	142.49	368.79	126.54	138.97	257.77	523.39	755.81	676.92	919.72	22.42	13.5	13.03	12.73	12.26	11.97	12	11.91	11.69	11.33	11.53	11.5	11.42	11.41	11.55	11.66	11.76	11.93	11.83	11.96	11.66
474	624	D9.1.12A.30	12A	South Africa	Unheated	D9	529.41	467.94	139.12	-61.67	9.47	390	338.81	246.27	185.5	196.26	234.73	195.47	139.55	118.98	128.32	178.85	272.81	197	604.84	153.49	-444.23	46.48	5.68	6.22	6.03	6.54	6.12	6.07	6.37	6.59	6.17	6.26	6.42	6.18	6.04	6.39	6.49	6.65	6.68	7.06	6.84	6.96	6.5
475	625	D9.1.12A.30	12A	South Africa	Unheated	D9	502.94	380.38	157.17	-70.82	-5.1	384	347.71	331.34	219.56	233.53	290.84	125.78	87.3	-111.33	-305.2	243.46	211.18	148.77	26.61	-153.49	305.77	-21.13	2.84	5.42	4.89	5.03	5.61	5.67	5.89	5.96	5.94	5.64	5.62	5.55	5.51	5.78	6.13	6.19	6.12	6.19	5.96	5.7	5.48
476	626	D9.1.12A.30	12A	South Africa	Unheated	D9	502.94	485.17	241.06	7.56	-1.46	295.5	319.41	334.93	226.13	104.64	145.42	96.03	159.84	29.75	253.18	62.88	117.82	199.46	358.06	718.6	213.46	-130.99	9.94	15.13	15.49	15.76	16.34	16.31	16.33	16.41	16.69	16.37	16.54	16.43	16.46	16.5	16.66	16.55	16.67	16.89	16.52	16.68	16.68
477	627	D9.1.12A.30	12A	South Africa	Unheated	D9	596.32	486.12	236.73	13.86	-160.32	438.25	321.16	352.99	245.49	73.28	84.83	44.33	153.79	-24.5	225.72	20.1	42.45	227.11	243.95	347.67	304.81	-65.85	11.63	16.2	16.25	16.56	16.87	16.81	16.77	16.77	16.59	16.41	16.57	16.45	16.32	16.26	16.25	15.96	15.89	15.93	16.08	16.16	16.02
478	628	D9.1.12A.30	12A	South Africa	Unheated	D9	519.12	444.5	165.31	-39.66	-94.42	271	180.05	118.81	95.08	51.5	62.21	49.01	33.61	49.01	287.28	-36.73	-185.5	-223.71	-734.68	-3227.91	-2911.54	-1053.52	2.02	13.82	14.74	15.29	15.57	15.42	15.08	15.27	15.46	15.36	15.44	15.76	15.57	15.59	15.72	15.59	15.48	15.87	15.77	15.77	15.83
479	629	D9.1.12A.30	12A	South Africa	Unheated	D9	593.38	433.49	213.19	-76.59	-98.67	527.25	354.58	384.63	151.64	90.49	0.29	-65.86	-12.6	18.27	297.4	-29.71	43.05	82.97	216.53	394.19	-210.58	-58.1	11.1	13.61	14.13	14.62	14.58	14.37	14.41	14.31	14.24	14.07	14.14	14.48	14.43	14.45	14.65	14.76	14.41	14.46	14.38	14.27	13.98
480	630	D9.1.12A.30	12A	South Africa	Unheated	D9	366.18	314.35	92.39	-71.62	-74.27	148.5	99.46	72.54	99.73	70.06	149.43	280.45	138.32	127.48	213.29	64.04	187.61	147.14	-195.97	-837.21	-294.23	-95.07	9.26	12.33	12.2	12.28	12.27	12.25	12.41	12.45	12.27	11.87	11.52	11.34	11.1	11.16	11.43	11.68	11.67	11.9	11.8	11.84	11.58
481	631	D9.1.12A.34	12A	South Africa	Unheated	D9	209.56	97.61	76.19	-132.69	-144.54	257.25	150.81	126.72	103.63	93.19	177.19	158.5	203.18	117.71	-56.36	195.29	75.68	109.95	-124.6	-2850	-2945.19	-596.83	4.06	11.59	12.94	13.69	13.53	13.29	13.66	13.42	13.04	12.95	12.95	12.82	12.94	13.33	13.51	13.6	13.46	13.46	13.21	13.35	13.12
482	632	D9.1.12A.34	12A	South Africa	Unheated	D9	757.35	534.93	111.15	-49.2	-133.74	388	155.8	-2.09	69.22	44.76	106.87	87.25	70.49	33.71	318.5	-40.19	-144.71	-177.11	-1017.74	-2704.65	-2305.77	-736.62	2.02	12.29	12.87	13.63	13.73	13.91	13.91	13.89	13.7	13.66	13.62	13.78	13.7	13.54	13.6	13.66	13.62	13.85	14.2	14.2	13.93
483	633	D9.1.12A.34	12A	South Africa	Unheated	D9	411.76	367.94	121.95	-115.12	-173.54	524	328.57	218.81	108.89	42.37	29.96	47.03	133.61	64.87	158.38	70.19	121.15	170.57	185.48	-867.44	-2119.23	-465.49	8.29	14.99	15.3	16.02	15.79	15.64	15.54	15.64	15.62	15.57	15.52	15.54	15.38	15.56	15.82	15.78	15.84	16.1	15.64	15.47	15.53
484	634	D9.1.12A.34	12A	South Africa	Unheated	D9	410.29	444.98	173.1	-26.66	34.22	217.5	156.06	151.34	199.86	206.59	203.24	350.14	288.32	41.64	-133.53	127.5	219.34	219.89	193.55	-739.53	-386.54	-116.2	7.56	9.96	10.67	11.08	11.26	11.44	11.87	11.77	11.85	11.9	11.77	11.64	11.52	11.33	11.22	11.38	11.45	11.83	11.81	12.02	11.9
485	635	D9.1.12A.34	12A	South Africa	Unheated	D9	676.47	667.94	218.05	-66.98	-155.34	693.5	480.59	333.43	209.44	149.7	156.49	150.71	112.7	-53.26	-145.09	159.04	404.83	294.01	202.42	144.19	413.46	-7.04	8.88	12.31	11.89	12.12	11.95	11.79	11.84	11.86	11.67	11.8	12.01	11.98	11.93	12.21	11.99	12.09	12.12	12.35	12.23	12.41	12.11
486	636	D9.1.12A.34	12A	South Africa	Unheated	D9	542.65	466.51	160.35	-20.69	-85.92	627	347.71	350.15	223.26	108.23	41.79	97.73	83.61	-50.14	32.95	70.38	235.65	254.22	-554.03	-2748.84	-2117.31	-794.37	-10.77	3.71	4.78	5.01	5.14	5.24	5.58	5.56	5.57	5.4	5.58	5.29	5.18	5.19	5.26	5.38	5.47	5.79	5.76	5.76	5.54
487	637	D9.1.12A.34	12A	South Africa	Unheated	D9	581.62	520.1	208.23	37.86	112.99	122.75	180.19	94.78	157.93	137.8	158.49	276.06	229.2	214.87	589.31	-21.25	48.19	-101.23	-495.56	-612.79	-22.12	448.24	26	15.44	14.19	14.34	13.94	13.59	13.72	13.66	13.22	13.27	13.43	13.61	13.66	13.81	13.86	13.76	13.44	13.6	13.51	13.64	13.65
488	638	D9.1.12A.34	12A	South Africa	Unheated	D9	336.76	316.27	121.95	-130.64	-206.31	461	323.72	318.21	225.85	147.46	83.21	85.27	26.64	-215.58	-283.82	129.04	126.59	241.69	243.55	639.53	805.77	681.69	16.72	12.68	11.85	12.09	12.11	12.07	12.37	12.41	12.38	12.19	11.9	11.89	11.95	11.71	11.57	11.87	11.65	11.82	11.75	11.85	11.65
489	639	D9.1.12A.38	12A	South Africa	Unheated	D9	425.74	231.1	205.22	-27.65	43.33	36.75	213.88	505.52	294.46	269.69	338.65	255.38	157.07	-188.24	-415.32	188.37	309.52	227.66	-443.95	-2347.67	-2425.96	-1027.82	-6.59	7.17	7.71	8.74	8.86	8.95	8.79	9.07	8.97	9.02	8.96	8.92	8.46	8.53	8.44	8.61	8.65	9.24	9.12	9.63	9.42
490	640	D9.1.12A.38	12A	South Africa	Unheated	D9	431.62	326.32	197.08	-37.33	21.24	-61.75	-18.73	65.22	223.19	145.88	323.38	411.19	347.23	26.2	199.13	132.79	197.73	325.48	513.31	705.81	-593.27	-210.92	4.33	13.91	15.49	16.6	16.53	16.61	16.85	16.66	16.58	16.33	16.44	16.58	16.76	16.8	17.15	17.53	17.51	17.4	17.33	17.46	16.96
491	641	D9.1.12A.38	12A	South Africa	Unheated	D9	516.18	568.42	256.46	42.97	109.22	-99	31.54	-45.67	124.35	43.11	121.95	191.22	381.76	277.9	790.75	-117.69	-92.45	49.05	-885.48	-2511.63	-2042.31	-697.18	3.98	12.38	12.45	13.35	13.31	13.41	13.55	13.71	13.42	13.28	13.14	13.23	13.22	13.26	13.27	13.57	13.61	13.74	13.77	13.98	13.61
492	642	D9.1.12A.38	12A	South Africa	Unheated	D9	704.41	638.28	222.65	-43.24	-52.91	212.5	197.04	57.01	54.45	42.07	82.82	-19.83	92.62	82.15	380.92	-111.15	-133.84	-34.88	-328.23	-297.67	740.38	195.07	19.61	17.71	17.52	18.03	17.96	17.73	17.91	17.76	17.45	17.34	17.44	17.43	17.42	17.62	17.66	17.71	17.76	17.83	17.6	17.59	17.31
493	643	D9.1.12A.38	12A	South Africa	Unheated	D9	477.94	500	262.65	-8.49	-2.43	95	150.67	325.37	256.22	183.38	175.38	219.55	33.4	-129.75	193.06	25.77	149.24	63.49	202.42	1651.16	1763.46	221.13	17.03	13.44	12.99	13.17	13.62	13.44	13.8	13.87	13.77	13.56	13.52	13.58	13.43	13.43	13.5	13.63	13.23	13.63	13.57	13.45	13.29
494	644	D9.1.12A.38	12A	South Africa	Unheated	D9	323.53	228.71	81.06	-154.11	-312.62	770	407.82	322.69	172.5	50	-11.83	46.18	-32.99	-262.32	-243.93	157.31	277.04	70.84	-363.71	-1802.33	-1923.08	-818.31	-10.01	6.47	8.29	9.39	10.12	10.41	10.67	11.1	10.86	10.61	10.59	10.56	10.42	10.49	10.51	10.87	10.67	10.46	10.7	10.92	10.6
495	645	D9.1.12A.38	12A	South Africa	Unheated	D9	521.32	153.11	58.85	-131.37	-305.95	670.75	271.83	169.4	88.71	44.54	-18.8	-7.51	53.59	109.77	52.31	34.52	206.5	63.62	195.56	-1131.4	-104.81	-291.9	15.92	12.56	12.51	12.43	12.78	12.45	12.76	12.91	12.55	12.34	12.45	12.24	12.09	12.39	12.52	12.67	12.62	12.88	12.97	12.92	12.72
496	646	D9.1.12A.38	12A	South Africa	Unheated	D9	296.32	121.53	59.38	-99.93	-130.46	556.75	258.89	176.57	165.87	52.17	14.98	17.14	25.31	-92.49	-6.65	112.98	191.09	142.92	-56.05	-475.58	-1293.27	-486.27	-3.49	6.84	7.38	8.03	8.48	8.62	8.75	8.67	8.47	8.07	8.14	8.01	7.89	8.2	8.47	8.37	8.41	8.59	8.6	8.46	8.24
497	647	D9.1.12B.22	12B	South Africa	Heated	D9	-800	-531.78	-385.44	-38.66	-55.76	-17.32	-0.83	-74.6	32.77	-152.71	-133.65	-267.23	549.68	243.29	855.17	-193.97	-305.39	-21.66	13.8	34.2	121.24	107.27	16.16	7.1	5.66	5.92	5.86	5.83	6.15	6.53	6.78	6.93	7.33	7.41	7.45	7.21	7.26	7.04	6.82	6.71	6.96	6.88	6.81
498	648	D9.1.12B.22	12B	South Africa	Heated	D9	-618.35	-352.54	-219.18	56.74	19.37	-64.58	-164.33	-377.65	190.61	26.97	-140.07	-398.64	724.74	282.9	1342.86	-195.98	-499.3	-41.39	-6.12	-15.48	-47.46	47.86	9.57	6.8	6.43	6.49	6.59	6.51	6.73	6.88	7.05	7.1	7.43	7.54	8	8.02	8	8.08	7.9	7.56	7.69	7.58	7.41
499	649	D9.1.12B.22	12B	South Africa	Heated	D9	-704.59	-296.19	-276.02	41.62	-73.12	12.35	-107.51	-259.51	85.03	-288.97	-232.58	-475.72	756.03	266.57	529.06	-19.44	-91.33	8.15	54.08	63.28	83.15	126.56	15.51	4.56	3.3	2.92	2.55	2.48	2.49	2.61	2.94	3.36	3.24	3.4	3.51	3.56	3.21	3.09	2.84	2.8	2.63	2.58	2.82
500	650	D9.1.12B.22	12B	South Africa	Heated	D9	-920.18	-583.05	-500.71	4.75	79.3	42.65	71.92	87.23	-5.4	-177.76	-184.9	-209	279.28	153.8	633	-95.31	-338.88	-53.97	-0.81	-35.83	-13.26	66.48	11	7.51	7.12	7.26	7.07	7.17	7.36	7.87	7.82	7.99	8.1	8.23	8.08	8.06	7.97	7.77	7.51	7.48	7.71	7.7	7.68
501	651	D9.1.12B.22	12B	South Africa	Heated	D9	-911.01	-575.85	-404.44	-55.42	157.76	74.73	-45.33	-116.26	-24.71	-23.64	37.46	-304.07	489.01	206.32	1112.81	-250.39	-377.28	-23.28	27.82	34.15	69.09	83.08	16.87	9.9	8.77	8.47	8.1	7.9	7.69	7.76	7.84	8.14	8.35	8.77	9.03	9.06	8.86	8.65	8.29	8.2	8.34	8.49	8.42
502	652	D9.1.12B.22	12B	South Africa	Heated	D9	-969.72	-547.46	-546.54	-140.22	-453.59	-95.74	-200.58	-211.47	-106.91	-659.02	-355.41	-813.07	1080.97	278.57	931.53	-171.06	-12.88	82.81	89.59	115.28	254.74	105.78	10.71	5.84	5.16	5.37	5.35	5.45	5.49	5.82	5.79	5.96	6.13	6.23	6.32	6.18	6.14	5.84	5.6	5.35	5.67	5.8	5.92
503	653	D9.1.12B.22	12B	South Africa	Heated	D9	-548.62	-297.03	-227.35	110.68	65.78	4.97	-23.95	-52.54	67.14	-81.61	-130.32	-268.59	300.21	134	415.76	-70.17	-126	0.09	12.37	-46.92	-39.28	8.46	4.22	5.32	5.73	5.47	5.5	5.59	5.49	5.53	5.86	6.22	6.21	6.38	6.59	6.32	5.99	5.83	5.68	5.58	5.88	5.78	5.89
504	654	D9.1.12B.22	12B	South Africa	Heated	D9	-842.2	-402.97	-419.89	23.38	56.09	-10.65	-91.16	-6.1	-9.03	-282.66	-294.65	-435.99	569.56	212.92	458.13	-47.6	-40.75	-0.53	20.7	22.47	14.96	37.44	14.87	6.88	5.48	5.55	5.25	5.08	5.21	5.64	5.85	6.07	6.22	6.42	6.49	6.32	6.28	6.25	6.01	5.93	6.2	6.1	6.26
505	655	D9.1.12B.37	12B	South Africa	Heated	D9	-639.45	-338.98	-184.19	139.44	-4.84	-2.06	-52.93	-134.83	110.98	-108.41	-193.46	-288.46	332.56	245.78	961.08	-55.08	-39.58	33.63	85.88	119.42	211.07	67.41	11.16	5.7	4.41	4.25	4.33	4.14	4.15	4.58	4.64	4.99	5.14	5.19	5.35	5.2	5	4.93	4.67	4.5	4.71	4.82	4.68
506	656	D9.1.12B.37	12B	South Africa	Heated	D9	-724.77	-420.34	-456.48	45.21	208.01	78.21	-8.59	5.81	39.5	-215.06	-90.37	-284.89	541.23	225.12	525.12	-56.76	-245.43	-15.96	12.17	1.58	-23.73	25.79	4.98	5.43	5.6	5.36	5.66	5.88	6.04	6.12	6.44	6.41	6.6	6.67	6.87	6.73	6.56	6.4	6.16	5.92	5.99	6.09	5.98
507	657	D9.1.12B.37	12B	South Africa	Heated	D9	-1334.86	-858.05	-666.61	-45.6	-58.6	40.24	51.28	116.26	-126.75	-474.43	-328.54	-591.34	820.08	228.03	1015.27	-115.64	-40.05	92.72	53.6	51.01	-11.67	35.74	3.53	5.8	6	5.92	5.61	5.8	5.84	5.97	6.12	6.43	6.56	6.64	6.8	6.71	6.43	6.35	6.3	6.05	6.17	6.24	6.11
508	658	D9.1.12B.37	12B	South Africa	Heated	D9	-874.31	-493.64	-294.32	63.06	135.06	52.31	-20.89	-104.64	-28.61	-248.86	-115.46	-317.66	467.86	148.12	309.85	-128.6	-181.03	-5.48	-11.1	-30.11	9.07	59.46	11.59	5.13	3.44	2.88	2.64	2.63	2.77	3.08	3.48	3.71	3.85	4.01	4.27	3.92	3.62	3.3	3.01	2.94	3.29	3.43	3.49
509	659	D9.1.12B.37	12B	South Africa	Heated	D9	-1182.57	-854.66	-749.38	-112.78	-196.49	-31.16	-8.01	163.57	-134.9	-575.66	-401.55	-594.74	656.87	215.4	776.85	-103.8	-166.98	4.25	27.76	84.62	92.22	57.92	10.27	3.45	2.41	2.64	2.55	2.29	2.3	2.7	2.77	3.02	3.24	3.54	3.86	3.66	3.47	3.5	3.29	2.94	3.17	3.14	3.08
510	660	D9.1.12B.37	12B	South Africa	Heated	D9	-878.9	-471.19	-407.46	-18.86	-217.7	-37.62	-63.09	-113.5	-21.61	-398.95	-337.22	-573.17	835.52	271.54	625.62	-63.46	-154.1	-32.79	-5.6	-59.93	-90.73	2.27	11.78	6.68	6.13	5.83	6.05	5.74	5.79	6.06	6.41	6.64	7.01	6.97	7.02	6.93	6.72	6.52	6.39	6.22	6.3	6.18	6.23
511	661	D9.1.12B.37	12B	South Africa	Heated	D9	-980.73	-679.66	-707.46	-77.55	-418.53	-114.05	-125.27	-50.36	-47.39	-390.02	-339.71	-585.91	855.18	335.63	1673.4	-218.66	-504.68	-25.03	27.11	19.76	-60.52	91.23	13.76	6.91	5.92	6.03	5.55	5.41	5.53	5.81	5.86	6	6.18	6.26	6.42	6.44	6.4	6.22	6.09	5.91	5.94	5.82	5.81
512	662	D9.1.12B.37	12B	South Africa	Heated	D9	-728.44	-468.22	-355.6	2.49	-66.78	-2.84	-37.49	-277.5	65.72	107.88	17.6	-112.39	741.23	260.33	1478.82	-287.15	-462.76	-2.98	-5.73	-29.97	-60.62	-12.79	5.42	7.55	7.16	6.98	6.82	6.8	6.97	7.3	7.37	7.75	7.78	7.75	7.75	7.85	7.72	7.82	7.57	7.55	7.75	7.71	7.62
513	663	D9.1.12B.18	12B	South Africa	Heated	D9	-955.05	-575.85	-615.45	56.82	-16.53	64.51	54.25	160.67	-13.55	-206.48	-131.63	-215.45	409.09	173.1	696.06	-123.69	-309.84	-33.54	14.94	34.15	63.71	110.93	14.41	4.2	3.07	2.72	2.33	2.11	2.1	2.25	2.55	2.68	3.05	3.16	3.34	3.05	2.9	2.69	2.56	2.44	2.69	2.74	2.67
514	664	D9.1.12B.18	12B	South Africa	Heated	D9	-996.33	-551.69	-381.53	21.98	-103.17	-13.2	36.66	-74.02	13.29	-279.51	-298.93	-301.53	710.36	279.35	1460.1	-103.91	-91.33	38.93	35.93	62.4	25.72	5.88	-1.4	1.96	1.79	2.03	2.09	2.44	2.48	2.71	2.66	2.99	3.22	3.14	3.27	3.29	3.03	2.9	2.81	2.72	2.91	3.01	2.91
515	665	D9.1.12B.18	12B	South Africa	Heated	D9	-937.61	-502.54	-214.92	148.4	269.78	92.97	35.34	-52.83	64.13	-178.98	-181.45	-387.44	467.23	243.72	565.52	-25.7	148.48	78.3	114.35	134.15	206.78	127.39	13.51	8.43	7.13	7.25	7.08	7.29	7.15	7.58	7.89	8.31	8.46	8.79	8.97	8.73	8.51	8.38	8.13	8.14	8.47	8.4	8.36
516	666	D9.1.12B.18	12B	South Africa	Heated	D9	-733.94	-367.8	-231.97	167.58	160.6	60.61	-24.61	-98.11	94.95	-108.58	-155.05	-380.31	530.66	250.96	1094.58	-27.04	267.92	81.72	89.94	134.45	96.11	33.01	4.65	4.16	4.04	4.1	4.01	4.16	4.43	4.56	4.7	4.94	5.13	5.03	5.05	5	4.69	4.37	4.32	4.28	4.5	4.49	4.52
517	667	D9.1.12B.18	12B	South Africa	Heated	D9	-660.55	-327.97	-92.72	122.06	6.01	12.78	-38.65	-313.5	154.65	-189.14	-111.3	-259.76	532.77	269.55	904.43	-116.65	-172.83	14.99	39.25	55	-5.38	40.85	7.07	3.98	3.33	3.64	3.57	3.34	3.33	3.58	3.64	3.9	4.27	4.4	4.68	4.74	4.4	4.16	4.04	4.02	4.04	4.24	4.21
518	668	D9.1.12B.18	12B	South Africa	Heated	D9	-753.21	-333.47	-227.18	175.29	162.1	88.08	68.29	-0.15	3.28	-147.99	-186.09	-247.37	429.81	194.11	389.66	38.32	303.75	110.52	141.78	164.17	328.51	170.86	18.18	7.35	5.57	5.17	5.13	4.97	4.96	5.43	5.59	5.6	5.65	5.7	5.89	5.6	5.51	5.46	5.35	4.97	5.17	5.09	5.11
519	669	D9.1.12B.18	12B	South Africa	Heated	D9	-977.98	-363.14	-357.37	70.46	192.99	14.34	-94.8	0.58	2.83	-300.18	-404.99	-633.28	697.25	267.28	702.46	45.81	344.73	115.83	118.78	130.21	205.98	70.35	9.35	4.84	3.75	3.96	3.93	3.8	3.81	4.2	4.27	4.73	4.93	5.04	5.24	5.18	5.01	4.85	4.73	4.67	4.85	4.76	4.85
520	670	D9.1.12B.18	12B	South Africa	Heated	D9	-1314.68	-754.24	-542.63	-6.63	3.84	43.79	21.22	60.81	-8.41	-275.13	-383.71	-471.48	396.83	214.98	800.49	-50.84	-233.02	-44.41	10.38	29.92	-31.01	23.88	6.17	4.74	4	4.58	4.81	4.93	5.15	5.63	5.85	5.97	6.19	6.19	6.19	6.17	6.02	5.81	5.62	5.76	5.92	6.05	6.1
521	671	D9.1.12B.29	12B	South Africa	Heated	D9	-976.15	-618.22	-402.49	54.87	-17.7	32.08	-16.18	-33.67	14.17	-164.27	-113.67	-318.17	415.22	219.87	869.95	-199.33	-451.52	-33.23	4.04	-11.63	51.84	99.23	15.55	8.14	6.78	6.62	6.41	6.47	6.64	6.94	7.01	7.26	7.38	7.33	7.37	7.43	7.13	6.94	6.81	6.7	6.74	6.93	6.89
522	672	D9.1.12B.29	12B	South Africa	Heated	D9	-720.18	-374.15	-241.03	157.99	260.27	68.49	0.91	25.11	65.99	89.49	-104.04	-350.25	321.99	233.29	918.72	-57.54	94.38	27.93	78.72	80.19	76.07	66.27	9.79	7.64	7.38	7.52	7.66	8	7.98	8.44	8.68	8.98	9.17	9.39	9.34	9.22	8.77	8.67	8.55	8.5	8.82	9.01	9.08
523	673	D9.1.12B.29	12B	South Africa	Heated	D9	-933.03	-441.1	-293.61	87.22	150.75	88.36	-22.05	-104.06	22.05	-164.45	-66.71	-241.94	423.04	138.18	604.43	-139.11	-144.03	11.71	-2.44	-46.28	-127.72	-35.43	1.73	4.45	5.04	4.79	4.51	4.69	4.91	5.27	5.64	5.89	6.14	6.28	6.28	6.45	6.28	6.09	5.98	5.75	5.56	5.56	5.38
524	674	D9.1.12B.29	12B	South Africa	Heated	D9	-650.46	-388.56	-200.18	112.78	91.32	42.65	-8.34	-30.33	-26.13	-193.52	-174.2	-251.78	294.5	129.52	686.21	-6.82	-275.64	-9.78	19.69	56.43	10.07	67.41	10.13	5.38	4.36	4.44	4.28	4.13	3.94	4.08	4.11	4.58	4.83	5.14	5.39	5.39	5.04	4.97	4.88	4.63	4.73	4.72	4.57
525	675	D9.1.12B.29	12B	South Africa	Heated	D9	-777.98	-343.64	-312.97	130.63	90.48	60.18	-16.18	104.79	-9.74	-331.35	-239.95	-367.06	498.94	178.99	400	35.98	79.63	76.46	55	112.57	170.29	148.43	15.63	6.3	4.55	4.4	4.11	4.06	4	4.09	4.3	4.58	4.77	5.07	5.31	5.14	4.69	4.49	4.23	3.86	3.91	4.04	3.92
526	676	D9.1.12B.29	12B	South Africa	Heated	D9	-952.29	-675	-693.78	-50.51	-129.22	-14.05	-13.38	7.84	138.71	-34.68	-89.89	-165.03	528.96	361.53	1587.19	-285.59	-813.58	-113.63	-25.19	-47.91	-104.09	35.28	13.57	9.2	8.06	7.87	7.75	7.59	7.42	7.69	7.67	7.83	8.15	8.26	8.57	8.8	8.59	8.26	8.3	8.09	8.15	8.13	8.19
527	677	D9.1.12B.29	12B	South Africa	Heated	D9	-762.39	-363.56	-297.87	165.32	209.85	117.32	38.4	83.16	110.27	19.44	-104.52	-289.81	360.89	186.3	397.54	4.36	-33.02	-3.02	21.77	26.76	79.26	77.2	17.48	7.26	6.26	5.91	5.9	5.67	5.6	5.68	5.82	5.98	6.15	6.45	6.69	6.58	6.52	6.36	6.13	5.9	6.15	5.95	5.8
528	678	D9.1.12B.29	12B	South Africa	Heated	D9	-998.17	-501.27	-471.76	-19.02	73.46	88.72	73.49	210.16	-155.36	-408.06	-251.37	-203.06	169.13	61.89	-40.39	11.17	78.22	1.23	11.45	12.91	65.6	43.22	14.41	8.38	7.76	7.63	7.38	7.19	7.4	7.7	7.78	8.01	8.25	8.19	8.36	8.36	8.25	8.15	8.05	8.09	8.24	8.39	8.4
529	679	D9.1.12B.27a	12B	South Africa	Heated	D9	-683.49	-347.88	-221.49	97.82	188.48	86.52	11.48	30.62	-106.38	-342.73	-138.53	-194.74	193.02	36.69	-170.94	16.65	5.39	52.3	37.06	39.28	59.72	63.38	19.87	16.82	15.83	15.61	15.37	15.28	15.4	15.95	16.23	16.49	16.51	16.65	16.59	16.38	16.28	16.2	15.89	15.84	16.31	16.25	16.49
530	680	D9.1.12B.27a	12B	South Africa	Heated	D9	-1201.83	-775.85	-679.57	-49.88	73.46	166.64	187.94	565.46	-249.42	-518.39	-339.12	-481.15	290.91	110.43	-40.39	141.9	520.84	111.71	41.33	-16.36	-40.28	-9.7	2.19	5.18	4.45	3.99	3.75	3.89	3.78	4.24	4.57	4.78	4.83	4.95	4.93	4.69	4.44	4.51	4.36	4.27	4.53	4.64	4.53
531	681	D9.1.12B.27a	12B	South Africa	Heated	D9	-859.63	-561.44	-448.49	-15.82	-15.86	60.97	9.99	51.52	-90.43	-188.27	-100	-310.87	310.99	128.67	768.97	-124.13	-201.17	-50.28	49.37	105.82	258.92	202.63	32.97	10.95	8.88	8.05	7.55	7.14	7.23	7.68	7.85	8.33	8.59	8.76	8.68	8.66	8.13	7.83	7.61	7.51	7.77	8.01	8.16
532	682	D9.1.12B.27a	12B	South Africa	Heated	D9	-933.03	-490.68	-411.9	49.34	-26.54	55.15	15.11	81.42	17.27	-315.76	-257.19	-284.72	400.21	218.67	320.69	-12.4	-110.3	20.39	32.12	-9.02	-14.66	6.34	17.77	11.95	10.95	10.21	10.04	9.44	9.36	9.44	9.8	9.97	10.23	10.22	10.3	9.97	9.76	9.52	9.43	9.39	9.77	9.82	9.81
533	683	D9.1.12B.27a	12B	South Africa	Heated	D9	-946.79	-603.81	-529.66	-76.7	-188.31	-11.07	70.36	269.96	-150.4	-489.67	-257.55	-297.45	290.49	213.77	783.25	-121.34	-254.33	-27.88	-3.71	-91.67	-242.87	-75.5	-0.19	4.94	5.63	5.67	5.58	5.57	5.52	5.66	5.75	6.06	6.13	6.26	6.35	6.12	5.83	5.63	5.45	5.35	5.58	5.51	5.6
534	684	D9.1.12B.27a	12B	South Africa	Heated	D9	-855.05	-569.92	-398.22	-20.42	-55.76	19.73	5.12	-11.9	-29.41	-307.18	-277.05	-548.39	641.01	176.86	952.71	-21.01	116.16	58.83	4.43	39.53	-106.68	-28.26	2.74	5.95	4.96	5.12	4.96	4.64	4.42	4.82	5.06	5.28	5.69	5.87	6.02	5.86	5.69	5.47	5.29	4.74	5	4.96	4.93
535	685	D9.1.12B.27a	12B	South Africa	Heated	D9	-768.81	-506.78	-400	12.47	-147.58	-6.53	-0.17	7.55	-120.99	-545.01	-316.53	-427.5	734.04	225.98	406.9	6.26	-20.61	108.99	109.6	127.85	228.12	160.7	21.92	11.28	9.16	8.82	8.39	8.05	8.09	8.36	8.36	8.57	8.75	8.95	9.06	9.21	9.2	9.11	8.79	8.68	8.75	8.65	8.61
536	686	D9.1.12B.27a	12B	South Africa	Heated	D9	-817.43	-484.32	-474.78	20.34	49.58	76.01	70.6	168.51	-104.43	-464.97	-268.61	-392.7	443.34	123.28	288.18	73.41	292.97	84.83	57.11	90.04	241.38	174.06	26.47	13.92	12.08	10.76	10.56	10.36	10.47	10.55	11.02	11.12	11.4	11.5	11.79	11.59	11.51	11.42	11.17	11.06	11.3	11.27	11.14
537	687	E3.1.6A.61	6A	South Africa	Heated	E3	-444.04	-250	-324.33	52.69	-376.96	-110.43	-129.98	-110.89	66.08	-342.21	-144.59	-298.13	572.94	214.05	900.49	-200.22	-419.67	-21.74	11.39	-20.9	-114.06	15.27	5.91	3.25	3.33	3.66	3.41	3.33	3.39	3.37	3.57	3.93	4.22	4.53	4.93	4.83	4.59	4.4	4.06	3.8	4	4.12	4.14
538	688	E3.1.6A.61	6A	South Africa	Heated	E3	-757.8	-482.63	-333.93	115.82	169.95	123.35	165.81	231.35	-58.28	-509.28	-133.89	-90.32	203.81	81.19	-793.1	43.13	-52.93	31.92	13.73	-27.99	-31.51	35.69	7.58	5.31	4.41	4.17	3.75	3.55	3.52	3.8	3.82	4.12	4.3	4.42	4.48	4.29	4.19	3.88	3.54	3.26	3.46	3.37	3.39
539	689	E3.1.6A.61	6A	South Africa	Heated	E3	-876.15	-576.69	-541.21	-22.84	-172.12	-50.18	-71.76	-42.53	5.23	-191.42	-247.68	-362.82	512.68	229.6	635.96	-166.37	-331.85	-22.67	30.04	16.21	111.76	76.38	10.74	4.93	3.26	3.21	3	2.83	2.66	2.93	3.31	3.52	3.7	3.99	4.18	3.91	3.92	3.79	3.65	3.62	3.68	3.67	3.66
540	690	E3.1.6A.61	6A	South Africa	Heated	E3	-1033.03	-738.14	-573.71	34.45	157.93	91.41	121.22	252.25	-56.69	-361.12	-270.87	-429.54	474	166.78	262.07	21.01	280.09	98.2	65.28	94.43	144.37	81.18	7.81	3.98	2.71	2.76	2.62	2.59	2.6	2.97	3.18	3.4	3.55	3.76	3.78	3.44	3.1	2.93	2.67	2.42	2.55	2.66	2.65
541	691	E3.1.6A.61	6A	South Africa	Heated	E3	-968.81	-532.63	-419.89	100.55	140.23	48.12	-36.17	-76.63	123.29	-153.42	-247.56	-466.55	603.81	225.69	475.86	-45.59	136.3	73.65	55.84	77.48	291.33	187.83	18.76	8.33	5.9	4.52	3.98	3.99	3.69	3.98	4.41	4.8	4.71	4.77	4.97	4.77	4.47	4.37	4.47	3.98	4.1	4.08	4.15
542	692	E3.1.6A.61	6A	South Africa	Heated	E3	-1083.49	-614.41	-522.38	45.75	22.87	58.27	-31.79	27.72	-24.89	-263.57	-191.8	-451.1	519.87	142.58	581.77	-123.91	-74.24	59.49	94.53	151.16	397.31	220.37	19	6.3	4.33	3.44	3.24	3.04	2.92	3.2	3.14	3.32	3.32	3.28	3.31	3.22	3	2.82	2.71	2.7	2.81	2.87	3.02
543	693	E3.1.6A.61	6A	South Africa	Heated	E3	-624.77	-350.85	-343.69	37.18	46.58	9.58	-57.23	-84.91	58.19	-118.21	-155.17	-230.73	393.87	196.1	607.39	-67.37	-284.54	-29.59	13.18	-11.09	-90.63	-18.1	-0.99	1.7	1.83	2.19	2.32	2.41	2.52	2.82	2.9	3.05	3.34	3.35	3.57	3.5	3.29	3.02	2.83	2.54	2.82	2.72	2.71
544	694	E3.1.6A.61	6A	South Africa	Heated	E3	-882.57	-591.53	-575.13	-40.53	-207.01	-2.41	26.92	258.93	-107	-400.7	-306.3	-452.63	358.14	157.27	213.79	-38.44	-38.41	41.74	39.77	16.76	102.09	84.37	5.63	4.02	3.27	3.37	3.47	3.52	3.7	4.09	4.36	4.73	4.91	4.98	5.15	4.83	4.27	4.08	3.69	3.44	3.63	3.93	3.91
545	695	E3.1.6A.34	6A	South Africa	Heated	E3	-1046.79	-706.36	-720.25	-64.93	-160.1	0.92	-19.74	59.36	-98.41	-289.14	-198.45	-289.47	546.93	212.99	1150.25	-194.53	-441.45	-36.08	-5.69	23.31	93.82	51.32	6.53	3.84	2.61	3.02	3.17	3.36	3.53	4	4.08	4.32	4.36	4.41	4.54	4.35	4.23	4.24	4.1	4.04	4.34	4.19	3.96
546	696	E3.1.6A.34	6A	South Africa	Heated	E3	-1559.63	-1011.02	-984.37	-147.16	-279.13	9.08	-4.29	170.1	-138.88	-552.01	-287.04	-431.24	616.91	291.41	1135.96	-285.81	-497.89	-62.43	11.06	-8.08	60.82	50.95	13.88	6.73	5.7	5.62	5.34	5.11	5.15	5.3	5.42	5.62	5.83	6.08	6.38	6.27	6.1	6.05	5.52	5.27	5.42	5.35	5.11
547	697	E3.1.6A.34	6A	South Africa	Heated	E3	-1031.19	-547.03	-484.55	65.16	94.49	33.78	-67.71	-66.76	82.2	-70.75	-146.49	-328.35	587.74	298.23	1156.65	-185.92	-541.45	-31.92	-9.05	-40.32	-86.94	50.64	15.44	10.11	8.62	8.38	8.04	7.81	7.69	8.05	8.1	8.44	8.7	8.89	9.05	9.38	8.94	8.66	8.48	8.41	8.37	8.37	8.33
548	698	E3.1.6A.34	6A	South Africa	Heated	E3	-1160.55	-730.08	-585.26	30.79	35.89	20.37	-22.38	-70.68	27.19	-154.29	-66.23	-152.63	372.73	192.83	1285.22	-329.72	-657.38	-44.94	12.33	50.62	97.01	58.54	7.86	4.68	3.8	3.45	3.36	3.3	3.17	3.51	3.81	4.11	4.2	4.15	4.16	4.12	3.97	3.95	4.09	3.9	4.04	3.97	3.92
549	699	E3.1.6A.34	6A	South Africa	Heated	E3	-1240.37	-766.95	-776.55	-34.92	-191.99	-117.39	-154.42	-44.12	-70.33	-447.99	-349.11	-596.26	613.11	276.08	1118.23	-309.94	-645.43	-131.08	-41.65	-95.91	-91.72	16.61	12.93	7.98	6.98	6.69	6.61	6.51	6.49	6.85	7.29	7.69	7.91	8.17	8.42	8.18	7.78	7.63	7.26	7	7.13	7.29	7.28
550	700	E3.1.6A.34	6A	South Africa	Heated	E3	-1107.34	-706.36	-547.6	72.56	80.3	-29.74	-42.03	48.91	-144.64	-415.24	-337.57	-488.12	623.04	191.27	893.1	-134.19	-378.22	-17.14	10.71	8.23	-46.16	0.26	9.31	6.32	5.65	5.55	5.72	5.6	5.6	5.88	6.18	6.52	6.56	6.6	6.77	6.71	6.27	6.07	5.97	5.77	5.8	5.99	5.95
551	701	E3.1.6A.34	6A	South Africa	Heated	E3	-1428.44	-863.14	-697.51	109.2	194.82	116.04	63.67	140.64	-98.58	-374.61	-252.2	-418.17	585.41	197.8	761.08	-102.23	-294.38	-16.44	7.71	12.57	18.25	11.29	6.05	5.08	4.91	4.87	5.28	5.22	5.23	5.07	5.24	5.37	5.61	5.73	6.13	5.93	5.52	5.36	5.1	4.85	4.96	5.03	5
552	702	E3.1.6A.34	6A	South Africa	Heated	E3	-1500	-884.75	-724.16	97.51	133.72	83.68	63.17	124.09	-47.03	-316.81	-249.35	-447.71	652.64	254.86	1387.68	-182.01	-23.19	59.58	67.65	87.38	52.94	22.74	9.01	7	6.96	7.48	7.21	6.99	7.04	7.05	7	7.23	7.41	7.52	7.7	7.6	7.28	7.03	6.78	6.84	7.16	7.38	7.49
553	703	E3.1.6A.36	6A	South Africa	Heated	E3	-1627.52	-1039.41	-960.57	51.29	106.84	125.9	95.95	294.05	-53.5	-260.25	-232.34	-573.17	649.05	205.11	1024.63	-178.1	-373.3	-104.6	-93.46	-161.06	-252.24	-56.21	4.64	3.69	3.2	3.44	3.48	3.43	3.42	3.7	3.67	3.97	4.31	4.58	4.89	4.92	4.46	4.13	3.79	3.7	3.65	3.75	3.79
554	704	E3.1.6A.36	6A	South Africa	Heated	E3	-1244.95	-622.46	-585.97	125.88	110.35	52.02	-58.38	-32.08	-33.04	-267.08	-224.14	-491.17	691.54	280.7	1238.92	-162.35	-184.31	1.01	68.11	73.88	183.55	89.38	18.68	10.69	9.54	9.01	9.3	9.01	8.89	9.23	9.35	9.44	9.64	9.89	10.17	10.12	9.87	9.57	9.25	8.84	9.1	9.21	9.44
555	705	E3.1.6A.36	6A	South Africa	Heated	E3	-1676.15	-1032.2	-782.77	18.47	105.68	149.68	119.16	238.17	-150.13	-372.5	-240.07	-532.26	567.65	199.5	967.98	-151.17	-13.35	21.96	26.26	1.63	44.57	33.26	11.18	6.01	5.6	5.03	4.83	4.69	4.69	4.74	4.86	5.17	5.3	5.29	5.48	5.41	5.12	5.15	5.08	5.11	5.36	5.36	5.04
556	706	E3.1.6A.36	6A	South Africa	Heated	E3	-1409.17	-828.81	-529.66	50.97	-110.18	64.3	-8.42	-119.3	-8.5	-316.29	-223.31	-685.57	846.09	321.08	1146.8	-203.8	-102.58	37.62	67.75	66.24	132.2	125.94	13.94	5.33	4.33	4.4	4.17	3.85	3.77	3.92	4.01	4.36	4.58	4.66	4.88	4.81	4.24	4.19	4.27	4.21	4.34	4.77	4.79
557	707	E3.1.6A.36	6A	South Africa	Heated	E3	-1226.61	-672.88	-473.36	256.66	459.6	168.56	135.18	83.45	100.53	113.66	-53.39	-308.49	810.36	330.8	1178.82	-132.63	-168.38	26.87	43.96	-21.24	-60.92	14.9	11.59	5.57	5.38	4.8	4.96	4.76	4.93	5.05	5.58	5.78	5.93	6.12	6.28	6.1	5.85	5.91	5.7	5.74	6.04	6.18	6.02
558	708	E3.1.6A.36	6A	South Africa	Heated	E3	-1470.64	-761.02	-671.23	53.39	36.23	98.44	1.57	65.46	-132.42	-460.42	-244.11	-568.59	677.59	214.69	1020.2	-152.96	-38.17	-24.51	10.51	-22.23	-68.3	-35.33	4.04	3.61	3.68	3.88	3.79	3.79	3.69	3.83	3.77	4.16	4.27	4.31	4.55	4.48	3.99	3.94	3.72	3.54	3.68	3.87	3.85
559	709	E3.1.6A.36	6A	South Africa	Heated	E3	-1413.76	-728.81	-704.62	17.69	13.86	8.45	-52.6	48.62	-158.81	-522.07	-390.84	-463.33	455.18	136.2	448.77	-135.98	-381.97	-69.93	-31.4	-102.56	-159.02	-73.9	1.86	5.78	6.28	6.24	5.95	5.85	5.74	5.98	6.19	6.73	6.99	7.12	7.15	7.06	6.85	6.68	6.54	6.46	6.78	6.67	6.64
560	710	E3.1.6A.36	6A	South Africa	Heated	E3	-1130.28	-794.92	-577.26	121.28	4.34	-3.26	-60.28	-90.28	21.61	-319.79	-219.26	-505.6	656.24	286.73	899.51	-212.07	-423.42	-35.86	10.87	-68.7	-130.01	-6.91	6.16	4.82	4.8	4.88	4.47	4.18	4.16	4.38	4.37	4.53	4.75	4.71	4.63	4.44	4.06	3.84	3.7	3.59	3.85	3.95	4.07
561	711	E3.1.6A.60	6A	South Africa	Heated	E3	-971.56	-610.17	-605.86	61.03	-61.6	-30.02	-69.12	53.56	-32.68	-335.73	-294.29	-582.17	743.97	290.63	1130.54	-125.7	-305.62	-20.12	-4.39	-72.3	-166	19.03	4.72	2.56	1.96	1.76	1.74	1.68	1.74	2.08	2.28	2.31	2.44	2.58	2.77	2.66	2.37	2.33	2.11	1.9	2.11	2.11	2.14
562	712	E3.1.6A.60	6A	South Africa	Heated	E3	-1256.88	-703.39	-542.1	48.32	76.46	47.84	-40.96	-100.73	71.04	-149.56	-180.74	-389.47	576.32	230.52	855.17	-214.08	-663.7	-100.57	-106.28	-179.6	-350.75	-147.09	-8.53	1.7	1.98	2.78	3.22	3.27	3.29	3.56	3.68	3.76	3.82	4.16	4.31	4.03	3.76	3.69	3.48	3.17	3.46	3.51	3.25
563	713	E3.1.6A.60	6A	South Africa	Heated	E3	-1194.5	-872.03	-688.45	118.78	83.14	64.73	91.66	61.83	97.79	-134.5	-236.86	-475.72	908.25	336.83	1265.02	-111.96	-179.86	10.52	7.22	-28.98	-51.45	32.8	12.81	7.77	6.89	6.32	6.03	5.79	5.8	5.97	6.19	6.61	6.9	6.99	7.06	7.07	6.71	6.32	6.1	5.93	6.09	6.13	6.22
564	714	E3.1.6A.60	6A	South Africa	Heated	E3	-1815.6	-995.76	-669.45	40.14	329.38	183.46	90.09	158.35	-80.69	-282.49	-298.81	-610.02	744.4	294.61	1477.34	-93.74	-112.18	76.85	89.26	136.96	124.53	97.83	10.83	4.78	3.3	3.65	3.7	3.42	3.49	4.2	4.07	4.35	4.73	4.6	4.56	4.69	4.38	4.14	4.02	3.9	4.13	4.25	4.32
565	715	E3.1.6A.60	6A	South Africa	Heated	E3	-1188.07	-794.92	-700.36	23.77	174.12	108.52	106.94	255.88	-148.18	-441.16	-141.14	-317.66	585.84	264.37	841.87	-130.61	-109.37	36.34	75.01	95.86	116.75	96.6	12.94	6.59	5.59	5.45	5.26	5.3	5.02	5.25	5.42	5.39	5.46	5.74	5.66	5.52	5.37	5.33	5.21	5.22	5.33	5.61	5.55
566	716	E3.1.6A.60	6A	South Africa	Heated	E3	-1284.4	-728.81	-591.12	50.66	177.63	71.68	26.92	-2.32	23.74	-151.66	-331.99	-599.32	906.13	334.85	1153.69	-44.47	-110.07	44.1	57.92	-4.53	-89.93	1.75	0.39	1.96	2.07	2.56	2.68	2.77	2.99	3.37	3.7	4.04	4.41	4.44	4.82	4.67	4.34	4.01	3.49	3.21	3.14	3.16	3.09
567	717	E3.1.6A.60	6A	South Africa	Heated	E3	-1233.94	-839.83	-598.76	30.48	-72.95	63.52	76.88	119.45	-119.13	-431	-281.93	-451.44	531.71	233.43	1345.32	-85.92	-222.25	15.21	41.16	55.25	-19.24	51.32	6.29	4.33	4.02	4.22	3.98	3.75	3.87	4.12	4.19	4.45	4.8	4.8	4.73	4.68	4.51	4.33	4.18	4.09	3.97	4.04	3.89
568	718	E3.1.6A.60	6A	South Africa	Heated	E3	-1139.45	-704.24	-618.12	47.23	-31.05	45.56	32.2	129.75	-80.78	-380.39	-187.63	-319.86	383.09	161.82	511.33	-168.27	-470.73	-84.17	-27.92	-62.69	-15.55	86.64	14	6.02	5.43	5.03	4.88	4.8	4.75	4.67	4.65	4.59	4.67	4.84	5.06	5.04	4.75	4.71	4.47	4.18	4.37	4.74	4.69
569	719	E3.1.6A.38	6A	South Africa	Heated	E3	-1275.23	-792.8	-521.49	58.77	167.95	136.55	130.64	70.25	-23.74	-267.6	-200.95	-418.34	654.12	223.42	805.91	-62.12	101.64	105.83	97.3	163.33	296.31	163.49	15.17	6.74	4.41	4.15	4.01	3.63	3.71	4.13	4.18	4.38	4.81	4.6	4.65	4.65	4.56	4.38	4.43	4.24	4.39	4.34	4.13
570	720	E3.1.6A.38	6A	South Africa	Heated	E3	-835.78	-389.41	-301.78	59.78	7.85	-8.16	-122.46	-79.39	-2.57	-121.72	-238.88	-555.01	508.46	233.29	1282.27	-93.74	22.72	48.44	55.29	35.83	38.38	18.93	7.33	6.12	5.43	5.21	5.3	5.07	4.87	5.14	5.44	5.65	5.89	6.13	6.18	5.98	5.6	5.18	5.1	4.85	4.94	4.95	5.06
571	721	E3.1.6A.38	6A	South Africa	Heated	E3	-862.39	-661.86	-637.66	-32.89	-73.46	-31.23	-82.41	35.41	13.46	-115.24	-178.83	-533.45	839.32	297.09	1538.92	-196.2	-263.7	33.49	6.7	38.54	40.28	57.04	6.78	5.53	3.72	3.61	3.47	3.17	3.08	3.45	3.61	3.78	4.24	4.34	4.26	4.19	3.82	3.67	3.56	3.44	3.61	3.8	3.72
572	722	E3.1.6A.38	6A	South Africa	Heated	E3	-1182.57	-648.73	-487.21	-15.98	-79.3	46.77	-22.87	-87.23	24.53	-298.25	-234.6	-567.23	740.59	228.18	830.05	-137.99	-124.82	23.19	28.93	47.36	83.25	118.26	10.67	5.58	4.54	4.37	4.22	4.19	4.14	4.38	4.61	4.69	4.87	5.13	5.16	4.96	4.81	4.53	4.23	4.34	4.5	4.57	4.72
573	723	E3.1.6A.38	6A	South Africa	Heated	E3	-760.55	-379.66	-354.71	21.12	9.18	19.23	-32.62	-88.68	70.06	9.28	-79.31	-232.43	620.51	246.63	1312.81	-173.07	-270.02	14.95	40.38	45.19	-10.87	43.58	7.78	2.41	1.7	1.98	1.71	1.51	1.49	1.93	2.06	2.34	2.51	2.45	2.31	2.07	1.77	1.61	1.34	1.25	1.45	1.38	1.32
574	724	E3.1.6A.38	6A	South Africa	Heated	E3	-892.66	-520.76	-597.69	-27.98	-68.95	89.5	65.48	337.16	-127.64	-378.46	-132.82	-244.65	220.93	145.71	443.84	-60.45	-63.47	-6.36	38.04	62.94	89.63	77	14.84	4.78	3	2.56	2.47	2.16	1.85	2.15	2.43	2.63	2.85	3.4	3.61	3.45	3.4	3.39	2.97	2.74	3.14	3.01	2.73
575	725	E3.1.6A.38	6A	South Africa	Heated	E3	-361.47	-285.59	-387.21	30.71	-84.47	-19.3	-19.49	38.9	6.55	-56.39	-21.17	-195.25	486.68	252.8	1071.92	-142.57	-189.23	49.8	75.04	74.62	97.11	133.78	15.25	8.36	7.27	7.01	6.31	6.42	6.37	6.63	6.68	7.14	7.11	7.17	7.2	7.28	6.98	6.84	6.73	6.68	6.74	6.88	6.86
576	726	E3.1.6A.38	6A	South Africa	Heated	E3	-638.53	-385.17	-354.88	44.89	-6.01	-74.1	-56.48	-39.19	17.54	-157.62	-263.26	-391.17	487.1	210.79	1081.77	-102.57	-12.65	9.47	17.57	52.34	43.07	81.69	13.18	7.99	6.29	6.23	5.75	5.86	5.71	5.86	6.02	6.43	6.43	6.68	7.02	6.82	6.22	6.06	5.91	5.73	5.88	6.12	6.3
577	727	E3.1.1A.08	1A	South Africa	Unheated	E3	-639.45	-529.66	-494.32	-56.98	-64.94	31.16	12.47	45.43	85.47	-32.75	-67.18	-169.27	442.92	227.89	703.94	-121.45	-347.31	-20.04	-20.14	-50.02	-95.81	-1.29	7.67	8.1	7.7	7.94	7.82	7.94	7.95	8.06	8.15	8.43	8.51	8.57	8.69	8.68	8.24	7.98	7.9	7.83	8.02	8.11	8.19
578	728	E3.1.1A.08	1A	South Africa	Unheated	E3	-719.27	-488.98	-309.41	11.54	84.81	110.15	134.1	159.94	-1.95	-126.8	10.23	11.54	42.71	136.98	587.19	-98.99	-169.56	-4.12	43.8	90.29	135.99	81.49	22.37	14.62	13.63	13.66	13.46	13.3	13.43	13.8	13.91	13.99	14	14.15	14.02	13.84	13.79	13.62	13.21	13.1	13.07	13.17	13.33
579	729	E3.1.1A.08	1A	South Africa	Unheated	E3	-652.29	-288.56	-255.24	67.58	15.53	21.93	-22.05	8.27	68.29	-318.91	-317.12	-385.57	438.27	189.28	232.02	94.19	113.11	53.53	68.43	123.16	302.99	215.21	30.39	12.98	11.12	9.98	9.67	9.41	9.69	9.82	10.07	10.2	10.32	10.15	10.26	10.29	10.07	9.89	9.97	9.84	9.75	9.87	9.87
580	730	E3.1.1A.08	1A	South Africa	Unheated	E3	-454.13	-376.27	-261.63	-81.14	-185.81	-95.6	-158.79	-286.94	89.02	21.54	-171.58	-596.43	750.32	269.77	1633	-155.2	146.84	70.1	60.23	133.81	215.05	68.54	17.37	13.61	12.68	12.8	12.89	12.49	12.43	12.44	12.53	12.67	13.06	13.29	13.53	13.22	12.89	12.76	12.55	12.12	12.33	12.28	12.27
581	731	E3.1.1A.08	1A	South Africa	Unheated	E3	-500.92	-202.12	-179.04	95.4	174.29	57.49	-46.08	0	73.34	-122.94	-119.86	-302.55	144.61	76.65	-88.67	20.11	181.26	33.93	62.09	141.05	393.02	212.58	28.74	14.72	12.7	11.94	11.56	11.66	11.65	11.85	11.91	12.34	12.34	12.74	12.79	12.79	12.6	12.52	12.07	11.89	11.96	12.03	11.95
582	732	E3.1.1A.08	1A	South Africa	Unheated	E3	-244.04	-24.58	-4.97	91.82	103.51	-23.7	-110.82	-197.39	161.91	42.73	-99.41	-215.28	450.74	201.14	527.09	-33.07	-267.45	-8.24	-7.29	-66.93	-210.77	-70.96	7.9	11.39	11.27	11.62	11.68	11.63	11.72	12.13	12.2	12.42	12.54	12.34	12.3	12.26	12.1	12.08	12.04	11.83	11.99	11.96	11.71
583	733	E3.1.1A.08	1A	South Africa	Unheated	E3	-609.17	-355.51	-450.09	-151.21	-281.8	-98.08	-137.9	-35.99	-46.59	-278.11	-229.49	-480.48	689.64	203.41	897.54	-161.34	-118.97	51.12	10.41	0.69	15.75	36.93	9.11	7.98	7.32	7.45	7.34	7.24	7.32	7.75	7.59	7.65	7.82	8	7.88	8	7.95	7.86	7.76	7.7	7.79	7.65	7.56
584	734	E3.1.1A.08	1A	South Africa	Unheated	E3	-123.85	-88.98	-154	-8.65	-258.93	-159.9	-224.69	-381.86	261.74	189.67	-61.71	-409	745.24	279.56	1514.78	-238.99	-332.32	-8.55	-13.37	-6.06	-17.65	71.63	20.18	13.76	12.65	12.35	11.91	11.76	11.61	11.67	11.95	12.38	12.31	12.47	12.68	12.6	12.09	12.19	12.14	12.02	11.9	11.96	11.8
585	735	E3.1.1A.46	1A	South Africa	Unheated	E3	-222.02	-217.8	-210.66	-33.52	-312.19	-102.06	-129.15	-187.81	119.4	-101.23	-107.25	-211.21	396.19	231.37	701.48	-141.01	-354.57	31.48	74.32	92.16	213.36	163.28	14.68	7.19	5.67	5.48	5.32	5.04	4.97	5.38	5.5	5.81	6.1	6.11	6.18	6.19	5.87	5.72	5.51	5.22	5.24	4.98	5
586	736	E3.1.1A.46	1A	South Africa	Unheated	E3	-462.39	-358.47	-284.55	23.85	-12.02	12.78	-37.16	-86.21	135.52	-151.31	-186.21	-485.91	601.27	194.18	106.4	26.15	96.96	42.61	36.32	37.26	136.39	95.62	7.7	3.38	2.53	2.47	2.48	2.51	2.34	2.47	2.38	2.74	2.89	3.13	3.29	3.39	2.92	2.79	2.52	2.35	2.46	2.57	2.58
587	737	E3.1.1A.46	1A	South Africa	Unheated	E3	-604.59	-212.71	-79.04	88.78	184.14	60.4	-30.8	-103.77	146.24	-48.16	-161.12	-352.29	381.61	149.82	366.01	25.59	361.36	84.22	69.54	160.33	308.18	158.48	24.19	13.33	11.46	11.19	11.07	10.94	11.03	11.06	11.28	11.69	12.07	12.25	12.51	12.13	11.61	11.13	10.94	10.91	11.19	11.22	11.32
588	738	E3.1.1A.46	1A	South Africa	Unheated	E3	-408.26	-238.56	-175.67	-64.46	-237.23	-108.52	-138.15	-101.74	-44.73	-324.87	-372.53	-538.03	525.37	143.15	319.7	30.06	151.52	60.72	28.08	55.84	34	27.8	9.76	9.17	8.27	8.02	8.3	8.15	7.9	8.04	8.29	8.18	8.33	8.78	8.95	8.78	8.55	8.48	8.27	7.88	8.08	8.07	7.81
589	739	E3.1.1A.46	1A	South Africa	Unheated	E3	-440.37	-199.58	-232.33	24.32	76.13	23.42	-6.94	-22.64	74.4	-13.66	-92.75	-80.48	339.96	152.45	694.58	-36.87	-385.01	-12.1	0.39	29.87	-74.18	68.39	14.1	9.85	8.59	8.71	8.66	8.49	8.58	8.94	9.02	8.89	8.96	9	9.08	9.06	9.01	8.93	8.89	8.69	8.79	8.77	8.74
590	740	E3.1.1A.46	1A	South Africa	Unheated	E3	-319.27	-161.44	-146	53.78	-146.24	-31.51	-76.8	-140.2	98.32	-218.56	-146.25	-257.72	427.48	140.95	206.9	-28.83	-60.42	39.19	30.26	26.32	69.39	107.37	19.42	11.37	9.5	9.13	8.45	8.04	7.96	8.19	8.27	8.6	8.83	8.9	8.99	8.76	8.36	7.98	7.73	7.5	7.6	7.72	7.9
591	741	E3.1.1A.46	1A	South Africa	Unheated	E3	-400	-130.51	-114.39	43.8	-56.43	11.78	-93.31	-242.38	202.13	84.41	-105.35	-260.44	499.37	211.07	782.27	-28.6	-5.15	64.53	46.73	82.31	216.75	84.27	7.92	4.76	3.17	3.02	3.31	3.34	3.3	3.7	4.02	4.22	4.48	4.77	4.96	4.72	4.47	4.17	3.77	3.56	3.63	3.64	3.6
592	742	E3.1.1A.46	1A	South Africa	Unheated	E3	-345.87	-241.95	-16.16	70.07	-138.4	-11.57	-93.72	-295.36	180.25	19.09	-166.83	-543.8	791.33	257.98	806.4	12.18	257.38	108.15	86.14	85.21	129.31	91.95	13.82	8.49	7.23	7.08	6.95	6.67	6.81	7	7.04	7.02	7.29	7.4	7.45	7.55	7.43	7.17	6.76	6.57	6.56	6.71	6.82
593	743	E3.1.1A.50	1A	South Africa	Unheated	E3	-445.87	-405.51	-411.37	-204.36	-449.75	-66	18.33	55.73	-97.79	-388.79	-304.64	-297.45	515.01	226.54	348.77	19.44	-1.41	55.77	75.37	55.59	157.33	69.31	9.42	5.31	4.23	4.17	4.3	4.34	4.39	4.73	4.72	4.97	4.97	4.87	5.05	5.13	4.82	4.61	4.61	4.28	4.33	4.47	4.56
594	744	E3.1.1A.50	1A	South Africa	Unheated	E3	-211.01	-62.71	-1.78	52.53	175.63	21.01	-60.28	-119.01	71.04	124.69	5.47	-233.62	328.96	97.66	119.21	-49.16	95.08	34.37	42.5	33.32	106.88	100.77	19.33	6.95	4.51	3.35	3.07	2.89	2.81	3.3	3.87	4.2	4.04	4.11	4.11	4	3.76	3.54	3.15	3.05	3.14	3.08	3.19
595	745	E3.1.1A.50	1A	South Africa	Unheated	E3	-417.43	-140.25	-174.96	7.4	24.87	-18.81	-152.68	-294.48	272.19	304.9	132.1	-178.1	316.91	197.09	1031.03	-306.26	-410.07	-28.63	27.37	37.01	196.91	192.83	24.59	11.83	10.32	9.52	8.99	8.69	8.47	8.53	8.8	8.96	9.38	9.68	9.86	9.68	9.34	8.86	8.6	8.69	8.74	8.86	8.95
596	746	E3.1.1A.50	1A	South Africa	Unheated	E3	-302.75	-207.2	-59.68	67.81	283.47	123.07	86.71	-38.32	133.39	77.76	-30.68	-214.94	454.12	155	-14.78	111.96	129.27	80.23	45.49	25.43	-43.67	58.17	15.45	11.14	10.17	10.02	9.61	9.26	9.21	9.55	9.57	9.91	10.17	10.31	10.31	10.54	10.43	10.17	9.91	9.52	9.51	9.35	9.32
597	747	E3.1.1A.50	1A	South Africa	Unheated	E3	-207.34	-94.92	-243.34	-141.86	-369.95	-140.67	-261.77	-206.68	73.52	-210.86	-98.22	-338.88	581.82	251.53	956.65	-204.92	-560.19	-18.85	12.37	12.52	-14.16	40.02	14.06	9.78	9.36	9.85	9.46	9.49	9.61	9.71	9.69	10.07	10.1	10.26	10.4	10.16	10.08	9.78	9.48	9.2	9.3	9.24	9.26
598	748	E3.1.1A.50	1A	South Africa	Unheated	E3	-358.72	-127.97	-271.58	2.88	9.18	30.73	-38.56	65.46	122.67	-132.57	-0.12	-116.3	270.4	192.97	328.57	-82.57	-173.07	62.3	56.2	49.63	145.26	147.55	13.65	8.19	7.13	6.79	6.48	6.71	6.8	7.22	7.46	7.59	7.59	7.64	7.61	7.33	6.98	6.67	6.59	6.44	6.61	6.89	6.99
599	749	E3.1.1A.50	1A	South Africa	Unheated	E3	-287.16	-173.73	35.35	50.58	39.23	-28.03	-90.59	-305.52	181.67	217.34	-60.05	-241.6	472.09	201.92	896.06	-92.63	-135.13	59.93	48	16.81	57.33	77	15.4	11.18	10.07	9.92	9.6	9.26	9.37	9.34	9.13	9.25	9.33	9.15	9.39	9.41	9.36	9.22	9.11	9.05	8.95	8.82	8.78
600	750	E3.1.1A.50	1A	South Africa	Unheated	E3	-310.09	-80.51	-146.71	-58.77	-155.93	-8.8	-86.04	10.74	-71.92	-410.16	-372.65	-584.04	419.03	115.12	-247.29	223.02	480.09	74.09	25.71	30.06	85.94	63.95	10.71	7.73	6.46	5.8	5.41	5.2	5.02	5.09	5.25	5.59	5.8	5.98	6.15	5.98	5.69	5.6	5.48	5.16	5.38	5.39	5.42
601	751	E3.1.1A.48	1A	South Africa	Unheated	E3	-378.9	-160.59	-81.17	35.93	-85.31	49.33	30.64	53.85	18.16	-209.98	-93.34	31.75	-28.12	62.1	-163.05	26.93	-133.26	35.82	62.32	100.59	207.08	169.31	21.07	11.54	9.47	9.52	9.2	9.15	8.93	9.21	9.25	9.31	9.31	9.59	9.69	9.39	9.17	9.02	8.86	8.89	9.09	9.04	8.85
602	752	E3.1.1A.48	1A	South Africa	Unheated	E3	10.09	91.95	-11.55	20.19	-28.88	-4.61	-112.39	-95.65	104.61	121.72	-56.48	-291.51	203.17	132.08	340.39	49.5	263.93	109.38	105.79	151.36	329.51	199.23	23.39	9.97	8.35	7.38	7.19	6.64	6.73	6.62	6.89	7.02	7.11	7.33	7.79	7.66	7.26	7.11	6.74	6.31	6.46	6.48	6.54
603	753	E3.1.1A.48	1A	South Africa	Unheated	E3	-411.01	-210.59	-290.23	-141.39	-230.72	-59.76	-164.66	-127.43	68.2	-152.01	-265.87	-544.65	666.81	235.34	578.33	5.59	150.82	88.21	68.4	83.19	89.33	77.77	14.35	9.27	8.49	8.54	8.33	8.17	8.25	8.3	8.3	8.43	8.73	8.83	8.99	9	8.67	8.25	7.91	7.83	7.98	8.06	8.03
604	754	E3.1.1A.48	1A	South Africa	Unheated	E3	-111.01	39.83	-44.58	9.9	-32.89	24.34	-13.29	-36.43	36.58	-94.75	-79.31	-165.2	506.34	150.82	195.57	72.29	210.54	98.6	84.9	64.71	107.58	91.85	17.3	10.2	10.1	9.62	9.24	9.09	9.02	9.19	9.27	9.68	9.94	10.08	10.12	9.86	9.63	9.3	9.07	8.87	8.89	8.89	9.04
605	755	E3.1.1A.48	1A	South Africa	Unheated	E3	-116.51	-14.83	-123.45	-10.68	-43.91	-30.16	-21.72	79.39	-7	-272.33	-281.21	-260.95	241.23	66.93	38.92	174.19	436.77	99.12	64.2	123.85	159.02	75.76	14.02	10.38	9.68	9.33	9.17	8.97	8.99	9.09	9.33	9.6	9.69	9.72	9.92	9.92	9.49	9.34	9.11	8.83	8.82	8.87	8.84
606	756	E3.1.1A.48	1A	South Africa	Unheated	E3	-366.97	-218.22	-274.25	-104.91	-383.97	-109.58	-176.55	-354.72	224.45	115.94	-113.91	-333.79	602.11	237.9	1039.41	-199.55	-329.74	12.45	28.57	19.32	60.62	67.56	9.11	8.62	7.99	8.64	8.41	8.22	8.23	8.43	8.36	8.58	8.72	8.75	9.03	8.83	8.66	8.54	8.38	8.29	8.23	8.33	8.29
607	757	E3.1.1A.48	1A	South Africa	Unheated	E3	-377.06	-260.59	-256.31	-108.26	-135.73	-24.49	-28.49	2.18	16.21	-160.25	-29.61	18.85	189.64	117.32	503.94	-148.49	-408.2	-15.65	-4	-4.29	0.3	36.36	13.91	7.58	6.8	6.48	6.02	5.82	5.78	5.66	5.44	5.46	5.4	5.44	5.5	5.48	5.41	5.29	5.15	5	5.14	5.26	5.22
608	758	E3.1.1A.48	1A	South Africa	Unheated	E3	-229.36	-103.81	-152.75	-26.34	-98.5	48.83	1.82	-51.67	60.23	-13.31	33.77	48.22	141.65	84.6	108.37	-38.66	-114.75	47.17	31.5	55.69	209.57	130.69	19.91	13.06	10.79	10.23	10.11	9.81	9.81	10.28	10.37	10.47	10.62	10.34	10.2	10.07	9.8	9.53	9.43	9.28	9.37	9.16	9.17
609	759	E3.1.1A.14	1A	South Africa	Unheated	E3	-183.49	-125	-189.34	-87.3	-159.93	-73.1	-24.11	-13.64	16.3	-245.18	-207.13	-249.92	501.48	153.02	139.9	12.51	165.34	76.72	52.85	82.7	204.99	104.18	15.1	9.29	7.98	7.7	7.78	7.66	7.91	8.1	8.04	8.19	8.41	8.28	8.46	8.56	8.28	8.15	7.91	7.86	7.89	8.09	8
610	760	E3.1.1A.14	1A	South Africa	Unheated	E3	-108.26	0.42	-182.59	-78.72	-111.52	62.46	56.32	119.88	-9.39	-204.55	-102.5	-118.85	349.68	108.45	-133.99	155.08	409.37	108.99	61.57	61.31	161.71	90.15	11.76	7.8	6.69	5.91	5.67	5.58	5.51	5.6	5.73	5.94	6.12	6.16	6.5	6.62	6.37	6.19	5.92	5.61	5.55	5.65	5.69
611	761	E3.1.1A.14	1A	South Africa	Unheated	E3	33.94	41.53	-33.21	-39.83	-79.3	-47.76	-91.25	-87.23	75.55	16.99	-91.2	-399.15	580.76	186.02	298.03	22.91	423.19	142.35	109.76	93.49	239.38	202.73	21.86	11.03	8.93	8.19	7.34	7.15	7.05	7.21	7.3	7.7	7.92	8.03	8.25	8.02	7.7	7.34	7.16	7.07	7.35	7.45	7.48
612	762	E3.1.1A.14	1A	South Africa	Unheated	E3	266.97	155.08	28.24	-38.11	-174.79	-65.37	-107.27	-225.11	153.32	136.08	145.9	159.42	29.81	48.33	548.28	-142.46	-433.49	-70.89	-46.18	-5.17	-1.5	78.13	17.32	8.9	7.15	6.62	6.24	6.01	6.18	6.38	6.72	6.98	7.15	7.17	7.35	6.96	6.6	6.31	5.88	5.74	6.13	6.05	6.16
613	763	E3.1.1A.14	1A	South Africa	Unheated	E3	274.31	79.24	63.06	-36.87	-157.1	-55.29	-59.87	-42.53	10.01	-103.15	-155.65	-295.59	447.99	128.67	-108.87	159.44	759.95	210.13	159.49	175.01	285.84	106.09	21.61	15.93	15.24	15.28	15.32	15.14	14.98	15.18	15.25	15.15	15.33	15.59	15.67	15.53	15.34	15.17	14.79	14.65	14.76	14.69	14.62
614	764	E3.1.1A.14	1A	South Africa	Unheated	E3	-74.31	-3.81	-17.58	-77.86	-148.75	37.69	9.66	-131.93	109.21	77.23	125.21	135.99	127.48	139.89	713.79	-85.47	-141.22	35.91	40.12	48.35	67.3	113.72	19.41	13.09	11.91	11.62	11.1	11.01	10.95	11.21	11.33	11.5	11.46	11.56	11.63	11.58	11.41	11.24	11.22	11.05	11.16	10.9	10.96
615	765	E3.1.1A.14	1A	South Africa	Unheated	E3	-257.8	50.42	138.37	-59.94	-35.23	-14.98	-183.9	-422.5	141.45	122.07	44.35	-257.56	434.88	135.77	507.88	-159.44	-148.71	21.09	27.95	32.58	126.92	81.43	14.35	9.2	7.83	7.65	7.6	7.46	7.3	7.76	7.9	8.14	8.39	8.66	8.44	8.28	7.96	7.59	7.25	7.11	7.24	7.13	7.1
616	766	E3.1.1A.14	1A	South Africa	Unheated	E3	175.23	250.85	318.83	55.73	47.25	26.47	-1.9	-120.9	89.73	-90.54	-72.18	-69.44	154.97	57.13	-490.15	173.52	511.24	135.16	68.11	54.36	88.43	60.6	19.23	14.98	13.31	12.76	12.68	12.41	12.25	12.51	12.66	12.56	12.74	12.92	13.01	12.98	12.86	12.6	12.49	12.39	12.62	12.45	12.54
617	767	I14.2.16A.06	16A	South Africa	Unheated	I14	-64.29	-71.24	-207.55	-158.66	-312.5	-122.93	282.81	91.18	48.95	-9.43	-21.94	-3.59	-100.24	-810.98	22.04	117.48	202.82	212.5	-13.77	404.25	191.73	192.68	10.58	12.93	13.45	13.19	13.22	12.91	12.92	12.6	12.84	12.82	12.68	12.96	13.08	12.76	12.68	12.85	12.68	12.64	12.78	12.88	12.86
618	768	I14.2.16A.06	16A	South Africa	Unheated	I14	-70.48	-50.07	-30.46	21	-24.12	-33.33	-158.33	337.25	114.83	79.12	14.77	32.92	-7.12	-540.65	-106.36	123.11	183.6	-140.48	29.38	-31.45	-172.9	-212.31	20.88	13.25	12.22	11.79	11.82	11.6	11.52	11.31	11.43	11.4	11.67	11.96	12.14	12.07	11.84	11.95	12.06	12	11.95	12.32	12.08
619	769	I14.2.16A.06	16A	South Africa	Unheated	I14	-150.48	-105.01	-193.05	-114.44	-120.18	-58.75	-455.21	-327.45	-65.27	-35.82	-43.8	46.35	-41.59	-421.14	16.67	41.51	223.92	734.52	-27.4	355.35	180.34	96.6	17.59	13.04	13.07	12.61	12.61	12.24	12.26	11.93	11.99	11.76	11.72	11.79	12.12	12.29	12.3	12.23	12.3	12.17	12.2	12.31	12.29
620	770	I14.2.16A.06	16A	South Africa	Unheated	I14	166.19	73.25	135.13	277.82	89.25	25.87	-90.1	183.33	129.41	44.19	29.66	87.55	52.99	-77.64	69.85	-54.09	54.7	-304.17	34.82	129.09	25.06	-17.94	19.47	14.44	14.86	14.74	14.51	14.63	14.86	14.59	14.36	14.22	13.99	14.18	14.46	14.62	14.69	14.63	14.54	14.36	14.26	14.45	14.54
621	771	I14.2.16A.06	16A	South Africa	Unheated	I14	-214.29	-81.55	-158.99	121.26	218.42	56.91	-303.12	64.71	125.13	89.32	3.79	11.88	-95.15	-726.83	-142.76	85.28	133.87	153.57	-28.39	139.62	-31.65	-154.14	29.07	18.16	16.78	16.07	15.85	15.83	16.07	16.17	16.08	16.02	16.05	16.22	16.26	16.27	16.36	16.22	16.01	15.93	16.01	16.04	16.02
622	772	I14.2.16A.06	16A	South Africa	Unheated	I14	-88.57	-61.8	-64.75	118.11	-122.37	-164.09	1359.37	3141.18	226.18	89.68	2	-37.5	-150	-848.78	-165.79	244.79	522.58	2035.71	-141.1	560.38	282.73	32.48	17.28	11.09	11.92	11.73	11.52	11.48	11.87	11.58	11.62	11.44	11.2	11.28	11.23	11.2	11.19	11.38	11.36	11.49	11.61	11.77	11.57
623	773	I14.2.16A.06	16A	South Africa	Unheated	I14	-220.48	-94.28	-117.15	22.97	-226.1	-46.87	696.35	1663.73	89.97	12.04	-9.84	-46.61	-146.68	-795.53	-90.24	166.97	265.46	747.02	-101.34	551.1	318.82	249.79	1.1	12.77	14.06	13.98	14.16	14.37	14.18	14.05	14.4	14.33	14.35	14.42	14.66	14.49	14.52	14.72	14.8	14.54	14.51	14.54	14.35
624	774	I14.2.16A.06	16A	South Africa	Unheated	I14	-284.76	-183.12	-344.84	-112.86	-287.28	-201.84	1113.54	384.31	-5.06	-58.96	-93.02	-168.02	-272.65	-1355.28	-95.18	151.33	172.31	2.38	54.38	161.95	108.39	65.39	12.61	11.61	11.97	12.14	11.88	11.82	11.77	11.45	11.27	11.14	10.91	11.01	11.33	11.26	11.32	11.52	11.59	11.42	11.6	11.59	11.57
625	775	I14.2.16A.32	16A	South Africa	Unheated	I14	-308.57	-105.58	-114.39	217.32	157.89	54.7	571.87	1464.71	172.77	72.6	25.39	16.88	-36.41	-541.46	-11.84	207.98	447.58	1725	-150	376.42	97.12	-9.55	10.66	6.82	6.36	6.74	6.43	6.42	6.33	6.02	5.86	5.91	5.92	6.27	6.37	6.25	6.25	6.12	5.97	5.93	5.97	5.99	6.14
626	776	I14.2.16A.32	16A	South Africa	Unheated	I14	-180	-81.12	-79.86	177.17	39.47	-76.24	300	1535.29	111.52	67.26	-6.68	13.13	-45.15	-760.98	-98.68	182.21	314.52	1425	-104.24	608.49	364.75	305.73	2.78	8.75	9.66	9.67	9.76	9.64	9.61	9.71	9.98	9.93	9.92	10.1	10.23	9.84	9.79	9.87	9.93	9.65	10.02	10.17	10.13
627	777	I14.2.16A.32	16A	South Africa	Unheated	I14	-479.52	-188.13	-350.48	-45.8	-155.48	-0.64	-221.35	-893.14	-44.94	-14.53	-9.76	15.36	-53.32	-809.35	-196.6	282.72	318.41	1474.4	-134.25	409.28	165.35	146.39	14.36	14.23	13.83	13.97	13.63	13.77	13.77	13.74	13.69	14.03	14.08	14.32	14.56	14.43	14.2	14.2	14.06	13.81	13.93	14.2	14.02
628	778	I14.2.16A.32	16A	South Africa	Unheated	I14	-370.48	-220.89	-294.48	8.4	-41.23	-73.66	88.54	1243.14	74.52	6.88	-20.42	-53.96	-193.04	-1138.21	-170.83	264.21	494.89	2202.38	-192.66	765.72	471.7	318.26	-3	6.04	7.37	7.92	8.34	8.48	8.37	8.48	8.47	8.13	8.04	8.36	8.37	8.33	8.49	8.7	8.51	8.21	8.32	8.49	8.25
629	779	I14.2.16A.32	16A	South Africa	Unheated	I14	-526.19	-204.15	-379.74	-58.92	63.38	121.09	-506.77	-742.16	15.62	10.62	7.31	-57.24	-174.84	-1288.21	-189.58	224.64	208.2	1039.88	-113.21	566.19	427.46	233.23	15.13	16.43	17.38	18.07	17.78	17.81	18.18	18.11	17.77	17.55	17.41	17.42	17.56	17.73	17.79	17.82	17.88	17.92	17.83	18.17	17.95
630	780	I14.2.16A.32	16A	South Africa	Unheated	I14	-560.48	-238.48	-427.94	-130.58	-135.31	-17.03	208.85	146.08	-16.84	9.91	-18.52	-22.24	-59.3	-1102.85	-301.43	328.94	463.84	1507.74	-50.49	126.57	-76.14	-61.68	14.71	12.82	12.65	12.51	12.31	12.33	12.31	12.18	12.17	12.4	12.36	12.51	12.65	12.38	12.34	12.31	12.37	12.31	12.49	12.55	12.51
631	781	I14.2.16A.32	16A	South Africa	Unheated	I14	-251.9	-129.04	-194.84	185.96	38.38	-103.22	386.98	1663.73	160.65	109.19	-1.82	-41.93	-218.04	-1241.87	-248.14	271.88	229.17	779.17	-78.46	401.1	202.28	198.2	3.25	9.45	9.94	10.2	9.99	10.19	9.86	9.68	9.56	9.66	9.44	9.8	10.07	10.03	10.08	10.15	9.97	9.68	9.81	10.03	10.04
632	782	I14.2.16A.32	16A	South Africa	Unheated	I14	-510.95	-193.71	-326.02	129.79	-173.9	-44.84	347.4	795.1	75.48	-29.83	-44.06	-77.76	-254.77	-1426.42	-142	257.57	316.8	481.55	-66.03	458.33	217.87	192.89	1.53	8.55	9.7	9.73	9.87	9.95	10.28	10.09	10.03	10.14	10.06	10	10.22	10.16	10.1	10.05	10.08	10.05	10.37	10.52	10.46
633	783	I14.2.16A.28	16A	South Africa	Unheated	I14	-532.38	-201	-323.5	71.13	162.28	-81.03	373.96	792.16	31.24	28.71	-26.8	-25.42	-106.47	-1047.15	-211.4	359.1	501.08	1833.33	-199.72	569.18	306.71	267.73	-1.08	6.53	7.75	8.3	8.55	8.44	8.68	8.69	8.68	8.69	8.72	8.79	8.82	8.86	8.71	8.79	8.93	8.86	8.87	9.17	9.23
634	784	I14.2.16A.28	16A	South Africa	Unheated	I14	-524.29	-190.99	-358.63	63.39	-162.5	-81.49	751.56	655.88	9.69	-64.95	-44.65	-61.72	-175.97	-1389.02	-157.57	305.21	456.85	1819.64	-153.6	641.98	312.59	257.64	3.6	4.21	5.14	5.07	5.08	4.99	5.15	4.61	4.65	4.65	4.46	4.59	4.93	4.82	4.86	5.08	5.02	4.98	5.01	5.21	4.83
635	785	I14.2.16A.28	16A	South Africa	Unheated	I14	-355.24	-134.05	-278.18	264.83	260.96	11.79	-122.92	-654.9	-33.16	-38.55	-30.14	-4.79	-67.15	-717.89	-45.61	132.72	218.01	815.48	-80.23	427.67	289.45	252.44	15.84	17.19	18.13	18.57	18.74	18.77	19.23	18.94	18.74	18.61	18.29	18.51	18.82	18.97	18.75	18.95	18.54	18.59	18.82	19.17	19.01
636	786	I14.2.16A.28	16A	South Africa	Unheated	I14	-636.67	-253.79	-378.54	98.29	61.62	-48.71	275.52	1259.8	-11.95	-33.75	-54.53	-92.45	-276.13	-1577.64	-317	314.01	410.35	1056.55	-88.49	216.82	117.87	64.23	21.44	18.01	17.44	17.8	17.72	17.53	17.87	17.87	17.77	17.74	17.67	17.79	18	17.74	17.86	17.93	17.59	17.37	17.52	17.5	17.58
637	787	I14.2.16A.28	16A	South Africa	Unheated	I14	-486.19	-250.93	-478.3	59.97	-168.2	-103.78	511.98	522.55	-16.32	-61.27	-50.37	-97.86	-259.79	-1158.94	-233.66	289.67	390.46	936.31	-44.99	151.1	31.06	-47.03	10.62	8.29	8.73	9.19	8.97	9.2	9.22	9.04	8.99	8.96	8.94	9.12	9.2	9.07	9.2	9.22	9.34	9.56	9.5	9.44	9.32
638	788	I14.2.16A.28	16A	South Africa	Unheated	I14	-413.81	-141.77	-305.16	171.52	108.99	-18.88	650.52	889.22	88.57	81.55	45.03	17.24	-117.39	-1687.4	-413.71	411.55	548.25	1227.98	-50.35	185.69	48.8	31.74	22.69	23.8	23.63	23.4	23.3	23.35	23.08	22.88	22.95	22.94	22.83	23.36	23.29	23.01	22.88	22.84	22.54	22.67	22.86	23.13	23.17
639	789	I14.2.16A.28	16A	South Africa	Unheated	I14	-569.52	-171.82	-225.66	345.93	282.02	101.84	211.46	1333.33	77.84	36.89	9.73	-30.42	-176.86	-1086.18	-121.27	280.57	238.17	208.33	38.84	275.79	16.07	54.35	12.95	15.29	16.19	16.42	16.21	16.37	16.56	16.44	16.38	16.39	16.31	16.38	16.43	16.27	16.28	16.26	16.22	16.11	16.19	16.45	16.4
640	790	I14.2.16A.28	16A	South Africa	Unheated	I14	-710.95	-250.79	-396.52	180.18	139.25	101.57	-133.85	12.75	2.71	2.91	-10.21	-73.39	-230.5	-1458.13	-259.1	317.08	278.9	185.12	-25.78	329.09	199.16	170.59	12.96	20.77	21.8	21.94	21.98	22.04	21.78	21.72	21.76	21.83	21.88	22.43	22.6	22.57	22.3	22.47	22.33	22.13	22.35	22.7	22.59
641	791	I14.2.16A.13	16A	South Africa	Unheated	I14	-959.05	-435.05	-714.63	28.08	19.3	61.14	-458.33	-1303.92	-183.6	-114.12	-78.1	-88.96	-171.68	-1191.87	-252.41	334.76	469.09	1691.67	-111.72	427.04	161.63	225.27	-0.44	4.43	5.84	6.15	6.45	6.81	6.86	6.61	6.63	6.4	5.83	6.24	6.41	6.33	6.6	6.93	6.8	6.73	6.74	6.85	6.65
642	792	I14.2.16A.13	16A	South Africa	Unheated	I14	-822.86	-368.24	-576.26	219.69	252.63	82.87	-421.87	300	26.7	64.06	-5.35	-53.44	-179.13	-1170.73	-323.68	423.31	491.13	1725	-175.42	489.62	112.23	114.65	7.61	13.77	14.33	14.94	14.99	15	14.92	14.7	14.41	14.43	14.58	14.74	14.9	14.83	14.83	14.95	15.16	15.16	15.49	15.89	15.67
643	793	I14.2.16A.13	16A	South Africa	Unheated	I14	-852.86	-378.97	-552.88	278.35	157.24	62.71	-354.69	-155.88	-15.45	-88.43	-90.09	-163.91	-318.69	-1842.68	-250.33	231.6	263.31	362.5	6.57	231.6	111.87	35.99	13.54	14.67	15.47	15.87	15.88	15.96	16.21	15.75	15.74	15.61	15.62	15.83	16.17	15.93	15.8	15.65	15.4	15.45	15.59	15.79	15.87
644	794	I14.2.16A.13	16A	South Africa	Unheated	I14	-597.14	-197	-358.27	351.97	185.53	-33.15	478.12	141.18	1.57	1.07	-17.37	-39.37	-150	-1426.83	-258.55	373.62	493.55	1103.57	-97.88	594.34	472.66	311.46	3.94	14	16.14	16.84	16.55	16.5	16.43	15.97	15.85	16.1	16.07	16.19	16.58	16.4	16.27	16.31	16.68	16.62	16.69	16.75	16.55
645	795	I14.2.16A.13	16A	South Africa	Unheated	I14	-997.14	-384.55	-596.4	299.21	361.84	125.41	-175	252.94	-78.01	-67.97	-102.67	-179.69	-375.24	-1563.41	-277.63	220.25	190.32	307.14	4.24	256.6	109.35	190.45	5.94	9.11	9.79	9.71	9.96	9.94	9.99	9.61	9.55	9.48	9.13	9.24	9.48	9.77	9.81	10	9.92	9.97	10.03	10.28	10.3
646	796	I14.2.16A.13	16A	South Africa	Unheated	I14	-987.62	-359.08	-587.29	264.3	216.67	119.15	469.79	1219.61	72.43	6.52	-11.95	-145.21	-347.9	-2201.63	-453.73	470.96	483.6	1113.1	-51.98	412.89	217.75	148.83	5.29	9.02	9.3	9.92	9.68	9.54	9.48	9.25	8.91	8.84	8.5	8.53	8.95	9.02	9	9.19	9.13	8.98	9.05	9.35	9.17
647	797	I14.2.16A.13	16A	South Africa	Unheated	I14	-785.71	-361.8	-554.68	314.17	193.42	106.08	-450	-617.65	-39.27	-108.9	-46.77	-133.12	-202.43	-1317.07	-114.47	259.51	312.1	1092.86	-95.34	568.87	278.42	143.31	13.52	19.84	20.9	21.36	21.5	21.55	21.46	21.46	21.25	21.06	21.11	21.44	21.56	21.71	21.74	21.92	21.76	21.72	21.73	21.61	21.14
648	798	I14.2.16A.13	16A	South Africa	Unheated	I14	-936.19	-417.02	-727.58	101.31	-4.39	-30.02	-167.71	-1021.57	-153.75	-92.76	-116.85	-147.08	-238.67	-1557.72	-366.89	314.52	365.05	1370.24	-32.91	172.33	124.94	169.85	-1.06	6.59	8.35	9.06	9.5	9.85	9.82	9.58	9.71	9.6	9.67	10.17	10.35	10.13	10.19	10.23	10.07	10.1	10.57	10.76	10.58
649	799	I14.2.16A.23	16A	South Africa	Unheated	I14	-1548.57	-668.24	-1068.35	49.61	146.05	179.01	-900	-1447.06	-172.77	-127.05	-105.57	-191.25	-377.18	-2465.85	-564.47	507.98	740.32	2667.86	-208.47	665.09	520.14	343.95	-4.93	9.34	11.73	12.92	13.34	13.71	13.91	13.95	13.89	13.93	13.97	14.23	14.34	14.24	14.06	14	14	14.03	14.24	14.51	14.52
650	800	I14.2.16A.23	16A	South Africa	Unheated	I14	-1180	-477.68	-753.24	415.75	327.63	43.09	93.75	335.29	-32.98	-52.31	-82.18	-131.25	-289.81	-1609.76	-432.24	485.89	837.1	3471.43	-329.24	809.43	470.5	204.46	15.76	19.44	20.72	20.95	21.21	21.31	21.55	21.32	21.43	21.4	21.77	21.9	22.32	22.41	22.39	22.26	22.25	22.22	22.25	22.28	22.26
651	801	I14.2.16A.23	16A	South Africa	Unheated	I14	-1307.62	-577.54	-894.48	218.64	416.67	136.83	-717.71	-768.63	-212.91	-92.41	-89.9	-148.65	-377.99	-2074.8	-498.46	442.74	681.18	2170.24	-151.98	511.01	378.9	236.09	-0.59	5.77	7.65	8.76	8.82	8.75	8.9	8.69	8.52	8.44	8.66	8.97	9.04	8.91	8.9	9.1	8.81	8.73	8.88	9.08	8.63
652	802	I14.2.16A.23	16A	South Africa	Unheated	I14	-1289.52	-560.66	-886.09	301.05	349.12	143.28	-754.17	-1419.61	-165.62	-112.57	-98.52	-170.1	-382.2	-2132.52	-488.38	400.2	535.75	1472.62	-182.34	507.86	359.23	258.81	8.83	11.04	11.42	12.07	12.31	11.98	12.16	11.96	11.84	11.67	11.76	12.13	12.62	12.75	12.74	12.81	12.71	12.82	12.94	13.28	13.38
653	803	I14.2.16A.23	16A	South Africa	Unheated	I14	-1510.48	-665.09	-1028.3	268.24	385.09	121.92	-773.96	-1350.98	-157.94	-151.13	-125.32	-189.9	-399.84	-2067.48	-464.91	492.43	664.25	2180.95	-179.94	550.63	441.49	339.28	7.2	14.62	15.79	16.85	17	17.12	17.41	17.59	17.67	17.57	17.44	17.51	17.72	17.42	17.57	17.87	17.91	17.86	18.23	18.41	18.03
654	804	I14.2.16A.23	16A	South Africa	Unheated	I14	-1312.38	-534.05	-792.57	405.77	397.81	175.32	-869.79	-1390.2	-177.14	-126.81	-80.03	-109.48	-261.81	-1527.64	-356.8	430.27	655.11	2386.9	-266.67	811.64	517.51	488.75	-1.95	14.46	16.23	17	17.77	17.79	17.42	17.2	17.38	17.16	17.11	17.75	18.09	17.95	18.01	18.21	17.96	17.87	17.91	18.02	18.02
655	805	I14.2.16A.23	16A	South Africa	Unheated	I14	-1434.29	-601.72	-912.23	317.32	336.84	119.89	-406.25	11.76	-154.45	-115.66	-137.19	-199.06	-422.82	-2043.9	-494.08	412.88	639.52	1867.86	-179.66	564.15	421.58	369.43	6.06	21.32	23.61	24.38	24.86	25.17	25.53	25.32	25.49	25.5	25.17	25.24	25.55	25.5	25.38	25.74	25.76	25.61	26.02	26.32	26.18
656	806	I14.2.16A.23	16A	South Africa	Unheated	I14	-1220.48	-445.35	-724.34	499.34	554.17	166.39	-453.65	-1789.22	-248.78	-189.38	-129.88	-185.99	-345.71	-1876.02	-271.16	243.66	373.52	1236.31	-86.94	722.8	523.14	354.25	11.7	18.24	20.29	20.53	20.64	20.58	20.52	20.35	20.39	20.32	20.31	20.56	20.86	20.65	20.53	20.81	20.8	20.7	20.78	21.11	20.95
657	807	I14.2.16A.37	16A	South Africa	Unheated	I14	-1769.52	-766.24	-1258.03	375.85	667.54	194.11	-1004.17	-1854.9	-187.09	-109.02	-122.35	-208.23	-498.22	-2620.33	-667.32	587.32	878.49	3086.9	-398.02	1092.77	822.54	688.11	-17.29	7.16	9.26	10.45	11	11.42	11.31	11.32	11.32	11.27	11.02	11.25	11.53	11.35	11.43	11.47	11.46	11.5	11.82	12	11.89
658	808	I14.2.16A.37	16A	South Africa	Unheated	I14	-1779.05	-664.66	-979.38	678.48	1031.14	258.93	-920.83	-674.51	-53.75	-63.23	-108.39	-154.9	-427.02	-2445.53	-580.7	559.92	876.34	2723.81	-267.23	810.06	609.11	382.59	-3.69	8.38	10.26	11.35	11.64	11.91	12	12.12	12.17	12.35	12.01	12.2	12.36	12.08	11.78	12.02	12.03	11.98	12.32	12.68	12.74
659	809	I14.2.16A.37	16A	South Africa	Unheated	I14	-1836.19	-719.17	-1131.89	400.52	842.98	347.33	-1458.33	-2568.63	-310.3	-182.09	-142.69	-224.58	-395.47	-2111.38	-364.25	404.09	598.92	2491.67	-312.15	876.1	512.71	348.83	-5.06	6.52	7.57	8.16	8.79	9.08	9.17	9.02	9.18	8.66	8.53	8.59	8.69	8.56	8.76	9.04	9.11	9.12	9.3	9.67	9.51
660	810	I14.2.16A.37	16A	South Africa	Unheated	I14	-1554.76	-634.62	-940.17	702.49	644.96	214.46	-1344.27	-1383.33	-21.03	-107.18	-101.82	-170.99	-294.74	-2234.55	-500.11	482.92	535.62	2511.31	-266.17	816.19	520.98	434.5	-14.09	4.4	6.98	7.72	8.14	8.54	8.66	8.68	8.93	8.94	8.96	9.1	9.12	9.14	9.28	9.5	9.53	9.53	9.55	9.64	9.43
661	811	I14.2.16A.37	16A	South Africa	Unheated	I14	-1865.24	-759.8	-1151.2	377.03	405.04	191.62	-905.73	-1228.43	-202.01	-136.24	-97.96	-157.14	-350.4	-2287.4	-648.57	718.92	993.41	3542.26	-344	1020.6	646.64	471.23	-5.52	12.41	15.56	16.75	16.94	17.41	17.71	17.69	17.67	17.71	17.54	17.56	17.51	17.19	17.33	17.4	17.53	17.78	18	18.21	18.29
662	812	I14.2.16A.37	16A	South Africa	Unheated	I14	-1840	-712.45	-1076.26	591.34	826.32	307.18	-1353.12	-2847.06	-287.96	-180.78	-151.89	-197.19	-354.37	-2234.15	-501.97	425.77	661.29	1889.29	-173.31	697.17	542.45	440.13	-6.57	6.2	8.56	9.47	9.85	9.91	10.26	9.87	9.72	9.55	9.55	9.59	9.78	9.78	9.76	9.77	9.88	9.89	10.15	10.32	10.03
663	813	I14.2.16A.37	16A	South Africa	Unheated	I14	-1692.86	-722.32	-1132.01	381.5	258.55	53.87	-201.56	-644.12	-203.4	-185.23	-139.98	-252.66	-459.47	-2989.02	-630.59	645.09	860.08	3326.79	-318.43	980.66	788.85	547.45	-20.64	-1.3	1.04	2.46	2.48	2.93	2.88	2.54	2.57	2.64	2.38	2.57	2.93	2.7	2.65	2.81	2.79	2.67	3.02	3.36	3.14
664	814	I14.2.16A.37	16A	South Africa	Unheated	I14	-1688.57	-718.03	-1092.81	651.18	488.16	132.04	-803.12	-400	-173.82	-182.21	-158.8	-247.19	-557.28	-2478.05	-548.03	503.68	681.45	2353.57	-218.22	607.55	450.36	272.61	-0.78	7.12	8.42	9.2	9.34	9.84	10.01	9.99	10.21	10.29	10.11	10.51	10.74	10.51	10.54	10.85	10.74	10.63	10.9	11.19	10.87
665	815	I14.2.16A.35	16A	South Africa	Unheated	I14	-1978.1	-804.01	-1240.05	454.59	392.54	207.92	-1119.79	-1331.37	-200.17	-167.02	-115.22	-167.29	-431.72	-2791.06	-717.32	725.97	951.88	3154.76	-284.04	788.05	467.15	356.26	-3.89	9.08	10.89	11.7	12.12	12.26	12.3	12.19	12.15	12.04	11.85	12.32	12.4	12.34	12.14	12.24	11.79	11.81	12.08	12.44	12.46
666	816	I14.2.16A.35	16A	South Africa	Unheated	I14	-1982.86	-806.87	-1164.03	559.06	618.42	286.19	-1037.5	-1000	-191.1	-187.54	-122.05	-262.19	-450.97	-2529.27	-559.87	623.31	715.32	3157.14	-307.2	856.6	549.64	427.39	-6.87	4.25	6.1	6.89	7.34	7.58	7.3	6.97	7.12	6.72	6.56	6.94	7.39	7.06	7.15	7.28	7.39	7.26	7.45	7.83	7.78
667	817	I14.2.16A.35	16A	South Africa	Unheated	I14	-1790	-772.1	-1242.81	458.66	442.76	151.1	-1051.56	-2173.53	-311.26	-206.23	-186.53	-251.41	-491.02	-2474.39	-586.51	471.47	718.95	2755.36	-272.25	866.51	708.27	569.75	-18.64	-0.42	3	4.98	5.4	5.91	6.16	6.12	6	5.92	5.6	5.89	6	5.68	5.68	5.76	5.7	5.66	5.99	6.4	6.36
668	818	I14.2.16A.35	16A	South Africa	Unheated	I14	-1782.38	-731.04	-1149.76	697.51	735.31	237.48	-1005.73	-1769.61	-168.5	-152.97	-148.52	-234.64	-476.62	-2804.47	-578.84	475.36	636.96	2306.55	-211.37	694.18	542.33	426.65	0.87	12.68	14.67	15.35	15.53	15.68	15.75	15.65	15.83	15.8	15.84	16.08	16.16	16.03	16.25	16.45	16.3	16.39	16.7	16.88	16.63
669	819	I14.2.16A.35	16A	South Africa	Unheated	I14	-1897.14	-781.55	-1202.16	559.84	580.26	258.56	-1434.37	-2717.65	-356.54	-290.39	-138.31	-182.81	-320.39	-1712.2	-353.29	553.99	762.1	2710.71	-272.03	755.66	468.35	401.27	-9.31	5.53	7.47	8.37	8.86	9.06	9.07	8.93	9.06	8.89	8.62	8.86	9.08	8.93	9.04	9.51	9.45	9.35	9.38	9.53	9.15
670	820	I14.2.16A.35	16A	South Africa	Unheated	I14	-2086.19	-826.9	-1269.66	561.55	547.59	277.99	-1694.27	-3083.33	-287	-234.58	-196.92	-242.55	-420.47	-2485.77	-569.85	492.74	684.01	2847.02	-300.92	859.59	562.71	414.12	-4.09	5.39	7.43	8.43	8.68	8.76	8.95	8.65	8.49	8.33	8.36	8.72	8.92	8.79	8.69	8.7	8.59	8.54	8.82	9.29	9.11
671	821	I14.2.16A.35	16A	South Africa	Unheated	I14	-1929.52	-793.28	-1201.92	642.78	880.7	242.17	-1004.17	-1678.43	-260.91	-229.66	-176.47	-262.6	-525.89	-2539.84	-422.59	487.93	706.72	2229.76	-231.5	778.62	544.12	416.77	-7.26	5.16	7.1	8.08	8.36	8.65	8.75	8.44	8.58	8.71	8.66	8.78	9.11	8.77	8.79	8.72	8.8	8.63	9.02	9.12	9.04
672	822	I14.2.16A.35	16A	South Africa	Unheated	I14	-1867.62	-734.62	-1045.56	799.74	1060.09	443.46	-2198.96	-2850.98	-291.45	-153.26	-104.6	-118.65	-289.16	-1467.48	-350.44	422.49	565.05	2202.38	-285.45	700.63	394	362.21	-9.27	5.53	6.67	7.91	8.65	9.09	9.08	9.16	9.2	9.04	9.17	9.58	9.82	9.73	9.74	9.74	9.56	9.28	9.38	9.68	9.72
673	823	I14.2.16A.07	16A	South Africa	Unheated	I14	-199.83	-170.86	-44.43	287.27	211.12	242.39	184.49	-562.78	-149.46	-25.96	-21.84	4	-87.08	-140.71	6793.18	-12.48	-104.33	582.26	70.16	464.34	106.55	79.73	18.39	19.12	18.69	19.07	19.53	19.15	19.5	19.03	19.14	18.97	19.49	19.26	19.57	19.78	19.55	19.58	19.44	19.66	19.7	19.83	19.93
674	824	I14.2.16A.07	16A	South Africa	Unheated	I14	-363.24	-318.68	-128.34	125.07	198.1	159.28	125.02	-377.56	-228.56	-175.16	-155.21	-117.69	-266.24	-264.72	6947.73	-137.62	226.44	256.45	35.99	23.36	103.39	304.12	8.1	10.65	11.16	10.95	11.04	10.79	11	10.72	10.67	10.78	10.91	10.93	11	11.21	11.21	11.04	10.76	10.95	11.34	11.23	11.41
675	825	I14.2.16A.07	16A	South Africa	Unheated	I14	-368.82	-363.92	-148.42	187.27	66.03	163.46	155.31	-550.28	-239.76	-197.84	-136.05	-64.36	-116.39	-135.61	6856.82	-177.9	-948.56	6462.9	292.4	-734.84	172.63	248.63	15.23	12.55	11.77	11.95	12.42	12.14	12.25	12.06	11.88	11.61	11.91	12.09	12.41	12.83	12.74	12.75	12.57	12.74	12.78	12.87	12.88
676	826	I14.2.16A.07	16A	South Africa	Unheated	I14	-339.02	-332.2	-124.19	381.5	207.62	161.2	81.61	-36.36	-126.29	-149.68	-108.11	-111.14	-333.23	-410.2	11131.8	-182.32	-849.04	3458.06	103.02	-723.77	285.49	642.38	-0.63	7.77	9.83	10.24	11	10.99	11.57	11.24	10.92	10.7	10.74	10.29	10.81	11.24	11.24	11.11	11	10.99	11.05	11.12	11.31
677	827	I14.2.16A.07	16A	South Africa	Unheated	I14	-430.49	-386.13	-148.99	537.13	396.09	258.28	161.07	-325.28	-129.2	-25.32	-49.84	-32.72	-192.52	-328.04	10538.6	-331.73	-1545.67	4256.45	110.36	-410.25	132.89	229.42	10.87	13.8	14.37	14.68	15.32	15.07	15.28	15.02	15.15	14.84	15.19	15.24	15.26	15.43	15.46	15.5	15.33	15.66	15.7	15.53	15.44
678	828	I14.2.16A.07	16A	South Africa	Unheated	I14	-417.42	-432.67	-178.34	497.32	290.58	183.78	161.48	-399.43	-137.93	-83.55	-65.47	-41.81	-225.83	-321.38	11213.6	-367.98	-1939.42	6070.97	252.26	-1181.15	357.89	590.24	-1.52	7.08	9.02	9.58	9.65	9.43	9.7	9.15	9.37	9.75	9.89	9.85	10.05	10.28	10.02	10.11	10	10.36	10.43	10.54	10.45
679	829	I14.2.16A.07	16A	South Africa	Unheated	I14	-606.45	-541.01	-247.91	492.36	389.68	377.84	234.72	-1115.06	-380.28	-221.49	-156.37	-76.1	-263.82	-309.46	11047.7	-290.08	-1713.94	5546.77	221.67	-922.54	350.71	581.86	-1.52	9.59	11.5	12.1	12.53	12.32	12.51	11.95	12.04	12.01	12.45	12.66	13.04	13.29	13.48	13.5	13.07	13.11	13.04	12.99	13.28
680	830	I14.2.16A.07	16A	South Africa	Unheated	I14	-547.91	-542.07	-222.83	417.56	241.78	114.46	135.09	-348.01	-306.57	-263.18	-199	-136.01	-418.81	-451.56	12888.6	-420.92	-2224.52	5779.03	209.23	-915.16	274.05	433.69	4.62	12.37	13.8	14.63	15.01	15.09	15.26	14.76	14.93	15.17	15.44	15.56	16.12	16.04	16.09	16.02	15.65	15.79	16.12	16.03	16.12
681	831	I14.2.16A.04	16A	South Africa	Unheated	I14	-958.01	-884.14	-400.41	568.23	442.79	449.25	268.02	-1030.4	-503.34	-433.47	-279.95	-206.99	-529.53	-601.73	16138.6	-570.24	-2392.79	8637.1	318.28	-1346.31	354.18	764.18	-2.44	9.14	10.19	11.5	12.24	12	12.23	11.8	11.73	11.69	12	12.15	12.82	12.95	12.96	13.24	12.9	13.01	13.33	13.6	13.24
682	832	I14.2.16A.04	16A	South Africa	Unheated	I14	-925.09	-894.71	-408.68	651.47	429.26	454.52	282.43	-1370.45	-581.9	-418.37	-212.21	-171.65	-387.46	-518.09	17631.8	-634.77	-2968.27	11758.1	426.26	-2205.74	536.59	938.41	-6.66	8.32	10	10.91	11.51	11.58	11.69	11.53	11.78	12	12.37	12.5	13.08	13.17	13.07	13.08	13.02	13.19	13.42	13.48	13.52
683	833	I14.2.16A.04	16A	South Africa	Unheated	I14	-949.13	-872.86	-398.23	722.25	511.02	549.83	314.82	-1592.05	-741.59	-515.18	-301.58	-220.34	-462.69	-500.82	13431.8	-396.66	-1846.15	6948.39	205.03	-1123.77	390.85	689.63	-8.65	4.96	6.85	8.31	9.12	9.14	9.31	9.32	9.52	9.62	9.9	10.03	10.41	10.5	10.38	10.81	10.65	10.6	10.88	11.09	11.14
684	834	I14.2.16A.04	16A	South Africa	Unheated	I14	-931.88	-873.56	-367.35	934.99	642.99	524.5	322.37	-1076.42	-514.98	-423.4	-315	-204.3	-529.53	-557.32	13479.5	-372.2	-1752.4	6227.42	239.13	-1043.85	227.84	465.09	2	7.49	9.25	9.7	10.01	9.86	9.88	8.97	8.6	8.68	8.69	8.85	9.07	9.58	9.48	9.77	9.54	9.88	10.09	10.01	9.88
685	835	I14.2.16A.04	16A	South Africa	Unheated	I14	-1021.08	-967.8	-442.53	587.8	390.68	471.99	304.35	-1286.65	-619.94	-471.01	-265.84	-167.35	-461.71	-504.19	16715.9	-676.52	-3163.94	9395.16	440.52	-1826.64	459.38	1014.18	-20.22	3.93	6.02	7.77	8.97	8.97	9.18	8.97	8.86	8.77	8.87	9.04	9.38	9.82	9.79	10.12	9.83	10.03	10.1	10.22	10.12
686	836	I14.2.16A.04	16A	South Africa	Unheated	I14	-1004.36	-870.51	-372.42	1000.4	702.71	678.18	356.22	-1414.49	-658.73	-496.88	-256.37	-163.99	-408.69	-434.62	11356.8	-423.67	-2203.37	8379.03	324.06	-1804.51	432.41	627.29	-1.39	7.36	8.83	10.01	10.38	10.27	10.5	10.35	10.51	10.49	10.73	10.81	11.06	10.86	10.94	10.95	10.79	10.98	11.4	11.4	11.65
687	837	I14.2.16A.04	16A	South Africa	Unheated	I14	-962.37	-874.15	-412.92	756.57	448.3	405.69	206.31	-805.68	-478.23	-355.91	-246.84	-199.63	-567.67	-712.83	20600	-690.57	-2791.35	9683.87	305.9	-1450	358.52	813.72	-2	5.9	6.62	7.47	8.21	7.93	7.87	7.54	7.62	7.49	7.46	7.68	8.19	8.5	8.48	8.8	8.6	8.78	8.88	9	8.98
688	838	I14.2.16A.04	16A	South Africa	Unheated	I14	-1077.18	-990.95	-451.14	715.42	639.38	516.97	291.08	-1214.49	-643	-421.96	-323.53	-285.75	-612.46	-697.94	17243.2	-610.9	-2358.17	11337.1	422.3	-2703.69	552.92	830.03	-2.89	4.86	6.29	7.05	7.59	7.22	7.52	7.2	7.05	7.16	7.5	7.9	8.39	8.85	8.45	8.41	7.95	8	8.07	8.34	8.45
689	839	I14.2.16A.44	16A	South Africa	Unheated	I14	-1365.68	-1254.29	-577.68	1111.13	675.45	598.24	350.37	-1766.76	-881.57	-652	-416.37	-285.75	-662.76	-727.55	21579.5	-830.16	-4262.02	15691.9	580.59	-3102.05	716.17	1197.71	-19.23	-0.52	1.59	3.85	4.54	4.68	4.8	4.7	4.73	4.91	4.84	5.05	5.42	5.61	5.47	5.68	5.34	5.46	5.7	5.88	5.93
690	840	I14.2.16A.44	16A	South Africa	Unheated	I14	-1357.32	-1251.12	-535.5	1388.61	879.26	712.63	426.94	-1710.51	-771.01	-616.05	-400.26	-246.71	-628.78	-760.12	18797.7	-711.69	-3777.4	13543.5	526.32	-3308.61	740.3	1417.23	-23.5	3.59	7.13	9.17	10.6	10.83	11.21	10.89	10.96	10.87	10.93	11.02	11.37	11.39	11.24	11.44	11.13	11.38	11.69	11.9	11.84
691	841	I14.2.16A.44	16A	South Africa	Unheated	I14	-1389.9	-1310.58	-604.05	1062.2	691.18	594.82	345.2	-1519.89	-863.58	-717.73	-406.63	-301.72	-756.19	-870.72	23163.6	-893.32	-4380.77	13796.8	416.33	-2259.02	568.14	1084.45	-13.08	5.3	9.48	11.66	12.79	12.72	13.06	12.7	12.67	12.59	13.15	13.24	13.41	13.54	13.58	13.59	13.63	14.12	14.44	14.71	14.6
692	842	I14.2.16A.44	16A	South Africa	Unheated	I14	-1394.95	-1274.74	-575.78	1370.11	827.56	598.75	344.88	-1369.6	-742.56	-573.4	-391.11	-279.24	-674.09	-815.38	24906.8	-926.23	-4455.29	15498.4	534.61	-3060.25	691.09	1426.37	-29.93	-1.59	2.7	4.81	6.27	6.19	6.65	6.19	6.04	6.03	6.54	6.68	7.4	7.76	7.8	7.68	7.66	7.71	8.23	8.48	8.64
693	843	I14.2.16A.44	16A	South Africa	Unheated	I14	-1452.09	-1319.74	-608.52	1108.45	754.61	610.12	334.63	-1587.22	-873.6	-621.65	-436.16	-291.06	-678.93	-838.4	25706.8	-925.44	-4563.94	15340.3	557.85	-3005.33	707.49	1326.37	-26.33	0.22	3.44	5.35	6.13	5.98	5.83	5.28	5.04	5.24	5.53	6.02	6.44	6.87	6.7	6.76	6.31	6.48	6.65	6.67	6.86
694	844	I14.2.16A.44	16A	South Africa	Unheated	I14	-1520.73	-1428.55	-659.88	1098.53	703.91	688.21	420.17	-2000.85	-914.12	-697.68	-436.05	-299.07	-695.09	-833.8	25211.4	-950	-4987.02	17369.3	612	-2687.3	556.86	985.82	-16.99	-1.48	0.74	2.23	3.95	3.85	4.12	3.62	3.71	3.48	3.71	4.01	4.75	5.07	4.81	5.38	5.32	5.48	5.71	6.14	5.72
695	845	I14.2.16A.44	16A	South Africa	Unheated	I14	-1525.09	-1444.3	-660.8	1152.55	870.54	741.47	455.9	-1834.09	-870.26	-614.86	-423.16	-284.52	-709.21	-852.14	25922.7	-918.86	-4531.73	15377.4	534.42	-2859.84	685.17	1176.22	-7.7	13.86	17.7	19.48	20.19	20.02	20.47	20.09	20.19	19.97	20.17	20.14	20.5	20.41	20.67	20.97	20.8	20.87	21.24	21.26	21.19
696	846	I14.2.16A.44	16A	South Africa	Unheated	I14	-1591.11	-1529.14	-732.77	908.18	653.61	619.15	416.97	-2113.92	-916.27	-677.72	-469.32	-340.2	-809.44	-933.14	26647.7	-1088.11	-5334.13	18011.3	626.82	-3329.92	620.9	1032.77	-16.2	2.38	5.28	7.08	8.51	8.62	8.95	8.8	8.7	8.51	8.92	8.96	9.48	9.91	9.71	9.92	9.89	9.92	10.18	10.27	10.17
697	847	I14.2.16B.10	16B	South Africa	Heated	I14	-1620.73	-1568.04	-739.74	1223.73	799.3	659.45	416.79	-2071.88	-1043.86	-826.92	-519.32	-406.02	-916.54	-966.86	25656.8	-997.54	-4830.29	16582.3	634.48	-3180.74	680.21	1185.82	-20.89	-2.26	-0.3	1.64	2.75	2.7	3.04	2.86	2.72	2.7	2.92	2.78	3.24	3.51	3.47	3.78	3.93	3.97	4.39	4.74	4.83
698	848	I14.2.16B.10	16B	South Africa	Heated	I14	-1691.64	-1570.27	-749.08	1357.91	885.17	747.66	441.99	-2310.23	-955.82	-728.59	-458.32	-310.85	-731.12	-920.39	26172.7	-1127.7	-5545.19	16309.7	563.94	-3148.36	635.65	1080.49	-26.1	-0.13	3.65	5.57	6.38	6.41	6.72	6.64	6.82	7.11	7.53	7.87	7.79	7.79	7.76	7.71	7.34	7.77	8.44	8.57	8.74
699	849	I14.2.16B.10	16B	South Africa	Heated	I14	-1657.49	-1503.41	-704.18	1318.77	792.79	673.58	355.35	-1731.25	-972.84	-815.97	-539.58	-383.4	-887.16	-1035.53	27513.6	-1005.3	-4625.96	16680.7	588.57	-3522.95	771.61	1680.79	-32.92	-3.76	0.53	2.45	4.12	3.92	3.99	3.63	3.95	3.77	4.17	4.52	5.15	5.24	5.4	5.73	5.6	5.83	6.21	6.33	6.06
700	850	I14.2.16B.10	16B	South Africa	Heated	I14	-1679.27	-1558.52	-722.07	1370.91	972.44	829.52	471.96	-2317.33	-1012.82	-743.53	-512.68	-349.48	-802.34	-1003.87	27088.6	-909.14	-4639.9	15450	551.95	-3129.1	780.99	1473.93	-37.69	-4.65	-0.12	2.32	4.03	4.24	4.61	4.36	4.51	4.25	4.63	4.82	4.94	5.09	4.9	4.98	4.7	5.25	5.66	6.17	6.34
701	851	I14.2.16B.10	16B	South Africa	Heated	I14	-1757.49	-1682.02	-792.59	1183.38	826.85	768.23	484.54	-2533.52	-1172.41	-922.2	-645.58	-437.85	-900.6	-956.91	25545.5	-865.42	-4538.46	16241.9	583.92	-3345.08	755.84	1417.07	-32.82	-1.11	3.19	5.88	7.68	7.91	8.27	8.07	8.09	8.01	8.13	8.24	8.71	8.71	8.59	8.93	8.78	8.92	9.62	9.85	9.73
702	852	I14.2.16B.10	16B	South Africa	Heated	I14	-1702.26	-1525.38	-690.34	1510.05	933.97	872.66	448.63	-2279.83	-1037.39	-767.49	-483.95	-357.33	-747.51	-892.35	26993.2	-950.98	-4368.75	13466.1	506.34	-2654.51	525	1077.9	-19.09	2.9	5.09	6.72	8.32	8.51	8.89	8.93	9.09	8.99	9.18	9.25	9.71	9.67	9.68	9.99	9.91	10.23	10.72	10.99	10.73
703	853	I14.2.16B.10	16B	South Africa	Heated	I14	-1686.41	-1528.32	-719.82	1361.13	907.41	835.45	446.39	-2322.16	-1115.52	-783.71	-488	-348.77	-822.66	-845.39	24059.1	-960.31	-4751.92	15448.4	645.73	-3873.77	814.98	1586.28	-26.31	2.84	6.95	9.02	10.49	10.35	10.79	10.61	10.71	10.5	10.77	10.83	11.02	11.18	11.37	11.82	11.54	11.61	11.95	12.11	11.62
704	854	I14.2.16B.10	16B	South Africa	Heated	I14	-1682.93	-1520.09	-706.59	1342.36	952.91	843.31	455.63	-2154.55	-1028.66	-729.39	-450.32	-325.36	-802.57	-891.61	26931.8	-1015.52	-4857.69	17371	649.37	-3772.13	857.89	1619.82	-36.28	-4.71	0.73	3.67	5.01	5.01	5.51	5.28	4.95	4.69	5.24	5.33	5.67	6.08	6.45	6.82	6.74	6.96	7.19	7.31	7.04
705	855	I14.2.16B.15	16B	South Africa	Heated	I14	-1634.15	-1448.65	-664.15	1505.09	941.08	801.84	421.41	-1931.82	-950	-712.78	-472.53	-320.27	-721.6	-791.61	24495.5	-940.28	-4402.88	15932.3	613.69	-3126.23	685.33	1289.02	-29.03	-1.72	1.15	3.7	5.12	5.48	5.58	5.81	5.82	5.69	5.86	6.33	6.62	6.77	6.95	7.35	7.28	7.52	8	8.2	7.89
706	856	I14.2.16B.15	16B	South Africa	Heated	I14	-1583.28	-1440.66	-677.01	1404.83	896.79	682.11	364.14	-1877.84	-974.14	-711.98	-477.68	-337.4	-729	-847.04	25822.7	-985.27	-4925.96	17600	559.92	-2849.18	603.63	1183.23	-24.81	-2.98	0.29	2.3	3.64	3.58	3.81	3.55	3.39	3.29	3.73	3.76	4.29	4.6	4.67	4.9	4.85	4.87	5.3	5.6	5.63
707	857	I14.2.16B.15	16B	South Africa	Heated	I14	-1679.09	-1535.37	-693.79	1326.54	890.58	816.89	439.52	-1865.34	-948.06	-655.27	-490.53	-362.68	-917.37	-1010.69	29240.9	-965.03	-4350.96	14771	540.2	-2904.92	700.95	1415.24	-29.3	-4.09	-0.53	1.36	2.73	2.51	2.61	2.2	2.15	2.09	2.49	2.59	2.99	3.2	3.09	3.46	3.27	3.37	3.68	3.85	3.64
708	858	I14.2.16B.15	16B	South Africa	Heated	I14	-1631.71	-1562.04	-739.84	1237.8	784.57	714.88	437.24	-2076.14	-1004.74	-751.92	-445.26	-335.9	-757.25	-855.59	27736.4	-1089.19	-5114.42	17854.8	585.68	-2478.69	518.14	823.17	-12.26	-1.16	0.71	2.54	3.42	3.18	3.35	3.01	2.72	2.48	2.76	3.05	3.59	3.63	3.65	3.97	3.83	3.86	4.38	4.59	4.53
709	859	I14.2.16B.15	16B	South Africa	Heated	I14	-1651.92	-1530.43	-691.89	1295.98	909.22	724.08	423.33	-1913.07	-931.25	-685.94	-489.89	-334.63	-743.81	-914.97	27945.5	-1029.27	-4777.88	16551.6	537.19	-2427.87	562.3	1202.13	-25.06	-5.84	-2.82	-0.79	0.47	0.38	0.8	0.4	0.56	0.57	0.97	1.1	1.62	1.71	1.99	2.29	2.28	2.4	3.02	3.18	2.93
710	860	I14.2.16B.15	16B	South Africa	Heated	I14	-1648.95	-1582.14	-741.26	1096.65	828.76	751.76	491.17	-2451.99	-1221.01	-877.72	-567	-388.74	-851.74	-896.3	24156.8	-847.84	-4054.33	13659.7	500.31	-2858.61	675	1343.14	-30.34	1.22	5.36	7.61	9.32	9.39	9.63	9.35	9.55	9.26	9.79	9.72	10.27	10.32	10.5	10.65	10.78	10.68	11.17	11.51	11.5
711	861	I14.2.16B.15	16B	South Africa	Heated	I14	-1579.09	-1469.21	-674.73	1424.13	979.76	805.52	473.65	-2399.43	-1090.52	-773.8	-482.42	-348.84	-765.71	-885.53	22713.6	-824.36	-3818.27	13593.5	467.21	-2959.84	701.58	1358.84	-30.49	-1.96	2.26	4.53	6.03	6.38	6.64	6.16	6.16	6	6.16	6.06	6.31	6.32	6.21	6.55	6.42	6.88	7.38	7.96	7.69
712	862	I14.2.16B.15	16B	South Africa	Heated	I14	-1683.28	-1581.2	-736.92	1141.55	817.23	742.14	424.15	-2240.34	-1068.97	-766.45	-495.58	-362.23	-794.11	-875	28068.2	-1050.49	-4925	15971	540.58	-2553.28	644.64	1237.8	-25.42	1.42	5.41	7.42	8.87	9.15	9.08	8.56	8.98	8.87	9.22	9.49	10.11	10.16	10.15	10.27	10.21	10.38	10.66	10.8	10.63
713	863	I14.2.16B.42	16B	South Africa	Heated	I14	-1566.38	-1462.98	-660.13	1218.1	896.09	792.89	467.57	-2218.47	-950.11	-686.98	-429.95	-322.33	-664.58	-813.9	24497.7	-915.62	-4212.98	16369.4	612.63	-3414.34	764.91	1547.1	-32.24	-1.3	2.78	4.89	6.44	6.57	6.79	6.39	6.38	6.26	6.55	6.67	7.25	7.43	7.51	7.66	7.62	7.98	8.27	8.37	8.36
714	864	I14.2.16B.42	16B	South Africa	Heated	I14	-1544.25	-1409.52	-648.2	1210.72	914.03	836.45	469.99	-2075	-1006.25	-646.65	-441.26	-318.92	-759.67	-852.3	23840.9	-805.89	-3632.69	13841.9	522.11	-3045.08	710.88	1294.51	-23.17	2.16	6.07	7.99	8.94	9.19	9.45	8.77	8.65	8.43	8.6	8.89	9.51	9.9	10.09	10.37	10.02	10	10.36	10.38	10.32
715	865	I14.2.16B.42	16B	South Africa	Heated	I14	-1572.47	-1463.81	-677.07	1141.55	844.29	728.6	430.74	-2005.11	-952.59	-720.45	-443.47	-343.38	-874.32	-950.49	25450	-976.23	-4258.65	12341.9	463.69	-2774.59	646.06	1218.6	-22.22	0.38	4.28	5.98	7.1	7.07	7.51	6.87	6.85	6.69	6.75	6.83	7.52	7.88	7.99	8.52	8.47	8.53	8.82	9.17	9.09
716	866	I14.2.16B.42	16B	South Africa	Heated	I14	-1519.34	-1421.74	-662.98	1104.69	712.12	624.33	381.11	-1794.03	-853.13	-666.85	-488.68	-378.87	-868.5	-1016.69	26952.3	-924.46	-4221.63	15527.4	573.05	-3606.15	747.87	1256.25	-18.64	0.42	2.69	3.75	4.76	4.76	4.72	4.26	4.33	4.19	3.86	4.17	4.66	4.96	4.82	5.31	5.01	5.36	5.61	5.86	5.86
717	867	I14.2.16B.42	16B	South Africa	Heated	I14	-1468.99	-1343.24	-636.04	1247.72	808.22	633.78	350.87	-1693.18	-791.59	-611.18	-429.26	-340.01	-765.56	-947.53	26022.7	-939.1	-3843.27	13648.4	445.6	-2405.74	516.88	1007.32	-13.6	3.62	5.95	7.38	8.46	8.19	8.43	8.29	8.21	8.06	8.53	8.73	9.16	9.35	9.4	9.8	9.7	9.92	10.22	10.45	10.11
718	868	I14.2.16B.42	16B	South Africa	Heated	I14	-1411.67	-1297.3	-597.25	1436.06	884.07	689.55	378.91	-1657.67	-772.31	-599.76	-418.89	-320.53	-720.77	-808.47	22588.6	-795.97	-3566.83	13156.5	486.37	-2420.9	541.09	1051.37	-12.45	7.22	9.62	11.48	12.8	12.87	13.07	12.9	13.17	13.04	13.4	13.57	13.87	14.01	14.08	14.29	14.28	14.61	14.8	15.04	14.96
719	869	I14.2.16B.42	16B	South Africa	Heated	I14	-1458.19	-1291.3	-587.65	1324.66	824.25	692.31	331.02	-1350	-698.28	-536.26	-407.37	-313.69	-720.54	-902.96	26059.1	-892.93	-3764.42	13703.2	494.1	-2670.49	603.31	1177.13	-23.9	-1.57	2.3	3.93	5.04	5.32	5.74	5.26	5.49	5.29	5.7	5.95	6.47	6.36	6.47	6.4	6.28	6.43	7.02	7.09	7.21
720	870	I14.2.16B.42	16B	South Africa	Heated	I14	-1454.18	-1366.27	-614.22	1267.69	819.54	735.03	412.85	-1709.94	-751.4	-558.39	-360.37	-297.12	-770.02	-865.05	25461.4	-923.67	-4434.13	14701.6	598.56	-3204.51	762.85	1400.46	-31.13	-3.1	0.45	3.28	4.63	4.7	5.05	4.81	4.64	4.49	4.82	4.99	5.55	5.76	5.86	6.21	6.29	6.34	6.7	6.6	6.55
721	871	I14.2.16B.47	16B	South Africa	Heated	I14	-1554.53	-1442.42	-670.08	963.67	745.59	753.09	443.32	-2359.38	-1114.12	-782.67	-490.16	-322.03	-734.67	-779.19	22106.8	-829.96	-3828.37	13017.7	500.19	-2769.26	649.29	1150.76	-21.8	0.16	2.93	4.98	5.81	6.1	6.59	6.69	6.77	6.8	7.21	7.13	7.33	7.57	7.81	8	8.07	8.56	8.99	8.98	9.02
722	872	I14.2.16B.47	16B	South Africa	Heated	I14	-1456.1	-1324.44	-616.53	1228.95	821.24	662.71	324.7	-1551.14	-850.22	-625.88	-429.47	-336.13	-742.75	-838.32	25418.2	-882.91	-3914.42	13248.4	478.64	-2333.61	542.74	1134.15	-5.63	19.36	22.68	24.47	25.95	26.23	26.65	26.46	26.66	26.6	27.01	27.13	27.65	27.54	27.44	27.55	27.48	27.47	27.91	28.13	28.07
723	873	I14.2.16B.47	16B	South Africa	Heated	I14	-1470.38	-1417.39	-657.63	975.34	700.2	588.8	371.55	-1918.75	-999.35	-747.92	-489.05	-321.24	-681.42	-826.32	23736.4	-882.71	-4493.27	15335.5	512.44	-2325.41	578.08	1144.82	-2.77	18.47	21.71	23.57	24.4	24.29	24.61	24.25	24.43	24.4	24.71	24.82	25.02	25.08	25.27	25.73	25.57	26	26.33	26.42	26.11
724	874	I14.2.16B.47	16B	South Africa	Heated	I14	-1481.18	-1400.94	-649.97	1130.83	722.65	642.14	380.15	-2053.98	-942.03	-794.57	-470.53	-369.33	-721.45	-834.38	21913.6	-872.89	-3934.62	14854.8	558.17	-2926.23	655.36	1146.04	-1.3	18.73	21.45	23.2	24.21	24.18	24.6	24.39	24.22	24.08	24.39	24.43	24.93	25.21	25.09	25.44	25.26	25.26	25.68	26.05	25.8
725	875	I14.2.16B.47	16B	South Africa	Heated	I14	-1420.03	-1372.03	-627.64	1138.47	710.32	561.12	343.23	-1584.38	-903.56	-712.86	-501	-402.43	-810.05	-855.35	24375	-807.76	-3087.98	11201.6	392.15	-1562.7	371.69	863.87	-10.74	2.73	4.2	5.55	6.62	6.01	5.99	5.68	5.68	5.39	5.87	6.14	6.33	6.28	6.48	6.78	6.67	6.96	7.54	7.51	7.37
726	876	I14.2.16B.47	16B	South Africa	Heated	I14	-1470.03	-1376.38	-640.41	1082.04	736.67	721.57	426.08	-1950.57	-879.53	-696.49	-402.11	-283.02	-703.47	-831.09	23581.8	-888.41	-4235.58	15196.8	588.44	-2961.48	640.85	1326.52	-20.65	3.25	6.27	7.67	9.12	9.17	9.54	9.37	9.55	9.46	9.97	10.13	10.47	10.65	10.49	10.37	10.21	10.19	10.54	10.9	10.86
727	877	I14.2.16B.47	16B	South Africa	Heated	I14	-1403.66	-1285.08	-583.31	1355.09	877.66	709.78	390.81	-1838.92	-829.42	-593.21	-406.05	-297.94	-662.92	-764.72	20888.6	-782.61	-3812.98	12908.1	478.96	-2911.07	618.38	1003.2	-13.38	4.82	7.26	9.08	9.88	9.91	10.37	10.28	10.27	10.21	10.45	10.56	11.02	11.09	11.23	11.37	11.15	11.25	11.58	11.68	11.62
728	878	I14.2.16B.47	16B	South Africa	Heated	I14	-1438.15	-1334.43	-595.47	1274.66	866.23	777.01	437.47	-1913.92	-879.2	-602.8	-347	-276.85	-650.23	-737.58	22797.7	-872.2	-3792.79	13595.2	532.85	-2694.67	579.57	1175.15	-19.48	1.74	3.72	5.25	6.37	6.39	6.46	6.3	6.51	6.4	6.43	6.5	6.63	6.93	6.87	7.12	6.92	7.07	7.11	7.37	7.34
729	879	I14.2.16B.49	16B	South Africa	Heated	I14	-1447.04	-1382.73	-638.13	1130.29	765.53	735.12	467.25	-2339.2	-960.99	-647.6	-423.89	-295.14	-685.8	-771.88	22845.5	-792.93	-3984.62	12990.3	452.76	-2452.46	538.64	964.33	-6.97	12.18	15.6	17.24	18.41	18.62	19.2	19.05	19.21	19.02	19.44	19.28	19.42	19.35	19.31	19.55	19.43	19.4	19.99	20.23	19.78
730	880	I14.2.16B.49	16B	South Africa	Heated	I14	-1394.08	-1294.01	-594.17	1210.19	706.21	554.68	328.18	-1496.02	-776.94	-647.76	-453.37	-314.06	-740.33	-828.29	24036.4	-860.31	-3899.04	12383.9	512.81	-2512.3	575.71	1110.06	-27.95	-1.07	1.48	3.28	4.26	4.45	4.87	4.66	4.53	4.43	4.77	4.79	5.21	5.61	5.64	6.09	5.97	6.09	6.41	6.53	6.24
731	881	I14.2.16B.49	16B	South Africa	Heated	I14	-1368.29	-1246.18	-568.08	1166.22	736.47	572.41	322.23	-1269.89	-698.92	-579.87	-359.37	-260.06	-680.21	-888.65	24886.4	-971.32	-4061.54	12232.3	379.15	-1396.72	335.49	791.16	-13.09	1.59	3.25	4.8	6.02	5.96	6.32	5.7	5.59	5.82	6.14	6.1	6.89	7.11	6.78	6.87	6.78	6.89	7.36	7.55	7.56
732	882	I14.2.16B.49	16B	South Africa	Heated	I14	-1477	-1368.51	-632.11	1018.23	726.85	678.76	366.42	-1621.02	-855.39	-661.34	-420.63	-327.82	-773.56	-879.28	25486.4	-915.91	-4257.69	14283.9	489.57	-2227.87	494.01	1004.27	-24.7	-2.84	0.34	2.12	3.89	4.24	4.45	4.1	4.16	3.86	3.94	4.08	4.46	4.57	4.67	5.1	4.93	5.33	5.59	5.6	5.69
733	883	I14.2.16B.49	16B	South Africa	Heated	I14	-1372.13	-1270.04	-580.87	1191.69	701.4	615.38	320.22	-1339.2	-700	-538.98	-332.42	-269.18	-655.14	-816.94	24663.6	-977.6	-4724.04	15703.2	561.81	-2972.13	628.71	1234.45	-5.32	18	21.6	23.35	24.59	24.7	25.03	24.75	24.79	24.54	24.69	24.98	25.47	25.69	25.84	25.96	25.49	25.53	25.79	26	25.94
734	884	I14.2.16B.49	16B	South Africa	Heated	I14	-1481.36	-1365.92	-626.95	1160.72	889.28	814.3	464.46	-2275.85	-1010.67	-680.11	-427.32	-304.97	-588.75	-660.28	21684.1	-751.57	-3332.21	13966.1	530.34	-2722.54	603.39	1119.66	-22.48	-0.55	2.06	3.69	4.91	4.84	4.94	4.65	4.69	4.31	4.58	4.85	5.24	5.48	5.52	5.99	5.7	5.93	6.25	6.55	6.33
735	885	I14.2.16B.49	16B	South Africa	Heated	I14	-1401.74	-1306.46	-608.55	1154.16	743.69	560.37	356.82	-1796.59	-807.54	-644.57	-490.11	-340.84	-793.05	-845.72	24190.9	-798.04	-3559.62	9996.77	390.45	-2200.82	542.74	1087.5	-17.71	0.16	3.98	5.5	6.59	6.38	6.84	6.49	6.38	6.19	6.38	6.61	7.21	7.63	7.8	7.93	7.76	7.81	8.29	8.51	8.41
736	886	I14.2.16B.49	16B	South Africa	Heated	I14	-1442.16	-1348.3	-628.18	1039.68	672.55	579.26	363.86	-1702.27	-771.77	-561.98	-388.32	-294.09	-698.64	-813.98	24909.1	-1034.18	-4040.38	13816.1	464.57	-1895.08	316.4	707.62	0.63	9.04	11.4	12.68	13.49	13.14	13.46	13.1	13.09	13.22	13.71	14.02	14.35	14.38	14.32	14.59	14.53	14.49	14.93	15.19	15.17
737	887	I14.2.16B.61	16B	South Africa	Heated	I14	-1361.5	-1269.1	-592.5	1202.82	789.08	634.36	363.54	-1823.01	-850.54	-644.81	-438.16	-326.81	-722.58	-724.59	20065.9	-739.98	-3725.48	13630.6	572.68	-3426.64	740.3	1392.53	-17.9	10.79	15.21	16.98	18.34	18.73	19.23	19.05	19.3	19.29	19.36	19.45	19.86	20.09	20.11	20.49	20.28	20.51	20.88	21.04	21.03
738	888	I14.2.16B.61	16B	South Africa	Heated	I14	-1364.29	-1238.66	-547.34	1374.66	895.89	759.62	403.25	-1343.47	-610.45	-479.79	-332.26	-263.01	-706.57	-818.17	22243.2	-795.19	-3787.98	13666.1	492.65	-2919.26	680.99	1264.18	-22.19	1.82	6.38	8.38	9.64	9.61	9.95	9.61	9.67	9.61	10.17	10.44	10.78	11.09	11.1	11.16	11.07	11.11	11.42	11.46	11.37
739	889	I14.2.16B.61	16B	South Africa	Heated	I14	-1415.85	-1294.83	-604.27	1148.12	695.89	555.1	336.64	-1620.17	-760.02	-649.6	-467.84	-352.62	-818.2	-907.15	25029.5	-869.65	-3737.02	14075.8	475.82	-2625	613.01	1075.15	-15.53	-0.39	2.3	3.86	4.91	4.88	5.15	4.76	4.48	4.45	4.92	5	5.51	6	5.95	6.22	6.2	6.45	6.64	6.84	6.57
740	890	I14.2.16B.61	16B	South Africa	Heated	I14	-1386.06	-1297.3	-598.67	1101.88	841.68	645.15	406.5	-1849.43	-825.65	-525.72	-336	-247.49	-669.79	-825.49	24531.8	-959.53	-4488.46	13287.1	501.63	-2306.56	615.62	1157.01	-27.07	-0.69	2.9	5.37	6.92	7.38	8.1	7.69	7.77	7.46	7.67	8	8.58	8.68	8.85	9.02	8.78	8.82	9.29	9.44	9.36
741	891	I14.2.16B.61	16B	South Africa	Heated	I14	-1393.21	-1282.96	-592.43	1077.61	702.71	554.77	341.4	-1700.85	-874.03	-706.79	-557.63	-353.14	-740.41	-794.33	21297.7	-664.15	-3613.94	14475.8	519.66	-2682.38	561.59	992.23	-10.8	0.77	2.6	3.99	5.28	5.23	5.72	5.39	5.67	5.46	5.58	5.63	6.32	6.28	6.27	6.53	6.45	6.46	6.86	7.17	7.18
742	892	I14.2.16B.61	16B	South Africa	Heated	I14	-1383.62	-1262.98	-599.49	1108.04	754.31	636.96	338.61	-1857.39	-884.91	-599.84	-355.47	-297.68	-669.18	-810.03	23204.5	-928.68	-4190.38	13680.6	451.38	-2472.95	595.11	1092.68	-19.3	-0.55	2.67	4.17	5.37	5.29	5.49	4.99	5.3	5.09	5.25	5.32	5.59	5.75	5.63	6	6.08	6.54	6.57	7.05	6.76
743	893	I14.2.16B.61	16B	South Africa	Heated	I14	-1391.29	-1275.79	-599.43	1060.05	685.97	605.52	346.94	-1847.73	-929.74	-643.13	-427.58	-317.95	-729.15	-767.27	22350	-844.01	-3879.81	11883.9	411.93	-2525.41	508.68	769.21	-14.33	0.87	3.91	5.09	5.41	5.42	5.36	4.76	4.53	4.38	4.65	4.85	5.29	5.65	5.86	6.02	5.86	6	6.06	6.37	6.2
744	894	I14.2.16B.61	16B	South Africa	Heated	I14	-1454.36	-1343.24	-629.2	900.27	700	639.8	349.22	-1718.75	-890.52	-648.56	-434	-330.59	-832.18	-867.6	24754.5	-898.43	-4423.08	13648.4	568.84	-3091.8	718.45	1353.05	-4.72	18.66	22.08	23.97	24.83	24.78	24.98	24.5	24.38	24.58	24.73	25.05	25.46	25.6	25.55	25.83	25.38	25.67	25.91	25.89	25.55
745	895	I14.2.16B.55a	16B	South Africa	Heated	I14	-1436.41	-1345.48	-623.15	839.01	585.67	515.8	350.55	-1578.69	-1010.02	-783.15	-517	-318.89	-785.42	-794.49	23797.7	-858.84	-4445.67	14827.4	574.06	-2705.33	692.35	1250.46	-22.28	-0.58	1.72	3.67	5.02	4.77	5.1	4.82	4.9	4.61	4.82	5.01	5.38	5.45	5.26	5.54	5.26	5.52	6.07	6.39	6.53
746	896	I14.2.16B.55a	16B	South Africa	Heated	I14	-1335.89	-1287.43	-602.85	965.95	604.81	506.19	343.64	-1801.7	-912.28	-758.15	-480.63	-328.72	-677.49	-795.39	19854.5	-767.98	-3862.5	13538.7	466.21	-2562.3	544.16	1060.06	-21.26	2.02	5.36	7.09	8.55	8.95	9.36	9.03	9.24	8.82	8.94	8.87	9.21	9.17	9.35	9.5	9.52	9.82	10.26	10.4	10.3
747	897	I14.2.16B.55a	16B	South Africa	Heated	I14	-1382.58	-1287.66	-606.14	1002.68	713.43	625.42	346.29	-1792.61	-935.99	-659.27	-456.21	-336.28	-775.68	-780.92	22400	-752.46	-3622.12	12180.6	434.8	-2298.36	585.65	1181.4	-15.33	4.92	7.85	9.79	11.31	11.24	11.47	11.38	11.44	11.27	11.52	11.6	12	12.19	12.14	12.35	12.45	12.54	12.71	12.7	12.47
748	898	I14.2.16B.55a	16B	South Africa	Heated	I14	-1361.15	-1256.64	-566.15	1058.58	715.53	583.53	323.38	-1266.76	-744.29	-603.43	-396.68	-299.36	-720.17	-841.86	22038.6	-876.52	-4402.4	14275.8	488.13	-2779.1	627.05	1028.2	-18.99	-0.81	2.21	4.6	5.6	5.53	6.17	6.11	5.83	6.02	6.33	6.1	6.27	6.53	6.48	6.56	6.73	6.85	7.08	7.02	6.96
749	899	I14.2.16B.55a	16B	South Africa	Heated	I14	-1397.39	-1349.24	-626.25	859.65	471.24	429.35	286.78	-1325.85	-757	-631.55	-427.53	-321.28	-746.75	-870.81	24965.9	-1061.39	-4891.83	15395.2	547.55	-2849.59	595.19	1183.38	-18.42	2.44	6.11	8.4	9.47	9.4	9.98	9.64	9.38	9.37	9.5	9.37	9.75	10.1	10.08	10.23	10.09	10.4	10.67	10.96	10.99
750	900	I14.2.16B.55a	16B	South Africa	Heated	I14	-1479.09	-1366.75	-646.17	813.94	684.17	610.03	374.11	-1939.77	-984.05	-781.15	-492.95	-326.03	-708.76	-756.91	21000	-865.23	-3905.77	13829	545.35	-2672.95	532.81	1079.27	-22.33	-0.25	2.55	4.02	5.09	5.39	5.63	5.28	5.64	5.91	6.03	6.12	6.6	6.44	6.27	6.41	6.43	6.53	6.57	6.68	6.7
751	901	I14.2.16B.55a	16B	South Africa	Heated	I14	-1445.3	-1346.18	-632.74	962.47	643.69	616.89	338.33	-1671.59	-841.59	-623.8	-423.37	-308.9	-690.48	-751.81	24786.4	-929.86	-4819.23	15500	566.33	-2802.46	623.03	1127.44	-27.71	-3.47	0.59	2.5	3.7	3.7	4.07	3.74	3.88	3.7	4.15	4.1	4.48	4.58	4.62	4.76	4.84	5.05	5.26	5.33	5.22
752	902	I14.2.16B.55a	16B	South Africa	Heated	I14	-1426.31	-1328.32	-602.18	1130.43	783.67	667.47	388.24	-1725.85	-819.5	-582.99	-381.32	-296.52	-672.28	-777.88	22888.6	-916.8	-4383.17	16040.3	538.76	-3006.15	623.9	1096.19	-16.57	-0.18	2.6	4.41	5.4	5.32	5.34	4.77	4.51	4.45	4.5	4.81	5.37	5.59	5.63	5.84	5.8	5.97	6.51	6.85	6.94
753	903	I14.2.16B.41	16B	South Africa	Heated	I14	-1497.39	-1445.01	-668.11	1037.13	692.28	701.09	450.27	-2428.13	-1035.45	-754.55	-475.42	-339.83	-684.97	-745.81	21429.5	-821.91	-4264.9	15382.3	626.19	-3753.69	773.42	1294.66	-9.4	11.22	14.51	16.09	17.13	16.85	17.36	17.09	17.19	17.06	17.25	17.3	17.47	17.3	17.17	17.48	17.38	17.8	18.67	18.91	18.72
754	904	I14.2.16B.41	16B	South Africa	Heated	I14	-1425.26	-1278.97	-579.77	1295.31	962.83	729.68	359.7	-1471.88	-734.81	-500.08	-358.89	-312.23	-728.47	-862.75	26011.4	-883.79	-3979.33	14888.7	585.49	-3333.2	739.35	1382.47	-30.9	-1.04	2.91	4.76	6.49	6.71	7.08	6.82	6.67	6.16	6.53	6.56	6.9	7.15	7.29	7.39	7.36	7.62	7.94	8.03	7.89
755	905	I14.2.16B.41	16B	South Africa	Heated	I14	-1445.47	-1341.83	-627.96	1023.73	592.08	575.33	360.06	-1576.42	-877.26	-702	-483.42	-334.74	-817.45	-912.25	26438.6	-866.9	-3931.25	12840.3	452.58	-2377.46	605.13	1183.38	-16.37	6.04	9.79	11.83	12.84	12.69	12.74	12.47	12.38	12.28	12.36	12.7	13.01	13.16	13.27	13.56	13.22	13.33	13.62	13.75	13.8
756	906	I14.2.16B.41	16B	South Africa	Heated	I14	-1437.46	-1345.48	-631.7	1157.51	832.77	697.91	407.37	-1788.35	-854.85	-612.06	-429.84	-316.87	-790.86	-875.9	23961.4	-809.33	-3450.48	11721	454.21	-2336.48	573.11	1151.68	-17.3	3.55	6.05	7.75	8.89	8.66	9.02	8.76	8.71	8.63	8.96	9.04	9.56	10.07	9.77	9.98	9.82	10	10.26	10.75	10.73
757	907	I14.2.16B.41	16B	South Africa	Heated	I14	-1492.33	-1390.25	-647.75	1130.56	823.45	717.22	420.4	-2119.89	-908.84	-604.63	-413.58	-314.06	-722.66	-878.62	25550	-909.82	-4461.54	15112.9	520.73	-3161.48	805.68	1444.82	-24.57	1.51	5.68	8.13	9.49	9.17	9.59	9.17	9.38	9.49	10.01	10.13	10.54	10.71	10.33	10.35	10.14	10.43	10.52	10.72	10.72
758	908	I14.2.16B.41	16B	South Africa	Heated	I14	-1457.14	-1381.9	-668.21	1208.04	809.22	663.21	420.49	-2386.36	-930.39	-670.93	-436.42	-301.35	-695.62	-846.22	23263.6	-871.12	-3934.62	12706.5	436.06	-2859.84	617.03	1173.48	-19.69	4.99	8.73	10.54	11.57	11.64	11.45	11.05	10.97	10.77	10.94	11.59	12.17	12.22	12.1	12.3	12.04	11.9	12.2	12.52	12.34
759	909	I14.2.16B.41	16B	South Africa	Heated	I14	-1478.05	-1357.58	-607.79	1323.86	868.74	679.77	380.15	-1593.75	-883.84	-673.8	-444	-317.5	-733.69	-821.05	23918.2	-872.89	-4150.96	13548.4	395.35	-1819.67	514.83	1036.28	-25.56	-5.13	-0.7	1.14	2.4	2.41	3.05	2.44	2.75	2.86	3.3	3.19	3.84	3.84	3.82	4.25	4.33	4.41	4.81	4.96	4.71
760	910	I14.2.16B.41	16B	South Africa	Heated	I14	-1531.18	-1392.6	-638.79	1477.35	999.7	822.16	448.17	-2323.01	-929.63	-681.87	-428.47	-287.62	-608.08	-715.38	22102.3	-824.46	-4649.52	17137.1	579.21	-2783.2	636.36	1016.01	-9.8	4.41	6.36	8.2	9.13	9.18	9.35	9.09	9.18	9.05	9.39	9.66	10	10.08	10.19	10.22	10.18	10.4	10.67	11.03	10.73
761	911	I14.2.16B.29	16B	South Africa	Heated	I14	-1677.87	-1562.63	-738.09	1235.52	827.96	699.92	426.58	-1974.15	-882.65	-688.74	-504.05	-335.27	-875.6	-1048.11	30070.5	-1075.15	-5426.44	19337.1	727.07	-3925	851.81	1597.1	-30.21	-2.33	0.99	2.92	4.38	4.35	4.42	4	3.91	3.99	4.35	4.75	5.17	5.55	5.45	5.71	5.63	5.62	5.97	6.2	6.09
762	912	I14.2.16B.29	16B	South Africa	Heated	I14	-1636.59	-1530.2	-714.82	1232.71	840.28	674.08	409.15	-1901.7	-934.7	-707.19	-465.05	-340.54	-791.09	-970.89	26790.9	-1108.45	-5234.62	18025.8	638.69	-3613.93	804.73	1503.35	-37.93	-4.56	-0.72	2.01	3.45	3.64	3.93	3.79	4.05	3.86	4.12	4.22	4.63	4.63	4.54	5.13	4.91	5.03	5.5	5.98	5.62
763	913	I14.2.16B.29	16B	South Africa	Heated	I14	-1662.02	-1542.3	-700.89	1390.62	967.33	801.17	471.27	-2210.8	-1102.37	-818.53	-533.68	-391.32	-831.12	-891.61	25622.7	-874.07	-3819.23	15367.7	545.35	-2842.62	698.9	1359.15	-20.2	1.11	4.34	6.31	7.66	7.54	7.7	7.3	7.29	7.14	7.44	7.82	8.1	8.33	8.32	8.56	8.37	8.84	9.18	9.12	8.97
764	914	I14.2.16B.29	16B	South Africa	Heated	I14	-1667.42	-1513.98	-700.47	1428.55	990.28	752.59	373.06	-1754.26	-915.63	-657.11	-440.58	-351.42	-855.21	-968.17	28065.9	-1114.05	-5166.83	16462.9	589.13	-3438.11	773.74	1481.86	-30.48	-3.71	0.69	3.35	4.31	4.24	4.62	4.23	4.02	4.23	4.38	4.66	5.04	5.05	5.1	5.5	5.32	5.48	6.02	6.23	6.14
765	915	I14.2.16B.29	16B	South Africa	Heated	I14	-1717.77	-1607.64	-734.07	1392.49	900.2	761.71	425.8	-2071.59	-1032.11	-792.33	-548.63	-392.52	-927.34	-946.05	25940.9	-986.84	-5089.42	16058.1	621.98	-3534.43	792.27	1495.73	-31.82	-3.56	0.21	2.54	4.26	4.15	4.49	4.4	4.52	4.41	5.01	5.3	5.74	6.01	5.83	6.08	5.95	6.16	6.8	7.11	6.89
766	916	I14.2.16B.29	16B	South Africa	Heated	I14	-1716.9	-1610.69	-731	1419.97	960.42	875.17	539.75	-2538.92	-1083.3	-769.89	-464.68	-309.31	-742.98	-899.26	27797.7	-1008.74	-4660.1	15982.3	571.55	-2865.98	665.06	1398.02	-26.88	-2.17	0.58	2.85	4.29	4.25	4.51	4.21	4.09	4.05	4.27	4.46	4.73	5.19	5.2	5.42	5.33	5.79	6.11	6.28	6.16
767	917	I14.2.16B.29	16B	South Africa	Heated	I14	-1709.93	-1538.54	-718.59	1445.98	860.82	728.85	374.06	-1837.22	-958.73	-769.57	-535.53	-375.8	-888.14	-974.42	27502.3	-1036.64	-5151.44	17224.2	628.96	-3373.36	714.43	1358.99	-25.26	-2.15	1.13	3.17	4.56	4.29	4.32	3.85	3.75	3.48	3.76	4.04	4.48	4.49	4.61	4.88	4.66	4.89	5.51	5.45	5.37
768	918	I14.2.16B.29	16B	South Africa	Heated	I14	-1739.9	-1592.71	-749.24	1354.83	1025.35	888.71	468.12	-2380.4	-1176.4	-785.7	-539.53	-413.65	-883.01	-988.08	28820.5	-892.04	-4088.94	15721	565.89	-3028.28	763.01	1494.05	-29.63	-3.17	0.03	1.84	3.27	3.24	3.61	3.38	3.79	3.77	3.97	4.09	4.65	4.6	4.67	5	4.94	5.05	5.53	5.87	5.92
769	919	I14.2.16B.59	16B	South Africa	Heated	I14	-1746.34	-1637.37	-771.63	1368.63	905.81	782.94	458.01	-2297.16	-1038.15	-776.68	-521.26	-389.9	-864.95	-1002.47	27172.7	-1061.3	-5142.31	18645.2	709.17	-4472.13	917.35	1575.61	-28.89	0.07	3.7	5.62	6.69	6.63	6.95	6.83	6.9	6.92	7.29	7.27	7.84	8.06	7.95	8.23	7.96	7.96	8.43	8.86	8.76
770	920	I14.2.16B.59	16B	South Africa	Heated	I14	-1781.18	-1660.75	-782.39	1417.16	940.28	736.45	437.51	-2241.48	-1028.66	-763.9	-561.16	-394.69	-916.77	-1015.95	30572.7	-1100.39	-4918.27	16412.9	557.79	-2909.02	677.6	1444.21	-20.46	4.43	8.52	10.87	12.55	12.56	12.96	13.01	13.32	13.48	14.01	14.25	14.55	14.4	14.25	14.49	14.32	14.47	14.98	15.09	14.84
771	921	I14.2.16B.59	16B	South Africa	Heated	I14	-1729.62	-1565.45	-731.73	1532.71	1035.67	805.52	425.89	-2153.98	-1022.63	-714.86	-462.53	-346.82	-749.4	-909.21	28195.5	-1116.11	-5254.81	18383.9	658.29	-3483.61	749.84	1353.35	-20.54	7.61	11.3	13.62	14.8	14.96	15.24	14.98	15.04	14.93	15.06	15.33	15.68	15.73	15.93	16.36	16.12	16.31	16.75	16.95	16.63
772	922	I14.2.16B.59	16B	South Africa	Heated	I14	-1772.13	-1651.7	-769.03	1478.55	1025.85	881.61	531.75	-2591.48	-1176.94	-899.68	-594.74	-409.12	-917.37	-969.24	24577.3	-851.87	-3875	13145.2	497.24	-3111.48	693.85	1220.43	-22.19	4.51	8.01	10.28	11.22	11.61	11.6	11.66	11.67	11.72	11.71	12.07	12.33	12.42	12.13	12.46	12.31	12.28	12.63	13.02	12.86
773	923	I14.2.16B.59	16B	South Africa	Heated	I14	-1794.95	-1601.06	-758.42	1397.99	983.67	774.16	372.51	-1633.24	-937.61	-690.65	-487.32	-392.71	-978.02	-1085.61	31270.5	-1217.19	-5420.67	19637.1	670.92	-3625	710.33	1309.91	-19.76	-1.22	1.57	3.16	4.24	4.18	4.34	3.87	3.94	3.88	4.25	4.55	5.19	5.38	5.48	5.82	5.73	5.97	6.41	6.51	6.19
774	924	I14.2.16B.59	16B	South Africa	Heated	I14	-1803.14	-1684.37	-819.82	1263.54	852.51	798.66	490.48	-2938.64	-1304.74	-961.34	-611.68	-413.76	-868.28	-1007.57	27559.1	-970.14	-4341.35	14680.6	498.24	-2741.8	641.17	1272.26	-27.07	-2.76	1.17	3.38	4.83	4.73	4.83	4.62	4.78	4.64	4.98	5.33	5.51	5.5	5.31	5.78	5.71	5.98	6.47	6.96	6.82
775	925	I14.2.16B.59	16B	South Africa	Heated	I14	-1820.21	-1665.8	-789.36	1416.62	855.11	755.69	396.98	-2066.48	-987.5	-846.96	-520.21	-359.54	-833.53	-991.94	28927.3	-1220.24	-5894.23	19222.6	655.9	-3224.59	610.57	1221.34	-15.29	4.89	8.09	10.37	11.55	11.58	12	11.46	11.36	11.3	11.49	11.59	12.21	12.31	12.24	12.55	12.56	12.83	13.36	13.74	13.68
776	926	I14.2.16B.59	16B	South Africa	Heated	I14	-1799.3	-1687.31	-815.39	1361.93	814.23	628.26	361.85	-1720.45	-862.07	-759.74	-523.37	-392.07	-921	-1107.89	30945.5	-1328.68	-6122.12	20393.5	687.94	-3647.54	653.63	1315.55	-27.31	0.39	4.42	6.55	8.24	8.59	9.07	8.78	8.84	8.56	8.66	8.55	8.86	8.86	8.84	9.24	9.28	9.49	10.13	10.49	10.36
[truncated: 2,005 more columns]

## Sheet: BDL observations
Below detection limit observations (<0) flagged in red. BDL observation count for each variable at bottom.
ID	File	Specimen Number	Nodule	Region	Treatment	Source	339.873	340.253	340.633	341.013	341.392	341.772	342.151	342.531	342.91	343.29	343.669	344.049	344.428	344.807	345.187	345.566	345.945	346.324	346.703	347.083	347.462	347.841	348.22	348.599	348.978	349.356	349.735	350.114	350.493	350.872	351.25	351.629	352.007	352.386	352.765	353.143	353.522	353.9	354.278	354.657	355.035	355.413	355.791
1	1	D9.1.10B.31	10B	South Africa	Heated	D9	402.3	188.21	325.36	1128.57	-106.6	15.77	323.69	291.22	223.5	157.55	366.87	866.31	188.21	208.82	459.91	-372.43	-39.68	531.65	-179.3	49.99	33.31	33.37	33.34	32.86	31.88	31.77	31.6	31.76	31.06	31.29	31.33	31.08	30.78	30.36	30.06	30.15	30.41	30.38	30.17	30.21	30.03	29.85	30.01
2	2	D9.1.10B.31	10B	South Africa	Heated	D9	402.3	188.21	325.36	1128.57	-106.6	15.77	323.69	291.22	223.5	157.55	366.87	866.31	188.21	208.82	459.91	-372.43	-39.68	531.65	-179.3	49.99	33.31	33.37	33.34	32.86	31.88	31.77	31.6	31.76	31.06	31.29	31.33	31.08	30.78	30.36	30.06	30.15	30.41	30.38	30.17	30.21	30.03	29.85	30.01
3	3	D9.1.10B.31	10B	South Africa	Heated	D9	402.3	188.21	325.36	1128.57	-106.6	15.77	323.69	291.22	223.5	157.55	366.87	866.31	188.21	208.82	459.91	-372.43	-39.68	531.65	-179.3	49.99	33.31	33.37	33.34	32.86	31.88	31.77	31.6	31.76	31.06	31.29	31.33	31.08	30.78	30.36	30.06	30.15	30.41	30.38	30.17	30.21	30.03	29.85	30.01
4	4	D9.1.10B.31	10B	South Africa	Heated	D9	402.3	188.21	325.36	1128.57	-106.6	15.77	323.69	291.22	223.5	157.55	366.87	866.31	188.21	208.82	459.91	-372.43	-39.68	531.65	-179.3	49.99	33.31	33.37	33.34	32.86	31.88	31.77	31.6	31.76	31.06	31.29	31.33	31.08	30.78	30.36	30.06	30.15	30.41	30.38	30.17	30.21	30.03	29.85	30.01
5	5	D9.1.10B.31	10B	South Africa	Heated	D9	402.3	188.21	325.36	1128.57	-106.6	15.77	323.69	291.22	223.5	157.55	366.87	866.31	188.21	208.82	459.91	-372.43	-39.68	531.65	-179.3	49.99	33.31	33.37	33.34	32.86	31.88	31.77	31.6	31.76	31.06	31.29	31.33	31.08	30.78	30.36	30.06	30.15	30.41	30.38	30.17	30.21	30.03	29.85	30.01
6	6	D9.1.10B.31	10B	South Africa	Heated	D9	-13400	-284.72	-93.77	-494.44	91.77	118.91	205.75	252.99	333.16	510.24	399.6	252.81	-284.72	1052.6	242.84	143.11	-39.52	3.93	-123.24	-14.15	3.61	5.44	6.02	6.98	7.62	8.26	8.67	8.56	8.21	8.21	8.3	8.1	8.25	8.22	7.94	7.95	7.85	8.13	8.1	8.37	8.9	8.83	8.69
7	7	D9.1.10B.31	10B	South Africa	Heated	D9	-18000	-371.5	-113.03	-211.11	63.07	69.87	151.5	156.39	267.37	284.48	261.5	300	-371.5	194.81	-84.77	-49.07	272.49	8.76	89.06	8.19	3.63	4.33	4.85	4.41	3.61	2.9	4.03	3.86	4.53	4.41	4.93	4.5	4.5	4.52	4.86	4.92	5.21	5.39	5.46	4.89	5.06	4.85	5.1
8	8	D9.1.10B.31	10B	South Africa	Heated	D9	-9350	-48.45	3.97	-250	-0.91	-23.35	132.68	140.66	174.55	216.06	111.63	186.23	-48.45	460.39	103.03	204.79	-131.22	-182.81	-286.13	-10.29	4.53	5.81	7.42	6.85	7.13	7.2	7.82	6.7	7.04	6.67	6.76	6.38	6.55	6.55	6.91	7.22	7.41	7.68	8.01	7.79	8.25	8.41	8.63
9	9	D9.1.10B.39	10B	South Africa	Heated	D9	-9350	-48.45	3.97	-250	-0.91	-23.35	132.68	140.66	174.55	216.06	111.63	186.23	-48.45	460.39	103.03	204.79	-131.22	-182.81	-286.13	-10.29	4.53	5.81	7.42	6.85	7.13	7.2	7.82	6.7	7.04	6.67	6.76	6.38	6.55	6.55	6.91	7.22	7.41	7.68	8.01	7.79	8.25	8.41	8.63
10	10	D9.1.10B.39	10B	South Africa	Heated	D9	466.67	78.92	140.56	132.66	-129.71	-27.89	91.71	-309.52	-300.81	-160.11	306.06	-256.37	2358.33	343.01	-123.81	-524.17	-118.74	203.98	47.62	-128.65	-168.79	7.16	-2.26	-0.41	0.07	0.14	0.19	0.2	0.6	0.8	0.84	0.97	1	0.89	0.64	0.79	0.74	0.63	0.65	0.79	0.72	0.64	0.69
11	11	D9.1.10B.39	10B	South Africa	Heated	D9	19966.7	984.8	-563.05	52.8	-536.23	279.25	314.26	1073.33	1245.53	393.99	-775.76	424.51	2445.83	228.49	-60.95	253.33	88.36	233.33	97.62	227.55	248.23	57.16	12.13	9.58	10.12	9.72	10.13	10.31	10.79	10.46	10.36	10.33	10.12	10.26	10.23	10.39	10.39	10.32	10.2	10.41	10.8	11.03	10.91
12	12	D9.1.10B.39	10B	South Africa	Heated	D9	14500	694.12	-468.67	232.21	186.96	-164.29	63.01	302.86	543.9	342.62	-640	491.18	4662.5	524.19	-228.57	-610	-66.27	191.74	70.5	123.14	404.26	207.05	14.55	7.05	5.63	5.14	4.87	5.08	5.07	5.06	4.98	5.02	4.85	5.03	4.82	4.8	5.03	5.24	5.27	5.73	5.9	5.99	5.69
13	13	D9.1.10B.39	10B	South Africa	Heated	D9	29033.3	1407.84	-802.01	135.12	-313.77	107.48	189.21	275.24	893.5	120.77	-573.33	565.2	6379.17	697.31	-823.33	-1125.83	-291.32	-281.04	-108.18	-275.48	-383.33	-38.37	2.66	2.2	2.67	2.94	3.25	3.42	3.86	3.9	3.87	3.87	3.74	3.95	3.89	3.86	3.87	3.95	3.85	4.03	4.25	4.25	4.07
14	14	D9.1.10B.39	10B	South Africa	Heated	D9	34783.3	1550.49	-1001.41	283.78	-384.42	100.85	213.2	916.67	1097.15	496.58	-965.15	745.34	6672.92	686.83	-334.05	-1034.58	-161.44	-52.14	-37.22	-359.37	-261.52	-17.06	6.59	7.81	8.47	7.89	7.77	7.98	8.17	8.16	8.29	8.5	8.33	8.4	8.45	8.65	8.6	8.63	8.51	8.47	8.39	8.44	8.45
15	15	D9.1.10B.39	10B	South Africa	Heated	D9	43833.3	1884.31	-1033.33	447.2	-770.29	300.34	263.78	583.81	908.13	521.58	-1026.06	962.25	8479.17	1239.25	-699.05	-1140.83	-229.19	-176.45	-39.23	-334.99	-431.21	-11.19	7.43	9.04	8.81	9.1	9.22	9.39	9.44	9.83	9.84	9.76	9.66	9.84	9.86	9.78	9.75	9.91	9.93	10.03	10.01	10.38	10.23
16	16	D9.1.10B.39	10B	South Africa	Heated	D9	46583.3	2231.37	-1524.3	149.55	-34.42	144.73	255.39	670.95	1341.06	534.29	-841.52	799.75	9535.42	1157.8	-1012.62	-1982.08	-490.43	-573.24	-161.44	-645.32	-792.38	-175.45	3.97	16.09	18.17	18.83	19.54	20.18	20.5	20.81	21.04	20.72	20.76	20.77	20.68	20.7	20.87	20.61	20.72	20.9	21.21	21.63	21.62
17	17	D9.1.12D.49	12D	South Africa	Heated	D9	98.97	60.16	112.63	167.36	130.84	268.81	582.67	-2556.41	432.03	217.47	191.59	173.1	-118.49	-231.83	-182.21	128.5	295.52	165.68	174.66	152.31	141.81	50.06	-1.2	3.64	4.92	4.93	5.04	5.54	5.6	5.51	5.67	5.44	5.13	5.47	5.49	5.59	5.55	5.69	5.47	5.66	5.79	5.86	5.78
18	18	D9.1.12D.49	12D	South Africa	Heated	D9	105.43	43.72	27.86	22.61	-4.52	140.77	430.4	-1369.23	279.02	143.11	214.24	198.39	-101.94	64.66	-206.02	4.95	15.02	73.48	76.96	99.18	93.31	182.29	4.15	6.15	7.15	6.97	7.27	7.5	7.91	7.91	8.12	8.12	7.99	7.9	8.24	8.24	7.99	8.16	8.22	8.21	8.35	8.4	8.35
19	19	D9.1.12D.49	12D	South Africa	Heated	D9	156.33	108.99	152.74	118.32	87.01	129.76	357.07	-2048.72	156.91	60.76	75.87	110.37	-238.49	557.64	530.58	230.27	302.64	115.27	68.4	68.13	53.47	-20.79	3.47	3.9	4.75	4.3	4.46	4.79	5.05	4.97	5.05	4.83	4.89	5.11	5.29	5.5	5.57	5.61	5.28	5.37	5.44	5.51	4.98
20	20	D9.1.12D.49	12D	South Africa	Heated	D9	205.94	162.48	222.38	123.19	102.32	273.1	542.67	-2402.56	277.89	192.07	306.13	266.93	-425.59	631.33	153.13	141.93	315.28	194.67	129.38	189.83	198.41	165.93	4.84	5.96	6.3	6.47	6.44	6.72	7.05	7.16	7.17	7.06	6.71	6.9	7.03	7.11	7.11	7.47	7.22	7.25	7.35	7.33	6.92
21	21	D9.1.12D.49	12D	South Africa	Heated	D9	223.51	184.5	212.72	71.25	21.16	229.9	462.13	-2782.05	212.85	137.09	261.23	216.71	-250.54	125.06	152.13	183.86	291.04	168.75	155.57	163.19	227.98	278.35	-4.9	3.8	5.59	6.35	6.05	6.53	6.75	6.69	6.56	6.52	6.14	6.09	6.3	6.37	6.46	6.88	6.85	6.94	7.16	7.12	6.72
22	22	D9.1.12D.49	12D	South Africa	Heated	D9	342.89	304.5	287.93	82.72	-4.93	-182.12	-392.27	5110.26	643.09	200.42	263.01	269.79	-335.7	386.72	183.71	5.77	8.83	24.44	50.91	142.63	211.92	284.99	-7.36	1.1	2.55	2.91	2.91	3.01	3.18	3.1	3.09	3.09	3.24	3.43	3.58	3.64	3.52	3.61	3.4	3.53	3.7	3.76	3.53
23	23	D9.1.12D.49	12D	South Africa	Heated	D9	168.22	68.84	150.7	-7.13	-29.04	26.18	428	-1207.69	175.12	108.23	199.11	286.06	-572.26	689.47	301.5	14.49	-9.88	41.35	35.82	14.52	47.99	123.62	3.95	5.71	5.92	6.1	6.58	7.07	7.18	7.16	7.25	7.21	6.85	7.32	7.71	7.84	7.64	7.71	7.21	7.14	7.12	7.44	7.34
24	24	D9.1.12D.49	12D	South Africa	Heated	D9	261.76	222.48	269.17	74.14	35.54	152.07	249.87	-2079.49	146.18	166.31	277.65	225.11	-584.3	680.95	189.22	152.53	286.82	145.25	119.8	133.06	173.17	137.15	1.64	3.24	4.64	5	4.98	5.22	5.54	5.26	5.29	5.03	4.67	4.77	5.01	4.88	4.75	5.11	4.85	4.84	5.06	5.16	4.96
25	25	D9.1.12D.50	12D	South Africa	Heated	D9	452.97	333.8	333.05	42.03	50.38	75.39	226.93	-658.97	286.02	211.15	359.15	287.49	-540.86	711.53	675.44	253.83	310.01	140.09	100.44	58.46	96.05	-31.61	16.66	12.16	12.21	12.06	11.85	11.99	12.14	12.08	11.99	11.81	11.64	11.91	12.3	12.46	12.36	12.78	12.62	12.27	12.48	12.51	12.2
26	26	D9.1.12D.50	12D	South Africa	Heated	D9	394.57	286.51	326.18	89.91	38.78	3	255.2	-1484.62	508.78	229.52	243.62	257.1	-448.39	351.13	296.99	251.94	341.11	199.51	172.44	204.4	301.53	473.43	-11.14	1.01	3.57	4.58	4.7	4.89	5.19	5.14	5.19	5.19	5.13	5.32	5.4	5.46	5.33	5.45	5.53	5.5	5.68	5.83	5.67
27	27	D9.1.12D.50	12D	South Africa	Heated	D9	337.21	215.35	261	63.83	13.74	39.06	432.8	-2038.46	444.39	214.49	268.55	310.19	-572.26	775.19	536.09	173.5	298.42	148.11	114.91	139.8	245.32	420.3	-10.97	2.31	4.04	4.77	5.09	5.49	5.73	5.83	5.8	5.55	5.27	5.28	5.37	5.56	5.83	6.07	6.04	6	5.88	5.94	5.66
28	28	D9.1.12D.50	12D	South Africa	Heated	D9	365.89	297.21	327.58	0	-18.78	-38.63	187.2	-2307.69	240	139.53	170.92	247.72	-588.39	685.71	550.38	265.02	355.73	162.11	79.09	130.18	159.46	130.63	0.57	3.9	4.93	5.06	4.97	5.22	5.24	5.1	5.29	5.46	5.44	5.72	6.06	6.05	5.79	5.94	5.68	5.72	5.72	5.77	5.5
29	29	D9.1.12D.50	12D	South Africa	Heated	D9	442.38	255.5	247.17	-2.2	-54.38	-64.66	148.27	743.59	433.5	178.29	242.33	222.16	-163.01	262.16	284.71	263.13	275.36	188.91	156.68	206.63	261.7	493.97	-9.44	1.52	3.47	4.51	4.96	5.27	5.62	5.76	5.79	5.77	5.78	5.91	6.07	5.94	5.85	6.06	5.89	5.72	6.05	6.14	5.74
30	30	D9.1.12D.50	12D	South Africa	Heated	D9	375.71	323.88	387.56	52.06	28.06	53.79	95.47	1851.28	421.79	176.15	260.14	255.94	-290.75	275.69	388.47	248.29	272.99	204.72	175.85	137.14	191.71	350.06	3.52	8.44	10.31	10.86	11.02	11.3	11.6	11.18	11.18	11.06	10.79	10.86	11.18	11.12	11.09	11.28	11.09	11.06	11.59	11.64	11.43
31	31	D9.1.12D.50	12D	South Africa	Heated	D9	410.59	302.95	293.13	15.01	-44.46	-150.93	25.87	-433.33	414.47	148.78	278.83	319.48	-397.2	377.19	223.81	105.18	181.69	178.53	149.09	169.93	161.31	182.9	2.66	4.85	5.47	5.79	6.01	6.11	6.37	6.5	6.44	6.4	6.24	6.22	6.14	6.12	6.02	6.24	6.23	6.51	6.75	6.85	6.52
32	32	D9.1.12D.50	12D	South Africa	Heated	D9	493.02	403.26	452.92	87.65	2.09	-77.25	-172.8	1800	509.27	266.19	304.45	218.77	-572.9	536.84	121.8	248.06	441.11	190.77	153.4	204.57	208.8	287.82	-5.57	5.26	6.83	7.46	7.49	7.91	7.93	7.86	7.87	7.89	7.86	7.92	7.92	8.01	7.96	8.06	7.95	8.07	8.2	8.3	8.04
33	33	D9.1.12C.36	12C	South Africa	Unheated	D9	48966.7	2196.57	-1547.39	76.29	-449.28	382.31	322.35	1164.76	1367.48	562.84	-1019.39	1071.57	10158.3	1025.27	-792.38	-1334.17	-269.63	-274.92	-107.97	-267.49	-471.99	-95.53	-4.54	3.62	3.96	5.02	5.53	5.81	5.92	6.29	6.04	6.04	6.08	6.24	6.28	6.45	6.64	6.6	6.86	6.86	7.08	7	6.98
34	34	D9.1.12C.36	12C	South Africa	Unheated	D9	44733.3	2169.61	-1370.68	128.41	-239.86	130.95	285.74	392.38	1183.74	407.65	-816.97	572.55	8879.17	1208.6	-1216.19	-1910.83	-491.32	-392.97	-91.1	-269.7	-439.72	-21.92	-2.25	3.04	4.11	4.99	5.11	5.66	6.2	6.63	6.69	6.59	6.44	6.53	6.21	6.22	6.53	6.4	6.56	6.92	7.1	7.1	7.19
35	35	D9.1.12C.36	12C	South Africa	Unheated	D9	49016.7	1927.45	-1296.18	312.86	-948.19	592.01	370.04	1477.62	1693.09	566.53	-1131.21	941.42	7289.58	974.46	-678.81	-670.42	-132.05	-97.4	-52.54	-293.53	-390.6	-70.86	3.18	8.62	8.65	8.46	8.76	8.78	8.73	8.78	8.46	8.35	8.14	8.22	8.21	8.54	8.55	8.79	8.85	9.01	9.16	9.36	9.15
36	36	D9.1.12C.36	12C	South Africa	Unheated	D9	47250	2002.94	-1172.89	506.38	-1111.96	653.57	448.27	1384.29	1013.41	456.15	-488.18	315.44	3993.75	491.13	-525	-1271.25	-307.99	-370.18	-156.99	-536.78	-598.4	-173.66	-2.15	3.92	4.63	5.01	5.58	5.81	6.06	6.49	6.48	6.48	6.35	6.75	6.57	6.64	6.67	6.46	6.3	6.39	6.6	6.84	6.97
37	37	D9.1.12C.36	12C	South Africa	Unheated	D9	51900	2257.35	-1555.42	275.17	-552.17	390.82	419.08	1814.29	1995.12	751.64	-1192.73	744.12	5350	516.13	-632.86	-1295	-263.91	-411.93	-151.55	-467.77	-630.85	-209.06	-7.5	3.85	5.07	5.29	5.84	5.91	5.99	6.1	6.27	6.28	6.29	6.45	6.39	6.3	6.58	6.5	6.48	6.78	7.1	7.11	7.09
38	38	D9.1.12C.36	12C	South Africa	Unheated	D9	52733.3	2415.2	-1693.57	125.73	-446.38	445.24	328.52	1409.52	1613.01	507.65	-896.97	1065.2	9991.67	1303.76	-1056.19	-1630.83	-272.39	-229.66	-92.65	-412.67	-505.67	-83	-0.19	5.92	7.15	6.91	6.69	6.63	6.76	6.68	6.64	6.56	6.52	6.83	6.66	6.69	6.87	7.23	7.19	7.41	7.95	7.86	7.66
39	39	D9.1.12C.36	12C	South Africa	Unheated	D9	48550	2148.53	-1350	270.81	-564.13	307.65	335.55	990	1232.93	542.21	-1153.64	902.21	8981.25	1284.68	-902.14	-1301.25	-247.63	-282.11	-84.32	-348.35	-537.77	-131.38	-0.98	6.66	8.27	8.97	9.51	9.85	10.36	10.37	10.33	10.32	10.47	10.53	10.42	10.48	10.5	10.51	10.44	10.56	11.03	11.26	11.04
40	40	D9.1.12C.36	12C	South Africa	Unheated	D9	45266.7	1918.63	-1229.32	305.82	-971.01	409.86	268.59	581.9	986.99	390.71	-773.94	612.75	8958.33	1170.43	-959.52	-1326.67	-425.84	-390.52	-124.74	-423.69	-717.73	-137.81	-2.34	4.64	6.3	6.71	7.25	7.45	7.83	7.91	8.08	7.82	7.72	7.73	7.86	7.75	7.88	7.96	8	8.06	8.36	8.46	8.4
41	41	D9.1.12B.25	12B	South Africa	Heated	D9	-1258.33	-324.57	-512.75	-356.59	-480.92	-599.67	117.73	-416.41	-201.86	-31.38	-123.47	-443.44	-324.57	-545.19	-533.85	-418.75	-541.2	-263.46	-136.16	-36.9	-8.26	-1.91	1.55	2.69	3.04	4.26	4.5	4.37	4.67	4.16	4.33	4.6	4.5	4.67	4.68	4.93	4.55	4.75	4.93	4.84	5.12	4.95	4.98
42	42	D9.1.12B.25	12B	South Africa	Heated	D9	-1573.33	-344.4	-475.1	-396.12	-512.64	-892.85	232.2	-673.33	-444.52	-148.3	-220.18	-501.63	-344.4	-604.76	-695.54	-466.02	-739.97	-319.11	-200.97	-49.82	-10.55	-5.28	-2.16	-0.29	1.23	2.6	2.43	2.55	2.78	2.83	3.08	3.13	3.22	3.52	3.56	3.52	3.23	3.64	3.77	3.63	3.89	3.54	3.44
43	43	D9.1.12B.25	12B	South Africa	Heated	D9	-1196.67	-228.04	-290.78	-199.22	-267.36	-368.62	732.91	-1957.44	-768.07	-141.94	-220.37	-409.87	-228.04	-258.85	-328.62	-229.94	-297.87	-110.23	-73.8	-13.92	-5.09	-1.68	-0.65	0.48	0.77	1.76	1.71	1.55	1.45	1.49	1.34	1.47	1.56	1.81	1.75	1.83	1.68	1.88	1.96	1.98	2.1	2.04	2
44	44	D9.1.12B.25	12B	South Africa	Heated	D9	-1435	-314.2	-417.65	-295.35	-366.9	-515.61	607.23	-2389.23	-918.18	-277.01	-389.32	-587.11	-314.2	-471.97	-443.96	-325.66	-425.8	-211.53	-105.94	-11.83	1.7	3.78	4.82	5.86	6.67	7.06	7	6.91	6.92	6.92	6.81	6.9	7.21	7.41	7.44	7.48	7.34	7.45	7.46	7.55	7.46	7.12	7.21
45	45	D9.1.12B.25	12B	South Africa	Heated	D9	-1863.33	-409.53	-536.86	-374.42	-440.23	-699.67	760.71	-2205.64	-1182.98	-303.18	-440.46	-593.61	-409.53	-580.5	-567.52	-359.52	-604.34	-231.09	-140.75	-37.61	-8.45	-4.57	-1.81	0.7	1.66	2.77	2.79	2.93	2.84	2.93	3.31	3.5	3.93	4.24	3.86	4.19	3.98	4.27	4.47	4.45	4.5	4.36	4.27
46	46	D9.1.12B.25	12B	South Africa	Heated	D9	-1685	-430.06	-624.12	-378.29	-478.62	-800.98	759.15	-2947.69	-1432.17	-346.64	-462.47	-623.69	-430.06	-683.02	-544.99	-397.89	-573.96	-233.37	-129.05	-27.98	-4.47	0.59	2.28	3.49	4.48	5.53	5.61	5.24	5.62	5.54	5.72	5.92	5.77	5.94	5.94	6.09	5.77	6.08	6.19	6.19	6.14	5.98	6.09
47	47	D9.1.12B.25	12B	South Africa	Heated	D9	-2353.33	-562.35	-745.1	-552.71	-742.3	-1056.75	546.24	-2611.79	-1224.94	-374.77	-445.39	-754.59	-562.35	-766.49	-749.53	-491.33	-737.02	-343.97	-205.63	-44.86	-11.81	-5.18	-2.59	-0.12	1.03	2.15	2.33	2.88	3.28	3.32	3.53	3.72	3.8	4.29	4.31	4.33	4.28	4.57	4.6	4.56	4.81	4.35	4.57
48	48	D9.1.12B.25	12B	South Africa	Heated	D9	-2058.33	-439.81	-574.51	-398.45	-501.61	-719.67	840.28	-2954.87	-1523.54	-437.45	-560.73	-725.67	-439.81	-661.64	-610.97	-390.28	-527.93	-219.11	-145.06	-31.22	-6.69	-1.18	0.63	2.28	3.25	3.96	4.03	3.98	4.06	4.34	4.6	4.9	4.96	5.14	5.18	5.54	5.41	5.72	5.97	5.97	5.95	5.68	5.89
49	49	D9.1.10A.16	10A	South Africa	Unheated	D9	-2266.67	-518.65	-633.14	-475.19	-660.46	-831.06	957.59	-3286.67	-1540.09	-386.62	-539.27	-721.37	-518.65	-682.57	-644.82	-475.63	-679.69	-298.36	-203.56	-39.68	-4.69	3.6	6.33	9.01	10.35	11.29	11.35	11.49	12.16	12.2	12.36	12.67	12.74	13.16	13.12	13.17	13.04	13.35	13.57	13.47	13.69	13.41	13.54
50	50	D9.1.10A.16	10A	South Africa	Unheated	D9	-2638.33	-635.63	-819.22	-615.5	-812.64	-1026.02	856.45	-3068.72	-1545.92	-405.35	-569.5	-935.42	-635.63	-862.71	-878.32	-599.41	-814.41	-353.71	-212.2	-45.29	-5.67	1.74	5.88	7.7	8.61	9.39	9.64	9.55	9.64	9.74	9.66	9.72	9.85	9.89	9.8	10.12	10.2	10.44	10.68	10.76	11.06	10.98	11.07
51	51	D9.1.10A.16	10A	South Africa	Unheated	D9	-2593.33	-579.68	-650.98	-519.38	-691.26	-1007.48	939.01	-3450.26	-1446.62	-383.66	-647.31	-1026.02	-579.68	-759.75	-760.07	-571.29	-816.38	-347.89	-205.14	-54.03	-11.17	-3.66	-0.54	1.57	2.83	3.42	3.56	3.52	3.6	3.71	4.04	4.36	4.41	4.57	4.41	4.54	4.37	4.83	5.07	5.23	5.07	4.9	4.77
52	52	D9.1.10A.16	10A	South Africa	Unheated	D9	-2491.67	-621.57	-852.55	-627.91	-843.91	-1287.15	674.61	-2365.13	-1188.34	-364.71	-551.05	-859.7	-621.57	-907.64	-881.06	-617.11	-951.19	-411.35	-254.94	-63.16	-12.62	-4.73	-0.68	1.73	3.07	4.2	4.4	4.69	5.04	5.48	5.73	6.22	6.45	6.64	6.51	6.71	6.57	6.85	7.07	7.08	6.99	6.66	6.58
53	53	D9.1.10A.16	10A	South Africa	Unheated	D9	-2811.67	-658.32	-933.14	-680.62	-799.08	-1101.79	808.23	-3060.51	-1579.95	-439.33	-666.67	-958.65	-658.32	-997.12	-969.49	-615.35	-863.23	-397.46	-235.15	-41.79	-0.58	7.97	10.82	13.32	14.81	15.88	15.82	15.79	16	16.04	16.07	16.42	16.24	16.49	16.57	16.66	16.78	17.11	17.44	17.75	17.96	17.86	17.9
54	54	D9.1.10A.16	10A	South Africa	Unheated	D9	-2561.67	-609.46	-765.49	-452.71	-505.29	-531.06	1377.59	-4758.97	-2066.67	-625.45	-758.72	-1017.19	-609.46	-762.62	-704.2	-463.5	-661.26	-267.11	-153.31	-28.13	-1.28	2.53	4.18	5.58	6.38	7.61	8.12	8.55	8.62	8.46	8.2	8.37	8.42	8.83	8.62	8.7	8.56	8.76	8.74	8.64	8.89	9.04	9
55	55	D9.1.10A.16	10A	South Africa	Unheated	D9	-2505	-538.83	-754.12	-575.97	-740	-921.46	1093.19	-4127.69	-1553.15	-442.73	-652.88	-882.58	-538.83	-800.81	-745.24	-488.4	-616.46	-275.59	-165.87	-42.96	-7.26	-1.87	0.21	1.41	2.71	3.3	3.61	3.77	3.92	4.22	4.54	4.77	4.84	5.23	5.53	5.52	5.57	5.77	5.92	6	6.29	6.09	6.03
56	56	D9.1.10A.16	10A	South Africa	Unheated	D9	-2370	-528.6	-755.29	-558.14	-657.93	-962.93	1120.85	-3738.46	-1661.54	-426.9	-552.33	-875.96	-528.6	-873.32	-854.5	-507.21	-791.65	-298.99	-167.92	-31.81	-6.16	-0.5	1.43	3.05	4.27	5.24	5.14	5.22	4.91	4.8	4.98	5.14	5.04	5.27	5.16	5.29	5.18	5.35	5.62	5.75	5.88	5.67	5.83
57	57	D9.1.12D.50	12D	South Africa	Heated	D9	-2783.33	-632.29	-871.57	-589.15	-776.09	-887.48	1319.43	-4493.33	-2038.23	-636.15	-778.81	-1026.02	-632.29	-950.58	-847.99	-588.17	-764.78	-302.87	-190.29	-41.34	-7.51	-1.11	1.92	4.48	5.42	5.86	6.32	6.36	6.59	6.69	6.88	7.15	7.2	7.29	7.27	7.64	7.78	7.87	8.12	8.08	8.3	7.91	7.88
58	58	D9.1.12D.50	12D	South Africa	Heated	D9	-3306.67	-697.98	-894.9	-724.03	-970.11	-1254.96	1044.82	-3786.67	-1851.28	-601.59	-753.24	-1187.92	-697.98	-931.9	-981.32	-708.85	-921.7	-381.11	-253.66	-65.46	-14.38	-8.29	-5	-2.09	-1.15	-0.01	0.24	0.15	0.18	0.61	0.81	0.88	0.84	1.05	0.88	1.12	1.06	1.26	1.51	1.58	1.57	1.55	1.62
59	59	D9.1.12D.50	12D	South Africa	Heated	D9	-2893.33	-680.31	-980.39	-761.24	-894.71	-1146.99	1146.67	-3933.33	-1649.42	-522.05	-690.59	-1037.17	-680.31	-991.55	-968.81	-575.86	-729.89	-338.71	-205.28	-51.41	-10.59	-4.59	-2.18	0.3	1.25	2.01	1.76	1.68	2.24	2.34	2.82	2.92	2.89	3.33	3.28	3.34	3.31	3.77	4.1	3.9	3.94	3.48	3.44
60	60	D9.1.12D.50	12D	South Africa	Heated	D9	-2565	-574.74	-737.06	-529.46	-644.14	-899.02	1401.28	-4863.08	-2000.7	-542.52	-660.55	-982.23	-574.74	-831	-791	-483.83	-767.81	-358.01	-206.43	-51.74	-14.77	-8.67	-4.68	-2.47	-1.01	-0.31	-0.23	0.34	1.04	1.22	1.32	1.7	1.95	2.17	2.23	2.45	2.58	2.88	3.1	2.99	3.23	3.19	3.18
61	61	D9.1.12D.50	12D	South Africa	Heated	D9	-3100	-742.38	-958.82	-713.18	-876.55	-1265.37	1127.66	-4187.69	-1811.19	-546.2	-875.62	-1232.75	-742.38	-1015.09	-968.12	-668.19	-1038.82	-458.68	-297.1	-73.01	-16.06	-5.54	-1.85	0	0.84	1.91	2.36	2.94	3.47	3.72	3.94	3.98	4.1	4.38	4.7	5.39	5.44	5.75	5.96	5.94	6.11	5.9	6.04
62	62	D9.1.12D.50	12D	South Africa	Heated	D9	-2823.33	-683.02	-920.98	-718.6	-856.78	-1251.87	999.01	-3556.41	-1885.08	-513.16	-794.43	-1093.96	-683.02	-1030.64	-1004.54	-626.65	-924.73	-422.14	-270.22	-59.05	-14.12	-5.28	-1.35	0.55	1.47	2.21	2.5	2.88	3.02	3.72	4	4.35	4.36	4.55	4.56	5.01	4.98	5.2	5.22	5.23	5.12	4.87	4.79
63	63	D9.1.12D.50	12D	South Africa	Heated	D9	-2820	-653.44	-870.59	-634.11	-845.52	-1195.12	1109.79	-3052.31	-1374.83	-461.61	-668.49	-963.07	-653.44	-898.65	-867.87	-600.7	-836.86	-341.1	-210.6	-48.46	-9.84	-4.6	-1.76	0.7	1.98	2.56	2.24	2.23	2.22	2.29	2.38	2.52	3.02	3.18	3.08	2.95	2.95	3.57	3.72	3.63	3.9	3.81	4
64	64	D9.1.12D.50	12D	South Africa	Heated	D9	-3068.33	-694.29	-913.92	-673.64	-881.61	-1152.36	1336.03	-4239.49	-1658.51	-515.76	-779.63	-1114.87	-694.29	-983.74	-933.59	-694.14	-1005.81	-395.26	-239.27	-62.92	-12.56	-4.01	-0.19	1.84	2.8	3.47	4.03	4.62	4.95	5.12	5.21	5.29	5.31	5.16	5.06	5.48	5.34	5.62	5.57	5.35	5.4	5.35	5.37
65	65	D9.1.12C.8	12C	South Africa	Unheated	D9	-3536.67	-846.62	-1147.84	-869.77	-1031.49	-1255.93	1184.4	-4374.36	-2168.76	-655.82	-843.11	-1233.22	-846.62	-1157.77	-1235.3	-788.64	-1018.51	-453.45	-289.99	-70.38	-14.21	-5.34	-1.47	1.6	2.84	4.8	4.72	5.05	5.67	5.8	5.99	6.24	6.36	6.76	6.74	7.08	6.74	7.18	7.18	7.07	7.36	7.45	7.35
66	66	D9.1.12C.8	12C	South Africa	Unheated	D9	-3515	-817.75	-1104.12	-824.03	-896.55	-1045.37	1401.28	-5546.15	-2680.42	-801.52	-984.38	-1310.45	-817.75	-1156.06	-1057.84	-645.17	-797.3	-350.62	-205.16	-51.02	-7.42	-1.27	1.7	4.37	5.57	6.49	6.8	6.86	7.37	7.68	7.92	8.11	8.3	8.49	8.26	8.54	8.48	8.71	8.87	8.87	9.06	8.77	8.74
67	67	D9.1.12C.8	12C	South Africa	Unheated	D9	-3250	-769.52	-1012.35	-801.55	-940	-1272.2	1162.55	-4267.69	-1952.45	-534.06	-860.27	-1213.24	-769.52	-1079.25	-1086.38	-710.02	-1002.95	-467.19	-285.94	-67.65	-16.98	-6.96	-3.25	-0.66	0.55	1.6	1.74	1.96	2.27	2.31	2.33	2.53	2.61	2.84	2.69	3.02	3.13	3.58	3.65	3.75	3.99	3.73	3.73
68	68	D9.1.12C.8	12C	South Africa	Unheated	D9	-3010	-726.72	-1029.41	-850.39	-1112.41	-1372.2	1180	-4201.54	-1955.94	-610.63	-766.3	-1043.55	-726.72	-1023.99	-1127.76	-776.27	-1038.08	-426.09	-232.01	-47.91	-12.25	-5.28	-1.34	1.71	2.63	3.84	4.16	4.14	4.37	4.3	4.31	4.64	4.89	5.03	4.72	4.88	4.89	4.98	5.17	5.06	5.12	4.89	5.05
69	69	D9.1.12C.8	12C	South Africa	Unheated	D9	-3638.33	-857.55	-1118.04	-808.53	-1000.23	-1326.99	1209.22	-4307.18	-1936.83	-637.24	-849.22	-1339.26	-857.55	-1121.74	-989.63	-590.1	-774.86	-343.75	-197.43	-39.86	-0.69	5.61	8.66	10.83	11.65	12.36	12.21	12.02	12.29	12.35	12.47	12.63	12.85	12.88	12.8	12.9	12.82	12.97	13.33	13.32	13.5	13.47	13.4
70	70	D9.1.12C.8	12C	South Africa	Unheated	D9	-3150	-707.93	-912.94	-682.95	-891.03	-1152.68	1208.09	-4109.23	-1905.59	-544.25	-707.12	-1060.28	-707.93	-951.21	-921.08	-715.11	-1105.9	-530.24	-318.52	-73.67	-12.85	-1.35	3.6	7.24	8.41	9.56	10.33	10.97	11.19	11.48	11.63	11.81	11.77	11.9	11.92	12.31	12.24	12.48	12.78	13.06	13.21	13.12	13.32
71	71	D9.1.12C.8	12C	South Africa	Unheated	D9	-3698.33	-895.55	-1161.57	-851.94	-1067.13	-1416.75	1212.62	-4494.87	-2026.34	-689.73	-848.13	-1365.04	-895.55	-1191.82	-1173.69	-786.58	-1092.3	-478.35	-264.57	-60.95	-9.95	-2.12	2.34	4.77	6.08	7.37	7.32	7.33	7.55	7.39	7.56	7.9	7.79	7.91	7.86	7.96	7.81	8.16	8.2	8.29	8.38	8.08	8.05
72	72	D9.1.12C.8	12C	South Africa	Unheated	D9	-3266.67	-776.9	-1046.67	-852.71	-1046.67	-1401.3	1182.7	-4322.05	-2040.09	-583.37	-868.31	-1217.19	-776.9	-1088.77	-1058.44	-695.14	-936.45	-420.75	-251.97	-55.54	-6.83	4.12	7.28	8.91	9.56	10.52	10.99	11.22	11.55	11.56	11.93	12.1	12.05	12.21	12.36	12.8	12.77	12.88	12.72	12.8	12.94	12.64	12.7
73	73	E3.1.1B.8	1B	South Africa	Heated	E3	-3420	-801.46	-1021.18	-824.03	-979.31	-1267.8	1301.7	-5020	-2479.02	-746.85	-944.93	-1306.27	-801.46	-1109.16	-1165.81	-779.09	-1077.4	-536.06	-300.99	-69.04	-19	-10.65	-7.43	-4.57	-2.76	-1.54	-1.13	-0.89	-0.37	-0.23	-0.27	0.02	-0.09	0.17	0.05	0.03	0.08	0.44	0.5	0.51	0.38	0.48	0.43
74	74	E3.1.1B.8	1B	South Africa	Heated	E3	-3496.67	-740.78	-980.2	-723.26	-1000.46	-1318.86	1310.78	-4757.44	-2451.98	-715.04	-863.65	-1265.62	-740.78	-1080.95	-1027.85	-760.69	-1119.49	-503.51	-325.39	-83.74	-23.31	-13.26	-8.49	-5.62	-3.84	-2.62	-2.12	-1.5	-1.06	-0.97	-0.71	-0.52	-0.46	-0.33	-0.32	0.01	-0.13	0.08	0.17	0.04	0.22	0.04	-0.05
75	75	E3.1.1B.8	1B	South Africa	Heated	E3	-3190	-736.33	-987.65	-760.47	-946.21	-1420	1273.62	-4650.77	-2093.01	-603.69	-872.6	-1224.74	-736.33	-1092.99	-1142.67	-789.63	-1213.02	-528.67	-328.98	-81.98	-24.42	-12.73	-8.51	-6.81	-5.12	-3.17	-2.89	-2.34	-1.91	-1.47	-1.63	-1.37	-1.18	-0.96	-0.66	-0.4	-0.69	-0.32	-0.35	-0.53	-0.36	-0.36	-0.25
76	76	E3.1.1B.8	1B	South Africa	Heated	E3	-2490	-515.45	-612.35	-479.84	-626.9	-823.9	1686.38	-5423.08	-2150.35	-565.51	-684.66	-872.82	-515.45	-756.06	-924.68	-614.24	-849.88	-414.22	-248.69	-72.63	-21.15	-11.76	-8.42	-5.37	-3.65	-2	-2.16	-2.21	-1.79	-1.56	-1.22	-0.92	-0.97	-0.73	-0.8	-0.57	-0.65	-0.36	-0.06	0.11	0.23	-0.05	0.02
77	77	E3.1.1B.8	1B	South Africa	Heated	E3	-3843.33	-904.11	-1136.27	-806.2	-982.99	-1262.11	1477.73	-6016.41	-2705.36	-768.91	-1030.32	-1465.04	-904.11	-1246.54	-1105.57	-766.37	-1083.21	-440.61	-262.38	-61.9	-16.97	-8.05	-5.47	-2.79	-1.32	-0.11	0.45	0.58	0.99	1.16	1.25	1.26	1.3	1.55	1.52	1.69	1.45	1.51	1.73	1.57	1.77	1.56	1.67
78	78	E3.1.1B.8	1B	South Africa	Heated	E3	-3688.33	-813.5	-1090.98	-852.71	-1104.37	-1596.75	1040.28	-3899.49	-1961.31	-653.94	-871.96	-1353.54	-813.5	-1118.24	-1120.48	-725.95	-1082.72	-456.51	-266.05	-60.4	-12.73	-4.98	-1.56	0.76	1.6	2.52	2.25	2.35	2.51	2.35	2.19	2.44	2.54	2.9	3.06	3.25	3.31	3.67	3.83	3.64	3.85	3.84	3.8
79	79	E3.1.1B.8	1B	South Africa	Heated	E3	-3601.67	-881.91	-1174.9	-932.56	-1125.98	-1495.45	1238.44	-5206.67	-2500.93	-728.92	-973.24	-1390.36	-881.91	-1248.61	-1197	-761.39	-1068.88	-464.99	-270.55	-66.4	-17.84	-8.15	-4.47	-2.45	-0.93	0.13	0.04	0.47	0.96	1.26	1.49	1.61	1.38	1.82	1.78	1.96	1.97	2.29	2.2	2.01	1.97	1.88	2
80	80	E3.1.1B.8	1B	South Africa	Heated	E3	-3358.33	-774.25	-938.04	-772.09	-888.51	-1161.63	1455.6	-5022.56	-2027.04	-626.17	-843.47	-1216.96	-774.25	-1009.34	-1118.42	-672.88	-902.38	-393.13	-237.5	-66.65	-17.58	-9.75	-6.01	-3.35	-2.18	-0.84	-0.91	-0.79	-0.47	-0.27	0.05	0.09	-0.05	0.26	0.2	0.48	0.38	0.75	0.86	0.67	0.73	0.43	0.56
81	81	E3.1.1B.18	1B	South Africa	Heated	E3	-17.45	20.38	72.68	137	85.86	143.79	81.84	37.15	33.2	77.92	-49.51	27.24	68.66	97.66	48.06	64.45	54.41	-361.38	495.49	216.24	166.2	194.74	-3.61	5.76	5.8	5.3	5.24	5.55	5.02	4.88	5.1	4.92	4.64	4.7	4.82	4.76	4.64	4.64	4.55	4.4	4.45	4.41	4.18
82	82	E3.1.1B.18	1B	South Africa	Heated	E3	23.44	2.03	28.63	150	105.12	104.45	117.05	135.48	242.98	637.5	308.82	-101.76	46.93	63.88	83.18	86.26	162.26	292.68	169.41	118.72	173.29	187.7	-6.39	3.04	3.22	3.1	3.58	3.76	3.58	3.55	3.82	3.29	2.93	2.97	3.03	2.93	2.96	3.1	2.93	2.69	2.87	2.9	2.79
83	83	E3.1.1B.18	1B	South Africa	Heated	E3	-98.7	-61.37	-92.05	-40.24	10.66	-18.15	-6.02	15.54	218.32	727.92	697.55	-107.12	1.79	25.03	37.64	0.6	-4.73	-585.77	381.37	145.6	93.22	81.91	-0.48	4.4	4.21	4.1	4.06	3.95	3.67	3.5	3.56	3.44	3.55	3.51	3.6	3.66	3.72	3.59	3.52	3.37	3.41	3.03	3.11
84	84	E3.1.1B.18	1B	South Africa	Heated	E3	-78.39	-15.09	-61.76	66.48	59.28	58.77	-14.4	45.86	124.93	235.42	479.9	-112.85	-25.2	-11.85	17.5	33.37	41.57	245.93	117.84	51.56	93.53	88.86	-4.08	4.48	4.11	4.23	4.28	4.44	4.02	3.97	4.02	3.74	3.7	3.87	3.93	3.93	3.94	4	3.73	3.56	3.59	3.36	3.07
85	85	E3.1.1B.18	1B	South Africa	Heated	E3	-59.9	-51.13	8.02	158.33	119.55	177.87	163.39	100.11	301.1	168.33	-137.25	54.92	92.54	172.88	92.81	58.7	118.55	-69.11	223.92	95.04	70.29	137.08	-2.77	3.8	4.15	4.59	4.9	5.05	5.15	5.25	5.15	4.62	4.48	4.16	3.78	3.7	3.74	4.03	4.23	4.13	4.15	4.14	3.78
86	86	E3.1.1B.18	1B	South Africa	Heated	E3	-93.23	-10.02	12.31	125.25	73.75	95.82	48.46	58.92	121.21	284.17	501.96	-64.61	-28.43	-15.84	28.52	48.27	11.8	15.45	384.31	142.84	94.93	65.6	2.74	4.3	3.28	3.25	3.6	3.84	3.71	3.89	3.99	3.69	3.56	3.68	3.51	3.48	3.42	3.32	3.23	3.07	3.1	3.2	3.08
87	87	E3.1.1B.18	1B	South Africa	Heated	E3	-37.76	-19.48	-0.35	121.7	73.06	54.32	77.79	66.51	284.44	500.42	791.67	-20.78	50.87	65.34	65.6	69.94	21.34	-539.43	464.9	186.03	154.4	111.85	-1.95	5.31	5.28	5.46	5.74	6.09	6.19	6.13	6.42	5.81	5.74	5.62	5.47	5.31	5.66	5.65	5.82	5.91	6.05	5.86	5.63
88	88	E3.1.1B.18	1B	South Africa	Heated	E3	-155.21	-85.92	-78.7	64.68	100.85	187.99	149.81	156.56	507.71	1018.33	730.39	-27.46	30.57	86.95	106.08	87.67	118.16	184.55	249.8	212.91	154.45	185.74	-4.87	3.78	3.86	3.64	3.6	3.89	3.48	3.51	3.66	3.53	3.36	3.42	3.48	3.55	3.24	3.35	3.28	3.14	3.16	3.29	3.26
89	89	D9.1.12C.16	12C	South Africa	Unheated	D9	-147.4	-83.56	-66.67	101.24	76.44	97.71	83.62	1.4	3.58	-424.17	-31.37	2.06	-44.58	-9.63	-37.28	-11.06	2.98	-259.35	368.63	92.48	77.74	132.26	8.42	14	14.66	14.99	15.31	15.49	15.61	15.41	15.36	14.99	14.92	14.65	14.73	14.72	14.71	14.56	14.59	14.45	14.6	14.58	14.78
90	90	D9.1.12C.16	12C	South Africa	Unheated	D9	-96.35	-65.43	-42.88	132.71	55.25	-1.75	23.89	13.12	105.51	529.17	913.73	-113.07	-28.12	-81.62	-9.64	25.65	43.71	-150.41	40.78	24.96	80.64	90.73	3.43	6.22	6.18	6	6.09	6.3	6.36	6.29	6.6	6.31	6.07	5.9	6.17	6.26	6.27	6.49	6.31	5.81	5.78	5.82	5.42
91	91	D9.1.12C.16	12C	South Africa	Unheated	D9	-163.28	-35.81	-67.43	75.93	54.82	39.88	21.53	70.48	443.39	1648.75	1595.59	-147.8	-28.37	10.46	81.16	69.24	46.89	-115.85	246.47	250	193.63	240.37	1.14	10.9	11.61	11.59	12.1	12.22	12.2	12.31	12.53	12	11.77	11.67	11.74	11.45	11.59	11.81	11.84	11.77	12.13	11.98	11.72
92	92	D9.1.12C.16	12C	South Africa	Unheated	D9	-248.18	-108.9	-57.33	174.56	125.16	203.98	123.94	125.75	302.34	682.08	987.75	-121.51	48.82	74.21	88.19	76.78	99.29	-153.25	349.22	186.31	153.67	152.32	-3.94	7	7.2	7.65	8	8.49	8.23	8.14	8.14	7.78	7.47	7.56	7.84	7.59	7.41	7.6	7.5	7.35	7.67	7.72	7.53
93	93	D9.1.12C.16	12C	South Africa	Unheated	D9	-296.35	-156.31	-113	203.98	120.01	181.24	114.64	87.31	198.9	1006.67	725.49	-115.27	-6.65	4.31	58.14	26.5	51.1	-104.07	149.02	104.96	84.99	93.4	0.83	7.56	7.87	7.7	8.01	8.34	8.21	8.45	8.72	8.29	7.96	8.04	7.81	7.63	7.6	7.97	7.9	7.93	8.15	8.4	8.17
94	94	D9.1.12C.16	12C	South Africa	Unheated	D9	-244.53	-99.66	-128.42	208.02	150.49	217.21	115.17	161.45	369.01	606.25	572.06	-71.15	59.05	53.8	58.41	55.29	28.21	-408.54	310	174.68	109.78	47.86	5.37	9.99	10.22	10.34	10.25	10.51	10.6	10.51	10.36	10.17	10.25	10.2	10.3	10.52	10.68	10.55	10.44	10.58	10.67	10.42	10.42
95	95	D9.1.12C.16	12C	South Africa	Unheated	D9	-400.52	-199.44	-191.98	135.2	118.57	234.14	134.2	108.17	458.13	1168.33	1198.04	-162.26	-60.53	-5.45	26.46	45.81	67.96	-276.42	207.45	119.72	127.43	204.99	0.21	6.15	6.51	6.8	7.5	7.47	7.56	7.71	7.95	7.47	7.32	7.32	7.16	6.92	6.85	7.06	6.79	6.91	7.25	7.26	7.1
96	96	D9.1.12C.16	12C	South Africa	Unheated	D9	-290.36	-107.21	-38.24	190.61	134.81	157.02	65.27	45.75	360.19	1232.08	1220.1	-149.71	-46.27	-8.3	58.1	51.83	55.71	-258.13	530.39	180.35	135.35	127.18	14.08	15.78	14.64	14.32	14.16	14.39	14.27	14.24	14.29	14.22	14.19	14.29	14.51	14.58	14.7	14.72	14.57	14.25	14.38	14.1	13.85
97	97	D9.1.12C.40	12c	South Africa	Unheated	D9	-289.84	-162.16	-230.91	57.65	69.39	32.19	29.05	58.55	261.57	933.75	1407.35	-163.22	-110.89	-112.36	9.6	0.32	-82.3	-808.54	584.12	244.47	160.71	145.19	3.43	9.32	8.8	8.86	9.07	9.25	9.28	9.37	9.47	9.26	9.1	8.94	9.13	8.9	9	9.32	9.29	9.24	9.45	9.34	9.18
98	98	D9.1.12C.40	12c	South Africa	Unheated	D9	-181.77	-108.56	-145.5	101.99	99.87	77.87	60.79	85.27	352.34	495.83	839.22	-133.63	-73.72	-102.79	-17.85	27.2	20.88	-227.64	176.86	134.18	169.67	149.38	7.89	11.07	11.31	11.47	11.34	11.41	11.36	11.41	11.35	11.23	11.24	11.45	11.49	11.56	11.56	11.68	11.45	11.22	11.38	11.28	11.08
99	99	D9.1.12C.40	12c	South Africa	Unheated	D9	-164.58	-97.07	-138.45	146.39	90.22	68.96	108.19	114.95	349.04	1175.83	1295.1	-47.28	31.49	23.07	32.15	62.3	18.94	-942.28	327.45	126.1	144.2	95.9	3.59	9.35	9.37	9.19	9.27	9.81	9.32	9.39	9.7	9.33	9.15	9.43	9.5	9.48	9.68	9.62	9.4	9.13	9.14	9.03	9.04
100	100	D9.1.12C.40	12c	South Africa	Unheated	D9	-260.68	-122.07	-141.98	54.79	68.47	48.52	8.62	59.95	346.97	877.08	1402.45	-223.27	-67.13	-98.04	-18.44	20.33	19.91	-306.91	144.51	70.14	94.98	54.46	7.43	10.23	10.38	10.46	10.2	10.65	10.48	10.4	10.44	10.47	10.19	10.28	10.24	10.3	10.25	10.33	10.02	9.82	9.98	9.67	9.54
101	101	D9.1.12C.40	12c	South Africa	Unheated	D9	-193.49	-105.52	-75.17	139.49	98.39	57.83	62.96	8.33	85.81	102.08	870.1	-115.79	-71.42	-144.42	-43.8	14.2	-29.9	-421.54	429.22	245.89	215.79	227.18	-9.08	4.2	4.76	5.11	5.59	5.76	5.74	6.1	6.15	5.61	5.48	5.61	5.47	5.34	5.42	5.68	5.57	5.39	5.6	5.56	5.39
102	102	D9.1.12C.40	12c	South Africa	Unheated	D9	-190.1	-61.37	-64.04	173.01	96.59	94.2	39.5	40.22	209.64	814.17	1151.96	-179.15	-61.25	-55.39	49.37	54.83	86.9	-4.07	54.9	69.65	72.26	4.1	10.95	9.07	8.78	8.68	8.44	8.56	8.33	8.28	8.45	8.27	8.02	8.12	8.05	7.99	7.97	8.5	8.49	8.27	8.47	8.56	7.84
103	103	D9.1.12C.40	12c	South Africa	Unheated	D9	-283.85	-198.87	-227.52	32.71	72.77	76.79	88.63	130.86	625.34	1666.67	2013.73	-297.65	-82.11	-1.39	57.42	69.63	140.99	-30.89	156.08	162.41	147.41	157.58	0.54	7.31	8.21	8.56	8.47	8.92	8.98	8.93	9.06	8.93	8.68	8.87	8.99	8.97	8.88	9.1	8.92	8.84	8.85	8.98	8.84
104	104	D9.1.12C.40	12c	South Africa	Unheated	D9	-248.18	-94.37	-115.01	102.55	80.09	73.62	4.87	26.72	259.37	972.08	1240.69	-148.83	-75.1	-30.35	21.6	26.89	-14.72	-304.47	439.8	182.06	124.48	9	7.75	11.74	11.15	11.1	11.05	11.23	10.99	11.06	11.05	10.59	10.74	10.85	11.03	10.97	10.95	10.99	10.93	10.62	10.74	10.53	10.36
105	105	E3.1.6C.4	6C	South Africa	Heated	E3	-122.92	-61.71	-52.42	131.97	103.87	111.61	77.07	88.92	225.34	231.67	-98.04	-3.82	28.63	-39.8	16.43	1.34	-4.54	-101.63	147.84	39.43	63.25	59.18	-2.15	4.52	4.23	4.3	4.58	4.84	4.62	4.37	4.56	4.09	4.03	4.2	4.3	4.13	4.39	4.58	4.31	4.22	4.37	4.35	4.07
106	106	E3.1.6C.4	6C	South Africa	Heated	E3	-161.72	-98.65	-51.24	106.16	106.2	138.26	113.44	112.1	309.5	718.75	563.24	-96.26	-1.69	1.33	54.15	47.04	24.71	-152.44	242.94	156.81	157.3	84.76	-0.92	7.13	7.59	7.69	7.93	8.31	7.88	7.63	7.65	7.06	6.7	7.01	6.9	6.59	6.81	7.03	6.65	6.79	7.22	7.04	6.86
107	107	E3.1.6C.4	6C	South Africa	Heated	E3	-137.76	-86.37	-83.75	104.91	84.88	73.75	85.6	104.25	329.06	822.92	756.37	-114.61	6.7	56.21	76.97	36.96	35.34	-488.21	553.14	239.65	182.35	180.84	-1.1	7.81	7.7	7.84	8.06	8.31	8.28	8.19	8.31	8.19	8.08	8.04	8.06	8.21	8.27	8.2	8.22	8.31	8.25	8.06	8.25
108	108	E3.1.6C.4	6C	South Africa	Heated	E3	-248.7	-132.32	-145.57	15.73	64.99	87.52	78.95	106.51	319.97	802.92	1226.96	-76.73	21.11	26.17	31.95	32.95	-33.92	-497.97	303.73	112.41	92.29	38.59	-3.2	4.31	4.76	5.07	5.28	5.54	5.41	5.18	5.21	4.85	4.79	4.73	4.86	4.66	4.53	4.73	4.71	4.65	4.92	4.95	4.69
109	109	E3.1.6C.4	6C	South Africa	Heated	E3	-214.84	-141.22	-176.97	-47.2	43.6	55.67	72.69	80.16	403.72	1371.25	1525	-215.2	-95.55	-78.52	-3.44	51.48	62.06	-254.88	52.35	-60.21	45.5	-135.03	12.33	5.15	3.6	3.56	3.34	3.54	3.03	2.79	2.63	2.15	1.79	1.78	1.9	1.82	1.66	1.75	1.8	1.49	1.72	1.64	1.67
110	110	E3.1.6C.4	7C	South Africa	Heated	E3	-109.64	-56.64	-26.9	121.33	67.55	40.55	50.63	69.09	375.34	1135.42	1379.9	-153.82	-14.16	93.09	90.72	75.86	81.26	-90.65	297.84	218.79	204.4	270.14	-12.35	3.7	5.05	5.69	5.84	6.42	6.44	6.45	6.56	6.46	6.32	6.36	6.43	6.28	6.13	5.91	5.5	5.19	5.25	5.13	5.12
111	111	E3.1.6C.4	6C	South Africa	Heated	E3	-143.75	-75	-69.71	41.42	79.72	70.45	84.1	74.52	364.46	705	794.12	-88.55	-14.72	-11.41	28.44	35.52	80.54	526.83	-243.53	-39.57	-13.04	-57.75	-0.56	4.98	4.91	4.69	4.97	5.43	5.28	5.26	5.43	5.04	4.68	4.54	4.53	4.39	4.39	4.51	4.36	4.05	4.16	4.17	4.12
112	112	E3.1.6C.4	6C	South Africa	Heated	E3	-146.61	-84.23	-56.5	37.62	52.92	0.74	33.48	46.08	291.6	469.58	1161.27	-160.72	-17.13	-18.95	-26.03	24.35	49.48	-172.76	79.8	-55.39	-14.34	-96.88	9.72	8.41	7.01	6.59	7.07	7.41	6.98	7.19	7.39	6.86	6.9	7.11	7.12	7.07	7.19	7.1	7.19	7.09	7.26	6.98	6.83
113	113	E3.1.1B.27	1b	South Africa	Heated	E3	-91.67	-10.02	-7.61	116.29	109.78	90.96	58.86	4.73	155.92	-113.33	51.96	-48.75	-52.35	-35.23	13.59	14.02	14.14	-204.07	59.61	96.88	106.11	-45.1	11.95	10.48	9.67	9.43	9.25	9.33	9.23	9.05	9.2	8.89	8.89	8.73	8.85	8.82	8.95	8.8	8.84	8.69	8.58	8.36	8.36
114	114	E3.1.1B.27	1b	South Africa	Heated	E3	-77.86	-14.3	-45.3	52.18	68.27	28.68	27.41	48.01	308.95	1009.58	975.98	-80.1	4.96	23.26	62.12	53.52	2.79	-736.18	422.16	160.35	146.84	61.94	2.76	5.68	5.06	5.37	5.37	5.61	5.42	5.47	5.43	5.08	4.91	4.91	4.89	4.74	4.97	4.9	4.94	4.9	4.94	4.67	4.68
115	115	E3.1.1B.27	1b	South Africa	Heated	E3	-198.44	-111.15	-117.43	65.67	93.11	134.41	129.77	158.39	331.4	627.5	764.71	-63	26.99	48.29	36.49	44.61	42.41	-48.78	221.18	91.49	77.02	-10.16	0.31	6.38	6.74	6.51	6.63	7	6.75	6.57	6.35	6.06	6.15	6.04	6.1	6.35	6.09	5.94	5.93	5.89	6.09	6.13	6.12
116	116	E3.1.1B.27	1b	South Africa	Heated	E3	-82.81	-46.62	-32.37	89.55	52.56	47.37	29.48	30.97	153.72	660	776.47	-162.56	-23.93	-10.27	52.61	46.93	73.54	-204.88	285.88	139.15	87.58	44.92	0.09	3.93	4.2	3.93	4.05	4.34	4.4	4.19	4.2	3.61	3.39	3.29	3.27	3.47	3.74	3.8	3.68	3.59	3.61	3.55	3.47
117	117	E3.1.1B.27	1b	South Africa	Heated	E3	-122.4	-45.38	-91.15	19.9	39.44	66.53	109.92	153.66	371.35	1138.33	571.57	61.09	81.19	35.61	55.61	26.15	-54.6	-415.45	419.22	173.33	130.23	-13.19	7.64	8.67	8.24	8.15	7.67	7.85	7.87	8	7.86	7.66	7.51	7.6	7.72	7.76	7.93	7.94	7.65	7.31	7.51	7.21	7.03
118	118	E3.1.1B.27	1b	South Africa	Heated	E3	-148.7	-63.4	-45.99	78.42	82.12	80.23	64.21	85.22	488.57	1072.92	1174.02	-87.3	56.08	160.77	108.73	65.93	-33.92	-673.58	568.43	231.13	178	78.7	-4.42	4.4	4.77	5.19	5.11	5.23	5.19	5.16	5.09	4.99	5.12	5.08	5	4.8	4.64	4.54	4.4	4.23	4.45	4.46	4.31
119	119	E3.1.1B.27	1b	South Africa	Heated	E3	-44.53	-15.88	-65.77	52.8	15.45	-71.46	-44.08	30.16	144.21	601.25	1051.47	-165.42	-45.25	-83.46	6.28	20.19	7.98	-367.07	321.76	189.15	179.04	208.82	-8.38	4.17	4.63	5.22	5.45	5.69	5.43	5.4	5.3	4.76	4.72	4.83	4.85	4.95	5.26	5.26	5.06	4.87	4.75	4.57	4.42
120	120	E3.1.1B.27	1b	South Africa	Heated	E3	-88.02	-32.21	-12.72	79.23	84.91	70.18	97.78	63.66	150.69	88.33	139.22	46.55	47.14	-18	24.33	10.92	-6.74	-817.89	440.39	177.16	171.22	261.14	-7.5	3.71	3.58	4.09	4.53	4.93	4.48	4.59	4.51	4.32	4.04	4.29	4.24	4.08	3.97	4.09	4.1	3.86	4.14	4.16	3.99
121	121	E3.1.1B.37	1B	South Africa	Heated	E3	-42.97	2.36	48.76	104.29	69.19	58.5	19.22	-50.16	50	68.75	10.29	-9.47	-27.76	-44.68	39.69	13.85	-23.54	-469.51	385.29	273.4	271.27	333.96	-12.61	4.82	5.7	5.89	5.99	6.14	5.57	5.46	5.64	5.3	5.09	5.22	5.27	5.33	5.39	5.71	5.52	5.28	5.31	5.29	5.04
122	122	E3.1.1B.37	1B	South Africa	Heated	E3	-52.34	-11.49	35.89	111.75	80.81	18.02	36.27	-4.03	106.2	591.25	836.76	-63.22	13.04	-26.05	47.75	48.31	10.7	-730.49	398.24	260.21	271.89	283.69	-7.32	5.77	6.62	7.05	6.93	7.1	6.81	6.8	6.97	6.63	6.59	6.65	6.81	6.56	6.62	6.61	6.55	6.39	6.76	6.74	6.58
123	123	E3.1.1B.37	1B	South Africa	Heated	E3	-122.4	-27.82	10.51	112.44	86.48	204.59	119.17	126.24	206.89	430.83	268.63	-3.23	116.46	70.22	61.53	76.46	49.68	-742.28	555.69	198.44	155.07	186.81	-3.33	6.21	6.52	6.26	6.85	7.16	7.1	7.03	7.35	6.91	6.81	6.89	6.99	6.89	6.92	7.13	6.83	6.65	6.8	6.81	6.35
124	124	E3.1.1B.37	1B	South Africa	Heated	E3	-119.79	-27.93	16.87	118.16	80.64	35.9	-31.6	-57.53	-80.44	-100.83	269.61	-76.06	-24.44	-55.39	-19.59	-10.5	-31	-179.67	294.9	118.16	65.73	95.54	-1.46	4.72	4.82	4.42	4.85	5.12	4.94	4.68	4.72	4.34	3.94	3.95	4.05	4.08	4.09	4.28	4.3	4.14	4.24	3.99	3.67
125	125	E3.1.1B.37	1B	South Africa	Heated	E3	-85.42	-11.71	-34.16	74.5	65.29	74.76	85.45	92.47	231.96	686.67	1010.78	-77.39	-6.95	2.79	48.66	77.03	114.92	237.4	181.96	109.22	77.85	4.1	0.04	3.6	3.85	3.41	3.55	3.92	3.89	3.71	3.96	3.62	3.55	3.43	3.26	3.25	3.43	3.37	3.43	3.55	3.55	3.45	3.3
126	126	E3.1.1B.37	1B	South Africa	Heated	E3	-143.49	-70.72	-50.69	93.22	118.27	167.95	83.48	83.49	213.91	324.58	452.45	-55.87	51.28	72.69	73.74	61.98	49.87	-53.25	-23.73	24.61	18.89	-87.79	13.14	8.53	8.13	8.12	8	8.05	8.02	8.27	8.16	7.76	7.5	7.53	7.21	7.08	7.19	7.48	7.21	7.05	7.4	7.23	6.95
127	127	E3.1.1B.37	1B	South Africa	Heated	E3	1.04	-31.19	-124.76	-37.19	-16.08	-104.72	12.81	56.88	244.9	973.33	1003.92	-97.5	-62.37	-51.08	16.51	17.9	51.62	477.24	-71.37	52.06	82.71	168.09	-10.51	5.59	7.15	7.39	7.74	8.07	7.82	7.83	8.02	7.83	7.71	7.76	7.46	7.49	7.6	7.64	7.72	7.64	7.63	7.3	7.33
128	128	E3.1.1B.37	1B	South Africa	Heated	E3	-15.1	-24.55	21.44	65.17	68.04	41.57	72.16	23.44	139.39	-20.83	1.96	53.89	67.89	45.37	19.75	15.72	-67.96	-586.99	420.78	221.13	158.59	106.24	-1.34	6.35	6.42	6.1	6.06	6.07	5.52	5.26	5.26	4.81	4.72	5	5.12	5.27	5.43	5.42	5.14	5.14	5.05	4.92	4.94
129	129	I14.2.16A.17	16A	South Africa	Unheated	I14	-963.13	-625.85	-139.12	457.99	193.96	186.08	246.31	-46.04	226.8	-14854.5	1136.32	1845.03	352.45	-299.74	-4.22	20.07	-24.64	-39.64	-23.6	-5.71	15.98	33.86	13.47	11.39	11.78	11.9	11.87	12.25	12.35	12.24	12.19	12.18	12.33	12.43	12.38	12.49	12.61	12.5	12.52	12.94	12.96	12.78	12.76
130	130	I14.2.16A.17	16A	South Africa	Unheated	I14	-1483.8	-1047.16	-309.85	138.04	86.53	144.08	298.11	52.95	346.4	-14163.6	819.73	1878.15	627.34	-1182.52	-259.52	-152.31	-150.61	-108.38	-50.49	-4.01	-11.64	-8.6	4.98	7.61	7.53	8.1	8.07	8.36	8.16	8.17	8.1	8.16	8.18	8.4	8.43	8.67	8.8	8.72	8.72	8.87	8.69	8.51	8.45
131	131	I14.2.16A.17	16A	South Africa	Unheated	I14	-1494.41	-1067.33	-302.77	180.49	83.8	95.24	262.26	-98.27	714.39	-34845.4	2114.35	2907.95	668.5	-994.6	-200.81	-70.01	-97.45	-69.63	-35.58	-4.21	-21.48	-37.87	4.05	11.76	12.69	13.43	13.76	14.12	14.07	14.1	14.1	14.34	14.52	14.78	14.83	14.96	14.94	14.92	14.87	14.99	14.9	14.84	14.78
132	132	I14.2.16A.17	16A	South Africa	Unheated	I14	-1591.62	-982.95	-276.9	355.13	194.08	239.8	456.78	-225.18	727.79	-37790.9	2106.28	3396.69	681.87	-962.21	-68.01	7.41	43.07	13.06	7.29	13.81	-15.82	-16.58	3.07	7	7.6	8.29	8.2	8.42	8.29	8.17	8.06	8.32	8.44	8.6	8.63	8.86	8.88	8.88	9	9.13	9.02	8.89	9.08
133	133	I14.2.16A.17	16A	South Africa	Unheated	I14	-1858.1	-1288.07	-387.23	315.1	138.82	263.18	675.47	-338.71	1026.3	-45781.8	1854.71	2464.9	523.63	-822.62	-90.14	-58.09	-77.22	-84.81	-13.7	-4.12	8.62	-19.61	-1.73	5.97	6.44	7.09	7.48	7.92	7.58	7.5	7.31	7.27	7.39	7.42	7.52	7.58	7.72	7.72	7.8	7.96	7.91	7.82	7.8
134	134	I14.2.16A.17	16A	South Africa	Unheated	I14	-1909.5	-1293.47	-423.52	448.29	200.84	271.86	660.38	-452.95	839.21	-35818.2	1516.59	2406.62	617.53	-934.19	-94.73	-94.31	-99.31	-42.02	-32.25	-39.71	-66.18	-71.59	-3.34	6.65	8.01	8.92	8.92	9.03	8.77	8.67	8.6	8.88	8.92	9.11	9.23	9.38	9.35	9.41	9.5	9.56	9.5	9.51	9.63
135	135	I14.2.16A.17	16A	South Africa	Unheated	I14	-1891.62	-1201.99	-316.98	555.9	225.93	303.15	528.3	-77.99	813.4	-39454.6	2164.13	3732.45	885.59	-1046.27	-93.86	-9.67	-9.67	-11.57	-5.35	-8.01	-29.51	-22.9	0.06	5.81	6.2	7.01	6.86	7.04	6.66	6.6	6.58	6.93	6.97	7.14	7.13	7.13	7.12	7.2	7.39	7.55	7.7	7.71	7.73
136	136	I14.2.16A.17	16A	South Africa	Unheated	I14	-1929.61	-1393.18	-440.77	478.06	182.71	154.07	376.33	-263.88	848.14	-45636.4	2751.57	3956.29	705.79	-943.44	-99.19	-67.02	-85.93	-113.99	-105.46	-57.2	-52.03	-52.9	9.63	19.3	19.69	20.51	20.71	21.06	20.94	20.93	20.74	20.65	20.76	20.81	20.99	20.99	21.17	21.27	21.34	21.58	21.84	21.9	21.78
137	137	I14.2.16E.5	16E	South Africa	Heated	I14	-2143.58	-1537.5	-462.85	610.92	194	157.23	595.37	-356.98	972.95	-43827.3	3017.49	4134.44	844.73	-1355.01	-226.35	-87.63	-83.01	-101.7	-67.83	-31.19	-64.45	-62.73	0.99	7.68	7.84	8.25	8.81	8.91	8.54	8.53	8.73	8.53	8.75	9.08	9.33	9.6	9.92	9.93	10.14	10.31	10.28	10.17	10.1
138	138	I14.2.16E.5	16E	South Africa	Heated	I14	-2510.06	-1744.89	-540.34	577.4	211.46	214.1	518.52	-269.21	674.19	-43190.9	2687.44	4076.16	874.44	-1730.33	-306.82	-159.24	-210.25	-168.4	-66.58	-0.5	-19.22	20.28	6.35	5.16	4.49	5.1	5.09	5.29	5.05	5.42	5.47	5.44	5.64	5.9	5.78	5.85	5.9	5.83	5.93	6.15	6.09	6.2	6.2
139	139	I14.2.16E.5	16E	South Africa	Heated	I14	-2490.5	-1719.03	-511.23	611.91	230.63	225.22	596.91	-267.63	979.65	-46036.4	2593.72	3925.83	870.13	-1338.82	-271.54	-155.84	-167.6	-139.6	-69.48	-7.07	-34.73	-30.8	-0.65	2.84	3.44	4.24	4.53	4.73	4.52	4.58	4.63	4.44	4.67	5.05	5.16	5.43	5.74	5.82	5.89	5.87	5.69	5.66	5.56
140	140	I14.2.16E.5	16E	South Africa	Heated	I14	-2496.65	-1635.8	-474.88	796.36	331.05	436.11	979.59	-485.04	1153.6	-45536.4	1858.74	2733.11	514.26	-801.8	-65.03	-79.11	-136.96	-195.45	-159.14	-136.41	-132.09	-90.48	-2.53	6.53	7.97	9.25	9.35	9.79	9.9	9.77	9.77	9.84	9.64	9.81	9.93	9.99	10	10.25	10.41	10.59	10.62	10.66	10.52
141	141	I14.2.16E.5	16E	South Africa	Heated	I14	-2698.32	-1773.58	-600	608.6	221.82	283.4	616.47	-672.52	1543.92	-70472.7	3799.1	5372.19	1079.64	-1530.08	-198.26	-51.37	-91.45	-44.92	-47.27	-39.06	-88.71	-75.11	-3.46	7.66	9.26	10.46	10.86	11.3	11.37	11.4	11.51	11.44	11.63	11.88	11.89	11.93	12.05	12.09	12.15	12.35	12.44	12.59	12.59
142	142	I14.2.16E.5	16E	South Africa	Heated	I14	-2690.5	-1905.4	-605.22	526.35	213.18	293.63	828.13	-451.22	1278.41	-55181.8	2988.34	4007.95	976.82	-1629.82	-269.19	-116.67	-144.56	-129.56	-76.66	-48.37	-74.3	-97.2	5.14	18.5	20.84	22.12	22.72	23.16	23.01	22.92	22.98	23.01	23.05	23.37	23.49	23.5	23.59	23.8	23.75	23.8	23.8	23.79	23.74
143	143	I14.2.16E.5	16E	South Africa	Heated	I14	-2716.2	-1760.23	-508.25	905.84	315.32	327.07	751.63	-407.77	1087.34	-49000	2610.76	3474.17	832.99	-1408.74	-221.45	-133.8	-248.96	-169.54	-137.49	-86.66	-116.33	-79.67	-8.26	1.91	2.95	3.94	4.23	4.42	4.29	4.24	4.14	4.25	4.57	4.94	4.91	5	5.29	5.25	5.37	5.66	5.7	5.66	5.63
144	144	I14.2.16E.5	16E	South Africa	Heated	I14	-3096.09	-2093.75	-636.19	811.47	333.78	390.72	944.43	-525.47	1375.19	-58563.6	2888.79	3849.01	879.64	-1299.74	-208.56	-148.14	-233.14	-179.07	-112.72	-101.21	-102.99	-86.13	-11.35	-0.03	2.04	2.54	2.87	3.4	3.15	2.84	2.99	3.04	3.02	3.22	3.47	3.71	3.99	3.95	3.94	4.14	4.07	3.82	3.89
145	145	I14.2.16A.18	16A	South Africa	Unheated	I14	-3229.61	-2071.87	-640.07	857	314.1	331.77	613.89	-336.26	1249.88	-61990.9	3170.85	4933.11	1117.53	-1859.38	-305.58	-192.34	-276.1	-206.59	-127.85	-88.98	-103.52	-87.14	-8.56	2.2	3.31	4.31	4.93	5.42	5.13	5.38	5.57	5.53	5.73	5.97	5.82	5.72	5.9	5.84	5.96	6.3	6.38	6.23	6.17
146	146	I14.2.16A.18	16A	South Africa	Unheated	I14	-3573.74	-2351.99	-748.75	703.31	287.33	378.41	976.84	-607.05	1614.14	-66827.3	3425.56	4534.44	1167.16	-1838.82	-370.92	-212.66	-243.18	-146.53	-124.26	-92.99	-141.21	-132.07	-10.27	7.71	10.56	12.29	12.91	13.3	13.25	13.24	13.09	12.93	13.01	13.33	13.47	13.92	14.12	14.47	14.47	14.5	14.33	14.32	14.21
147	147	I14.2.16A.18	16A	South Africa	Unheated	I14	-3658.1	-2569.03	-833.63	664.39	279.31	377.75	1058.32	-745.32	1566.75	-63781.8	3396.41	5433.11	1130.76	-2275.58	-408.18	-234.33	-256.93	-225.69	-155.51	-140.91	-150.49	-136.95	-11	3.18	5.06	6.21	6.59	6.52	6.23	6.21	5.97	5.98	6.2	6.51	6.72	7	7.07	7.14	7.14	7.14	7.05	7.16	7.23
148	148	I14.2.16A.18	16A	South Africa	Unheated	I14	-3740.78	-2556.82	-838.21	690.63	253.8	361.93	926.24	-717.41	1733	-77563.6	3979.37	6007.95	1273.11	-1915.68	-370.49	-210.16	-228.47	-198.3	-165.56	-86.95	-104.18	-124.6	-12.76	3.3	4.55	6.05	6.7	7.28	7.04	7.08	6.97	6.95	6.99	7.34	7.65	7.75	8.01	8.31	8.33	8.19	8.18	8.34	8
149	149	I14.2.16A.18	16A	South Africa	Unheated	I14	-3682.68	-2458.52	-771.58	675.85	258.75	381.8	897.08	-589.35	1860.55	-78472.7	4088.79	6133.77	1325.41	-2172.75	-347.68	-173.7	-226.13	-158.15	-132.28	-124.89	-140.17	-108.8	5.05	19.65	21.7	22.77	23.13	23.47	23.5	23.62	23.71	23.83	23.91	24.27	24.17	24.51	24.7	24.89	24.97	25.19	25.23	25.13	25.04
150	150	I14.2.16A.18	16A	South Africa	Unheated	I14	-3507.26	-2392.61	-731.13	1051.38	357.11	435.57	1005.83	-602.88	1280.89	-55272.7	3025.11	4860.93	1026.45	-1697.17	-331.18	-195.25	-279.87	-223.39	-159.47	-100.09	-117.08	-59.59	-4.59	7.87	9.62	10.88	11.21	11.85	11.61	11.59	11.86	11.85	11.86	12.28	12.39	12.42	12.52	12.73	12.58	12.78	12.76	12.79	12.65
151	151	I14.2.16A.18	16A	South Africa	Unheated	I14	-3730.73	-2498.01	-810.43	793.83	294.59	403.69	883.02	-720	1643.67	-77236.4	3947.09	6198.68	1227.64	-2165.55	-369.37	-182.14	-264.79	-223.56	-151.7	-118.23	-191.38	-158.35	-5.23	11.12	13.22	14.71	15.4	15.59	15.59	15.71	15.82	15.89	15.88	15.89	15.96	16	15.95	16.29	16.54	16.76	16.91	17.04	16.96
152	152	I14.2.16A.18	16A	South Africa	Unheated	I14	-3500	-2378.41	-755.14	961.96	333.66	334.86	749.4	-421.44	1343.18	-68518.2	3839.91	6052.32	1395.39	-2150.39	-352.32	-188.57	-221.51	-159.04	-131.07	-100.06	-107.42	-90.71	-1.86	13.37	15.5	16.58	17.06	17.52	17.51	17.4	17.48	17.47	17.68	17.75	17.83	17.97	18.02	18.32	18.56	18.76	18.95	19.02	18.8
153	153	I14.2.16B.8	16B	South Africa	Heated	I14	-3367.04	-2374.43	-770.04	756.45	322.66	349.26	917.5	-712.66	1648.88	-58118.2	3367.26	5497.35	1048.89	-1495.37	-278.05	-192.59	-246.79	-227.52	-219.09	-177.7	-200.53	-173.49	-19.53	1.64	4.09	5.72	6.4	6.77	6.79	6.67	6.76	6.8	6.84	6.78	7.01	6.99	6.87	6.98	7.17	7.37	7.42	7.59	7.55
154	154	I14.2.16B.8	16B	South Africa	Heated	I14	-3526.82	-2368.18	-747.47	739.69	243.77	350.92	771.01	-431.8	1401.24	-59845.4	3121.52	5146.36	1248.29	-2020.82	-393.61	-249.04	-271.22	-195.02	-119.2	-90.52	-93.27	-73.06	-9.74	0.1	1.72	2.85	3.02	3.63	3.44	3.12	3.05	3.16	3.1	3.38	3.84	4.2	4.43	4.74	4.79	4.97	4.87	4.76	4.63
155	155	I14.2.16B.8	16B	South Africa	Heated	I14	-3482.12	-2441.19	-795.8	705.07	273.65	367.58	1001.2	-731.08	1631.51	-69590.9	3553.81	5522.52	1134.77	-1958.61	-327.28	-188.24	-247.85	-214.59	-172.33	-81.27	-108.3	-68.16	-7.48	2.94	3.55	4.94	5.43	6.03	5.97	5.76	5.67	5.73	5.86	6.18	6.42	6.72	6.79	6.98	7.02	7.11	7.02	7.07	6.98
156	156	I14.2.16B.8	16B	South Africa	Heated	I14	-3488.27	-2336.65	-732.94	845.2	284.68	382.15	962.95	-647.19	1419.85	-56763.6	2896.86	4492.72	957.21	-1836.5	-349.16	-239.57	-264.68	-207.4	-146.35	-85.83	-99.59	-94.95	-12.05	2.85	4.16	5.8	6.67	7.28	7.09	7.12	7.17	7	7.02	7.42	7.43	7.46	7.42	7.56	7.62	7.86	7.9	7.95	7.96
157	157	I14.2.16B.8	16B	South Africa	Heated	I14	-3383.24	-2373.86	-762.11	741.12	285.1	344.2	980.1	-648.63	1551.86	-60781.8	3224.22	4892.72	1180.68	-1950.13	-357.59	-212.7	-246.1	-187.15	-133.53	-93.55	-124.82	-108.74	-8.95	4.59	5.63	6.81	7.18	7.66	7.31	7.26	7.03	7.25	7.25	7.56	7.94	8.12	8.14	8.17	8.15	8.07	8.15	8.02	8.12
158	158	I14.2.16B.8	16B	South Africa	Heated	I14	-3531.28	-2433.24	-774.83	800.11	312.09	373.88	954.55	-640.14	1590.82	-65645.4	3205.83	4817.88	1080.98	-1796.14	-360.63	-226.51	-317.53	-244.36	-192.05	-114.08	-132.02	-97.17	-9.14	4.04	4.39	5.14	5.63	5.76	5.23	5.36	5.43	5.48	5.75	6.33	6.39	6.5	6.56	6.81	6.61	6.63	6.88	6.96	6.78
159	159	I14.2.16B.8	16B	South Africa	Heated	I14	-3417.88	-2336.65	-725.28	791.62	295.26	381.08	916.64	-559.14	1486.85	-69200	3243.95	5196.03	1082.91	-1716.2	-259.89	-193.12	-268.51	-248.75	-187.25	-174.9	-211.7	-137.01	-12.4	2.87	5.55	6.99	7.01	7.46	7.5	7.49	7.49	7.76	8.06	8.25	8.3	8.46	8.47	8.5	8.54	8.67	8.61	8.48	8.37
160	160	I14.2.16B.8	16B	South Africa	Heated	I14	-3427.93	-2343.47	-729.43	888.2	362.99	436.41	1060.72	-742.16	1565.76	-57036.4	3418.83	4905.96	1028.53	-1534.19	-284.07	-141.25	-230.91	-184.94	-140.2	-101.03	-110.73	-62.07	-2.48	4.05	4.95	5.76	5.91	6.12	5.98	5.85	5.83	5.85	5.93	6.09	6.32	6.45	6.62	7	7.16	7.37	7.42	7.34	7.13
161	161	I14.2.16A.20	16A	South Africa	Unheated	I14	-3440.78	-2388.07	-746.73	778.94	327.44	358.18	869.13	-508.92	1418.11	-61936.4	3378.03	5155.63	1164.78	-1848.59	-321.95	-201.68	-279.61	-226.24	-128.29	-117.97	-124.85	-109.29	-12.37	0.1	2.6	3.82	4.19	4.81	4.63	4.61	4.69	4.99	5.06	5.46	5.6	5.89	5.76	5.72	5.64	5.77	5.71	5.71	5.71
162	162	I14.2.16A.20	16A	South Africa	Unheated	I14	-3376.54	-2292.9	-731.13	817.2	298.95	340.27	839.11	-532.95	1245.16	-52000	2992.83	4634.44	991.68	-1803.6	-416	-235.07	-255.97	-254.02	-191.13	-99.56	-122.74	-110.99	-5	5.24	6.49	7.41	7.7	7.93	7.76	7.73	7.93	7.99	8.15	8.42	8.38	8.35	8.48	8.59	8.74	9.01	9.09	9	8.86
163	163	I14.2.16A.20	16A	South Africa	Unheated	I14	-3239.11	-2162.5	-705.27	815.21	329.92	399.17	851.46	-576.98	1285.36	-51672.7	2565.02	4574.83	1077.27	-1933.16	-316.68	-203.36	-276.05	-219.57	-198.39	-162.12	-186.16	-141.1	-13.37	5.25	7.07	8.7	9.25	9.77	9.71	9.76	9.64	9.85	10.02	10.36	10.62	10.77	10.62	10.64	10.73	10.84	10.89	11.03	10.97
164	164	I14.2.16A.20	16A	South Africa	Unheated	I14	-3284.92	-2297.73	-710.16	818.96	304.15	357.29	1024.01	-633.67	1503.72	-62454.6	3443.95	4883.44	1090.34	-1844.73	-246.25	-161.98	-213.81	-171.25	-118.5	-140.85	-154.39	-132.22	-15.31	1.94	4.13	5.47	6.11	6.52	6.28	6.22	6.31	6.26	6.34	6.61	6.76	6.94	6.93	7.22	7.32	7.53	7.65	7.7	7.69
165	165	I14.2.16A.20	16A	South Africa	Unheated	I14	-3254.19	-2165.06	-677.97	891.62	287.24	284.06	612.18	-262.3	800.74	-46027.3	2996.86	4247.02	1078.6	-1898.46	-361.87	-246.5	-369.25	-291.15	-234.33	-175.64	-194.94	-184.45	-17.17	4.55	6.86	8.52	9.25	9.47	9.18	9.07	8.9	8.92	8.99	9.37	9.5	9.8	10.04	10.43	10.31	10.48	10.46	10.29	10.04
166	166	I14.2.16A.20	16A	South Africa	Unheated	I14	-3429.61	-2424.43	-758.97	767.48	256.61	323.08	971.7	-644.17	1392.31	-67045.4	3517.04	5611.26	1224.22	-2196.66	-401.43	-210.69	-212.9	-173.59	-99.41	-84.15	-113.65	-102.65	-4.16	7.64	9.22	10.16	10.79	11.18	11.05	11.1	11.15	11.11	11.24	11.38	11.49	11.42	11.52	11.54	11.75	11.95	12.19	12.16	12.07
167	167	I14.2.16A.20	16A	South Africa	Unheated	I14	-3177.65	-2255.11	-697.39	906.95	309.69	330.87	932.42	-595.68	1286.35	-55309.1	3293.27	5137.75	1182.17	-1957.33	-341.48	-170.34	-178.76	-96.47	-73.21	-25.45	-41.33	-27.52	13.8	21.33	21.99	22.9	23.35	23.54	23.48	23.49	23.57	23.56	23.79	24.04	24.18	24.36	24.53	24.7	24.72	24.67	24.79	24.61	24.47
168	168	I14.2.16A.20	16A	South Africa	Unheated	I14	-3363.69	-2250	-680.63	892.06	313.09	373.17	739.45	-379.42	1127.79	-52445.4	2885.65	5310.6	1162.11	-1816.2	-308.56	-219.38	-285.34	-269.89	-219.31	-164.09	-178.07	-124.86	-5.05	7.71	9.25	10.23	10.53	11	10.85	10.99	11.29	11.36	11.4	11.6	11.68	11.56	11.83	12.07	12.13	12.11	12.29	12.33	12.31
169	169	E3.1.6B.19	6B	South Africa	Unheated	E3	887.5	-188.12	-38.8	385.33	-55.16	-619.12	-69.15	97.49	-62.14	-308.26	1501.72	903.47	978.57	-125.49	-458.84	10750	-272.74	72.24	940.76	144.36	105.84	140.76	11.01	11.77	11.6	11.48	11.32	11.32	11.34	10.88	11.37	11.63	11.81	11.96	12.12	11.86	11.62	11.72	11.24	11.24	11.03	11.11	11.05
170	170	E3.1.6B.19	6B	South Africa	Unheated	E3	-5337.5	408.91	360.79	-573.37	81.52	95.59	-1371.28	190.8	-94.51	-394.35	1998.28	1340.1	-8535.71	132.49	111.89	-1335.71	4.18	-16.47	328.15	117.55	115.06	160.33	-2.05	7.24	8.04	7.85	7.9	8.32	8.33	8.12	8.44	8.55	8.61	8.7	8.66	8.58	8.68	8.5	8.45	8.49	8.6	8.56	8.68
171	171	E3.1.6B.19	6B	South Africa	Unheated	E3	-5475	712.87	156.85	244.57	56.73	-714.71	363.83	-75.25	67.99	180	-1458.62	249.5	-900	57.17	203.05	-11957.1	228.76	220.67	552.1	111.06	-12.91	-1036.96	18.32	12	11.6	11.45	11.31	11.56	11.48	11.45	11.39	11.38	11.19	11.3	11.36	11.42	11.41	11.66	11.64	11.49	11.39	11.22	11.05
172	172	E3.1.6B.19	6B	South Africa	Unheated	E3	-4450	185.15	19.5	584.78	-102.58	-814.71	-195.74	-45.82	14.93	150.43	-813.79	300.99	-7042.86	64.17	125	-7042.86	92.64	-102.16	202.52	120.21	104.71	301.09	-3.05	6.63	8.52	8.71	8.53	8.77	8.74	8.36	8.29	8.57	8.53	8.75	8.77	8.78	8.77	8.98	8.83	8.73	8.73	8.46	8.16
173	173	E3.1.6B.19	6B	South Africa	Unheated	E3	-10000	1198.02	487.55	-308.7	166.48	-752.94	1100	260.2	-207.91	-1224.35	2868.97	1001.98	-14328.6	138.44	95.73	-1600	28.43	-44.47	162.18	194.26	238.73	786.96	0.49	8.23	9.75	9.72	9.49	9.68	9.42	8.88	9.22	9.34	9.12	9.44	9.72	9.18	9.16	9.19	9.27	9.04	9.3	9.15	9.12
174	174	E3.1.6B.19	6B	South Africa	Unheated	E3	-6287.5	511.88	183.2	478.8	15.62	-1427.94	784.04	117.22	-80.85	-218.7	401.72	382.67	-4878.57	118.65	455.18	-2178.57	41.97	43.15	271.85	120.53	195.39	645.11	4.39	12.14	13.07	13.39	13.5	13.64	13.4	13.31	13.35	13.51	13.54	13.98	14.11	14.05	13.77	13.9	13.79	13.45	13.34	13.63	13.39
175	175	E3.1.6B.19	6B	South Africa	Unheated	E3	-11112.5	1513.86	592.32	23.37	11.89	-1254.41	1098.94	269.06	-118.79	-543.04	632.76	529.21	1750	84.12	265.55	-10335.7	226.92	279.93	539.92	65.85	37.6	-211.41	8.64	10.08	9.87	9.86	9.99	10.22	10.12	10.11	10.41	10.3	10.43	10.57	10.58	10.25	10.46	10.42	10.13	9.98	9.83	9.62	9.57
176	176	E3.1.6B.19	6B	South Africa	Unheated	E3	-11025	1188.12	446.89	-75	102.29	-114.71	-797.87	-77.26	-57.19	-143.48	631.03	894.06	-7885.71	54.72	545.12	-15728.6	479.6	359.86	1711.76	423.83	406.35	1157.61	-1.96	9.54	11.46	11.64	11.63	11.72	11.68	11.47	11.79	11.85	11.89	12.23	12.33	12.43	12.44	12.57	12.19	12.04	11.88	11.9	11.94
177	177	I14.2.16B.43	16B	South Africa	Heated	I14	-18937.5	2186.14	885.68	272.28	-100.14	-1769.12	1318.09	240.3	-219.87	-452.61	987.93	613.37	-11935.7	125.81	674.09	-19778.6	526.25	311.18	1443.28	359.68	313.22	829.89	-8.23	3.46	3.99	4.54	4.71	5.04	4.51	4.48	4.58	4.66	4.49	4.91	5.08	4.97	4.86	5.15	5.04	4.77	4.93	4.64	4.56
178	178	I14.2.16B.43	16B	South Africa	Heated	I14	-24562.5	2771.29	1002.7	24.46	-91.55	-1919.12	718.09	-4.52	-80.13	-324.78	1505.17	1269.8	-23850	355.46	1210.06	-26550	621.57	377.52	1100.42	205.85	240.68	865.76	-6.18	6.51	7.98	8.15	8.59	9.15	9.13	8.72	8.98	9.11	9.04	9.13	9.16	8.99	8.8	8.95	8.92	8.75	8.82	8.75	8.62
179	179	I14.2.16B.43	16B	South Africa	Heated	I14	-23087.5	2472.28	1045.85	195.11	95.56	-1242.65	1032.98	424.25	-304.23	-1807.39	5181.03	1870.79	-20307.1	249.1	586.89	-12078.6	216.56	142.67	105.46	89.89	210.14	244.02	-3.33	0.31	1.7	2.57	2.71	3	3.11	3.15	3.24	3.25	3.27	3.6	3.48	3.46	3.4	3.64	3.43	3.42	3.44	3.51	3.24
180	180	I14.2.16B.43	16B	South Africa	Heated	I14	-24587.5	2816.83	1076.97	583.15	-169.2	-2504.41	1237.23	468.39	-227.61	-1014.35	4270.69	1992.57	-13450	232.49	656.4	-12292.9	314.88	306.37	753.36	359.26	154.2	514.67	-1.28	4.61	6.17	5.78	6.18	6.78	6.8	6.68	6.65	7.05	6.73	6.92	6.95	7.07	6.81	7.01	6.72	6.73	6.71	6.68	6.68
181	181	I14.2.16B.43	16B	South Africa	Heated	I14	-22662.5	2633.66	892.32	1467.93	-374.07	-4925	2815.96	418.56	-98.83	179.57	-2543.1	214.36	2435.71	120.28	691.77	-25464.3	665.38	586.42	1845.8	402.23	293.34	558.15	4.47	10.45	10.47	10.48	10.59	10.93	10.59	10.25	10.46	10.73	10.46	10.76	11.02	10.87	10.39	10.65	10.45	10.33	10.37	10.54	10.45
182	182	I14.2.16B.43	16B	South Africa	Heated	I14	-26662.5	2815.84	924.27	1178.8	-251.43	-3427.94	2211.7	368.73	-149.73	-379.57	4639.66	1439.11	-11635.7	225	946.65	-9835.71	284.45	306.13	1009.66	380.11	484.12	1980.98	-8.55	6.23	8.2	8.68	8.59	8.83	8.69	8.48	8.54	8.7	8.6	8.87	8.95	9	9.14	9.33	8.96	8.67	8.42	8.21	8.02
183	183	I14.2.16B.43	16B	South Africa	Heated	I14	-24662.5	3101.98	1017.22	230.98	62.89	-3007.35	2979.79	281.77	-253.51	-1413.48	4022.41	1618.32	-15507.1	201.71	491.77	-11007.1	137.29	330.17	904.62	303.72	216.91	309.24	9.24	9.08	9.43	9.43	9.07	9.23	8.78	8.67	8.93	9.05	8.9	9.38	9.39	9.14	8.99	9.24	8.94	8.82	8.75	8.79	8.45
184	184	I14.2.16B.43	16B	South Africa	Heated	I14	-19537.5	2652.48	899.38	842.93	-227.36	-1566.18	2301.06	337.63	-220.41	-815.22	4939.66	2006.44	-25478.6	236.24	522.26	-5421.43	111.87	199.4	1339.92	415.85	477.97	1938.59	-6.59	10.6	12.38	13.32	13.61	14.09	14.06	14.02	14.02	14.04	14.1	14.21	14.14	14.09	14.23	14.36	14.16	14.17	14.33	14.24	14.23
185	185	I14.2.16A.24	16A	South Africa	Unheated	I14	-33400	3553.47	1304.15	1025	-231.52	-3964.71	2408.51	459.87	-276.44	-1101.74	5424.14	1958.42	-22085.7	216.61	816.46	-15528.6	480.94	295.91	1094.96	346.17	351.84	848.91	-3.66	3.6	5.43	5.78	5.67	6	6.13	6.06	6.29	6.53	6.38	6.46	6.22	6.23	6.37	6.59	6.38	6.6	6.41	6.24	6.06
186	186	I14.2.16A.24	16A	South Africa	Unheated	I14	-28737.5	3373.27	1258.3	792.93	-62.03	-822.06	1532.98	213.88	-283.36	-1190	4874.14	2005.45	-29578.6	255.13	807.01	-25078.6	523.91	346.27	1792.86	436.7	475.92	1634.24	-11.23	3.98	5.38	6.56	6.69	7.02	7.1	7.08	7.18	7.21	7.06	7.44	7.24	7.34	7.4	7.69	7.44	7.53	7.3	7.32	7.22
187	187	I14.2.16A.24	16A	South Africa	Unheated	I14	-38412.5	4513.86	1680.29	479.89	-376.65	-5533.82	4788.3	827.93	-430.67	-1550	6177.59	1782.67	-19421.4	244.87	916.77	-13378.6	514.88	493.39	1618.91	430.96	448.26	890.76	-1.5	4.42	6.12	6.37	6.19	6.68	6.66	6.48	6.82	7.12	7.04	7.45	7.34	7.16	6.9	7.13	6.83	6.84	6.91	7.03	6.96
188	188	I14.2.16A.24	16A	South Africa	Unheated	I14	-29162.5	2864.36	918.88	2053.8	-286.1	-2777.94	1894.68	231.61	-113.22	-617.83	5336.21	1906.44	-19407.1	287.21	1009.45	-14392.9	412.21	391.47	1769.33	589.68	623.26	2415.76	-16.65	4.21	6.79	7.59	7.77	7.97	7.78	7.89	8.01	8.23	8.23	8.52	8.49	8.57	8.74	9.12	8.82	8.54	8.6	8.55	8.32
189	189	I14.2.16A.24	16A	South Africa	Unheated	I14	-29162.5	2864.36	918.88	2053.8	-286.1	-2777.94	1894.68	231.61	-113.22	-617.83	5336.21	1906.44	-19407.1	287.21	1009.45	-14392.9	412.21	391.47	1769.33	589.68	623.26	2415.76	-16.65	4.21	6.79	7.59	7.77	7.97	7.78	7.89	8.01	8.23	8.23	8.52	8.49	8.57	8.74	9.12	8.82	8.54	8.6	8.55	8.32
190	190	I14.2.16A.24	16A	South Africa	Unheated	I14	-35712.5	4071.29	1413.9	864.67	-189.26	-4245.59	3377.66	533.95	-316.28	-989.13	5163.79	2097.52	-18178.6	284.93	1055.79	-19207.1	356.35	483.29	1765.13	602.02	570.59	2341.85	-1	11.85	13.96	14.33	14.34	14.39	14.36	14.02	14.36	14.45	14.45	14.72	14.79	14.54	14.47	14.68	14.26	14.09	14.11	14.03	13.51
191	191	I14.2.16A.24	16A	South Africa	Unheated	I14	-37650	4110.89	1563.49	922.83	-93.7	-3529.41	2725.53	554.85	-304.86	-1520.87	5844.83	1696.04	-17785.7	230.62	682.32	-23185.7	633.11	392.31	1666.39	429.57	328.89	746.74	11.8	18.72	19.17	19.96	19.9	20	19.99	20.11	20.09	20.22	20.07	20.46	20.27	20.14	20.08	20.24	19.79	19.77	19.77	19.77	19.66
192	192	I14.2.16A.24	16A	South Africa	Unheated	I14	-33912.5	3622.77	1306.85	1360.33	-162.61	-1219.12	1111.7	256.02	-215.38	-1299.57	6581.03	2076.73	-23150	304.97	1070.43	-24950	566.05	439.3	1588.66	505.64	424.28	1252.72	13.23	23.39	24.48	24.77	24.68	25.02	24.8	24.82	24.59	24.64	24.27	24.55	24.53	24.53	24.41	24.93	24.74	24.48	24.64	24.7	24.42
193	193	I14.2.16B.50	16B	South Africa	Heated	I14	-45587.5	4907.92	1761.62	1949.46	-457.16	-3872.06	2379.79	377.09	-333.9	-1935.22	7270.69	2319.31	-33721.4	306.76	1148.48	-29221.4	792.47	522	1976.05	525.21	561.17	2330.98	-11.16	3.04	5.35	6.05	6.32	6.42	6.32	6.3	6.5	6.7	6.6	6.92	6.76	6.51	6.41	6.59	6.31	6.25	6.5	6.67	6.7
194	194	I14.2.16B.50	16B	South Africa	Heated	I14	-48650	5078.22	2080.5	1075	-141.55	-2935.29	1759.57	520.4	-402.88	-1908.7	10113.8	2832.67	-34957.1	328.18	1206.71	-27242.9	670.9	538.46	2593.28	610.64	488.52	1691.3	11.67	25.3	26.57	27.4	27.24	27.19	27.28	27.18	26.99	27.05	27.32	27.48	27.41	27.27	27.2	27.51	27.28	27.34	27.72	27.87	27.87
195	195	I14.2.16B.50	16B	South Africa	Heated	I14	-49375	5225.74	2029.88	982.61	-39.83	-1679.41	123.4	254.18	-355.22	-1936.52	8951.72	2908.91	-37214.3	469.71	1714.63	-39400	1000.67	799.28	2642.86	627.02	627.87	2635.87	-2.41	11.94	13.01	13.76	13.92	13.98	14.08	13.96	14.26	14.54	14.59	14.81	14.95	14.92	14.69	14.95	14.67	14.67	14.61	14.75	14.64
196	196	I14.2.16B.50	16B	South Africa	Heated	I14	-46800	5397.03	2107.47	1082.61	-179.66	-2638.24	2291.49	558.86	-447.84	-2580	9548.28	3187.13	-34542.9	297.07	920.12	-27857.1	682.27	574.76	2379.83	709.79	482.58	965.22	-1.72	5.62	7.39	6.73	6.24	6.68	6.41	6.4	6.75	7.13	6.94	7.21	6.92	6.95	6.72	7.03	6.99	6.92	7.04	7.36	7.22
197	197	I14.2.16B.50	16B	South Africa	Heated	I14	-45250	4640.59	1763.49	1905.43	-409.46	-4997.06	2791.49	520.07	-344.42	-1892.17	8775.86	2769.31	-37000	393.97	849.39	-16942.9	526.09	464.66	2501.68	784.68	744.67	2952.17	-15.58	6.04	8.14	8.96	9.36	9.59	9.76	9.94	10.27	10.37	10.46	10.6	10.54	10.34	10.25	10.55	10.32	10.23	10.13	10.26	10.04
198	198	I14.2.16B.50	16B	South Africa	Heated	I14	-47987.5	5445.54	1962.03	1473.37	-282.66	-4013.24	3305.32	715.22	-489.84	-2266.52	9577.59	2999.5	-35307.1	376.14	1051.52	-23092.9	519.57	356.13	1479.41	476.06	526.74	2314.67	-15.92	1.9	4.11	5.38	5.72	6.03	6.16	6.07	6	5.99	6.06	6.21	6.32	6.41	6.37	6.73	6.55	6.42	6.65	6.77	6.52
199	199	I14.2.16B.50	16B	South Africa	Heated	I14	-42700	4622.77	1651.45	2375	-574.5	-5420.59	3155.32	405.69	-229.5	-694.78	2879.31	1388.12	-15400	232.74	1195.12	-34942.9	932.44	754.57	2758.82	625.74	580.53	1925	-5.94	8.99	10.64	11.65	11.5	11.52	11.37	11.44	11.36	11.69	11.84	12.05	12.14	12.13	11.95	12.3	12.18	11.91	11.92	11.86	11.56
200	200	I14.2.16B.50	16B	South Africa	Heated	I14	-50725	5748.51	2206.64	607.61	-15.76	-2676.47	2587.23	355.52	-340.11	-2051.3	7296.55	2380.2	-34342.9	454.56	1575.61	-43728.6	1026.76	686.06	2330.25	565.11	518.44	1742.39	-11.05	7.79	9.76	10.91	11.06	11.43	11.27	11.2	11.08	11.19	11.14	11.44	11.52	11.63	11.31	11.49	11.3	11.19	10.97	11.25	11.12
201	201	I14.2.16A.9	16A	South Africa	Unheated	I14	-47525	5336.63	1998.34	2053.26	-440.69	-4602.94	3980.85	526.42	-202.16	-1165.22	5955.17	1923.76	-24028.6	442.51	1568.9	-34442.9	812.37	687.74	2169.75	490	423.98	1681.52	3.34	20.61	22.25	23.19	23.66	24.31	24.3	24.36	24.44	24.62	24.41	24.47	24.36	24.18	24.09	24.43	24.21	24.26	24.42	24.23	24.09
202	202	I14.2.16A.9	16A	South Africa	Unheated	I14	-46337.5	4741.58	1827.59	2236.41	-445.13	-4330.88	2654.26	522.58	-381.38	-1953.48	8801.72	2625.25	-30935.7	273.53	821.04	-21935.7	573.75	399.4	2008.82	604.36	521.21	1776.63	-17.94	2.35	4.9	5.48	5.57	5.97	6.03	5.83	6.24	6.4	6.5	6.7	6.94	6.81	6.86	7.08	6.96	6.87	6.85	6.78	6.69
203	203	I14.2.16A.9	16A	South Africa	Unheated	I14	-50225	5731.68	2187.55	1616.3	-330.66	-6835.29	5748.94	879.6	-497.3	-2678.26	6306.9	1525.74	-21757.1	289.09	769.51	-26771.4	756.19	537.02	1816.81	540.43	479.92	1802.17	-4.05	10.71	12.18	12.69	12.83	13.14	12.86	12.82	13.06	13.24	13.21	13.58	13.65	13.45	13.39	13.52	13.33	13.25	13.37	13.41	13.33
204	204	I14.2.16A.9	16A	South Africa	Unheated	I14	-46900	5077.23	1845.64	2189.13	-401.72	-4679.41	3634.04	625.42	-430.22	-2205.22	7844.83	2297.03	-29414.3	369.06	1184.15	-25171.4	423.75	311.06	1163.03	413.19	327.87	1142.39	-1.82	8.89	10.54	10.26	10.05	10.29	10.11	9.9	9.85	9.98	10.01	10.33	10.26	10.29	10.31	10.65	10.57	10.54	10.76	10.64	10.58
205	205	I14.2.16A.9	16A	South Africa	Unheated	I14	-54012.5	6010.89	2206.85	1360.33	-276.07	-5375	4232.98	653.34	-524.55	-2723.91	10336.2	3226.24	-39478.6	340.15	1070.43	-23664.3	496.82	383.05	1361.76	369.68	319.16	822.28	0.87	8.52	10.25	10.72	10.68	10.98	11.03	10.69	10.68	10.61	10.42	10.61	10.73	10.84	10.76	10.97	10.54	10.15	10.01	10	9.9
206	206	I14.2.16A.9	16A	South Africa	Unheated	I14	-47925	5061.39	1990.46	2113.04	-464.18	-6167.65	3063.83	629.1	-365.83	-1393.04	5213.79	2299.01	-26357.1	249.19	1119.51	-30600	677.26	540.87	2026.89	495.96	276.64	1291.3	9.99	19.68	21.13	21.04	21.5	21.68	21.6	21.66	21.98	22.13	22.01	22.2	22.1	22.02	21.78	22.19	22.12	21.89	21.96	22.16	21.99
207	207	I14.2.16A.9	16A	South Africa	Unheated	I14	-53150	5850.5	2171.37	2050	-444.99	-5970.59	4338.3	808.36	-416.91	-2375.65	8924.14	2669.31	-23985.7	232.41	820.73	-25142.9	543.48	518.27	1721.01	426.17	325.61	973.91	10.65	13.28	14.27	14.68	14.53	14.92	14.82	15.08	15.14	15.39	14.96	15.38	15.37	15.44	15.34	15.82	15.5	15.32	15.29	15.35	15.17
208	208	I14.2.16A.9	16A	South Africa	Unheated	I14	-48737.5	5614.85	2018.05	1815.76	-458.02	-6051.47	5641.49	736.29	-433.18	-1812.61	4798.28	1208.42	-20907.1	279.4	1336.89	-34278.6	865.72	630.89	1971.01	481.81	508.3	1688.59	-2.16	10.7	13.39	14.27	13.88	14.43	14.3	14.1	13.94	14.37	14.29	14.73	14.98	15.06	15.1	15.57	15.43	15.09	15.21	15.15	14.77
209	209	E3.1.1A.5	1A	South Africa	Unheated	E3	-1689.36	-1642.58	-1551.36	-11300.8	1113.63	848.09	421.26	343.5	510.16	-676.47	-649.4	-326.48	-204.54	-227.2	-623.38	-861.46	-965.3	-2588.99	1393.37	-8819.7	-1373.51	-1252.82	-20.47	3.39	5.34	7.14	8.34	8.95	9.49	9.82	9.83	9.82	9.82	10.09	10.03	10.04	9.95	10.13	10.35	10.38	10.63	11.08	11.26
210	210	E3.1.1A.5	1A	South Africa	Unheated	E3	-736.14	-762.56	-709.62	-4590	458.11	415.54	274.56	213.74	355.03	-377.47	-316.29	-125.69	-69.12	-57.17	-219.92	-294.89	-322.78	-820.75	527.18	-1745.45	-380.36	-528.81	-9.39	4.06	5.37	6.51	7.3	7.7	8.02	8.23	8.26	8.08	8.05	8.17	8.09	8.11	7.97	8.06	8.11	8.05	8.17	8.5	8.54
211	211	E3.1.1A.5	1A	South Africa	Unheated	E3	-251	-224.82	-187.34	-1621.67	310.36	290.09	182.45	150.59	202.56	-113.92	-127.75	6.65	27.49	48.05	50.71	49.24	-17.3	-142.14	282.85	-1775.76	-97.02	-97.18	14.42	14.59	13.93	13.96	14.05	14.22	14.36	14.68	14.66	14.73	14.62	14.76	14.59	14.52	14.44	14.25	14.15	14.05	14.26	14.12	14.1
212	212	E3.1.1A.5	1A	South Africa	Unheated	E3	314.06	256.68	283.81	1338.33	-103.83	-83.56	41.11	30.46	-2.17	100.92	117.04	103.41	93.77	125.79	215.11	227.08	287.13	782.39	-134.63	3578.79	585.12	128.25	12.03	10.47	9.6	9.74	10.03	10.03	10.38	10.7	10.79	10.69	10.55	10.36	9.96	9.97	9.97	9.81	9.72	9.65	9.59	9.48	9.58
213	213	E3.1.1A.5	1A	South Africa	Unheated	E3	709.64	652.42	578.85	5875	-431.08	-392.57	-174.56	-84.98	-208.88	337.36	192.31	105.99	112.02	149.81	338.98	432.39	401.9	1232.08	-383.5	3127.27	667.86	425.42	14.4	11.86	11.98	12.08	12.11	11.91	12.11	12.17	12.01	12.17	12.21	12.32	12.14	11.95	11.76	11.62	11.41	11.46	11.47	11.21	11.22
214	214	E3.1.1A.5	1A	South Africa	Unheated	E3	971.49	932.31	874.84	6591.67	-501.58	-349.55	-138.28	-65.6	-240.43	458.97	482.5	275.64	205.06	219.31	375.56	474.62	511.6	1762.89	-758.58	7375.76	854.17	541.24	11.37	9.79	10.15	10.33	10.16	10.02	9.89	9.9	9.87	9.78	9.62	9.86	9.58	9.48	9.58	9.54	9.12	9.07	8.94	8.67	8.65
215	215	E3.1.1A.5	1A	South Africa	Unheated	E3	1222.89	1171.37	1097.12	6785	-505.41	-568.24	-237.81	-161.34	-508.28	729.12	548.87	292.77	221.54	269.06	460.59	563.07	651.9	1960.38	-612.62	7209.09	1389.29	1166.1	20.56	9.99	8.45	7.98	7.76	7.64	7.77	7.97	7.82	7.72	7.68	7.53	7.36	7.39	7.23	7.02	6.7	6.28	5.96	5.7	5.65
216	216	E3.1.1A.5	1A	South Africa	Unheated	E3	1331.93	1292.95	1182.93	9117.5	-818.58	-731.42	-358.13	-248.08	-541.12	667.31	488.46	269.2	200.25	245	443.43	655.97	624.37	1572.64	-587.86	7359.09	1274.11	1143.22	31.84	15.89	14.4	13.57	13.27	12.99	13.04	13.26	13.52	13.54	13.77	13.86	13.59	13.33	13.13	12.7	12.38	12.18	11.96	11.74	11.88
217	217	I14.2.16E.31	16E	South Africa	Heated	I14	1586.95	1510.87	1432.61	9700.83	-935.92	-824.44	-351.65	-282.48	-698.92	742.95	576.55	360.39	269.31	311.73	661.94	827.94	823.52	2222.96	-782.69	6837.88	1262.8	751.13	32.99	26.04	25.76	24.89	24.87	24.6	24.68	24.71	24.91	24.88	24.83	24.7	24.4	24.51	24.51	24.35	24.3	24.35	23.85	23.53	23.44
218	218	I14.2.16E.31	16E	South Africa	Heated	I14	1703.61	1583.26	1476.92	10200	-1056.08	-1013.51	-428.27	-333.55	-811.24	880.22	601.36	337.41	243.41	289.25	593.64	802.84	700.63	1856.6	-588.35	6109.09	1414.29	1764.41	36.8	11.24	8.15	6.87	6.03	5.54	5.46	5.6	5.58	5.48	5.32	5.31	4.85	4.58	4.4	4.33	4.03	3.93	3.87	3.67	3.54
219	219	I14.2.16E.31	16E	South Africa	Heated	I14	1730.72	1663.88	1649.28	9922.5	-927.36	-868.58	-382.16	-307.19	-803.25	1004.67	788.01	458.23	368.86	393.11	668.01	728.69	728.16	2012.26	-776.21	8822.73	1941.96	1746.61	44.01	20.51	18.28	16.92	16.07	15.63	15.75	15.8	15.91	16.12	16.14	15.96	15.62	15.69	15.64	15.33	14.99	15.01	14.69	14.22	14.33
220	220	I14.2.16E.31	16E	South Africa	Heated	I14	1702.81	1598.83	1500.32	11156.7	-940.09	-798.2	-300.82	-244.2	-672.39	846.89	683.86	420.28	295.38	383.65	790.4	879.17	798.95	2376.1	-718.77	7630.3	1809.52	1798.87	27.67	10.57	9.08	7.96	7.27	7.18	7.38	7.36	7.33	7.45	7.36	7.25	7.06	7.13	7.08	6.81	6.52	6.51	6.16	5.72	5.84
221	221	I14.2.16E.31	16E	South Africa	Heated	I14	1914.26	1861.82	1789.5	10414.2	-898.54	-748.54	-316.2	-258.09	-756.71	895.51	706.26	452.83	327.18	399.78	928.32	1191.95	1158.76	3131.76	-1186.25	9525.76	1774.7	1760.73	29.47	10.74	8.12	6.99	6.03	6.01	5.86	6.16	6.05	6.04	5.8	5.65	5.22	5.26	5.25	4.94	4.79	4.78	4.53	4.18	4.42
222	222	I14.2.16E.31	16E	South Africa	Heated	I14	1988.96	1917.77	1812.1	11679.2	-1118.13	-970.16	-411.96	-317.84	-867.36	1034.52	857.39	514.42	353.39	386.95	778.74	921.5	958.12	2805.35	-1064.89	8471.21	1567.56	1330.23	31.82	14.96	12.88	11.54	10.75	10.37	10.34	10.5	10.51	10.66	10.5	10.4	10.03	9.89	9.57	9.28	9.01	8.82	8.53	8.02	8.01
223	223	I14.2.16E.31	16E	South Africa	Heated	I14	2018.88	1902.5	1784.78	13718.3	-1375.45	-1107.88	-461.72	-306.28	-744.77	891.03	766.37	456.03	328.32	402.2	781.21	962.31	1045.36	3416.35	-1230.74	12533.3	2488.69	2016.38	39.18	16.19	13.17	11.22	10.51	9.98	9.84	10.02	10.24	10.12	10.08	10.02	9.54	9.23	9.18	8.82	8.4	8.26	8	7.53	7.67
224	224	I14.2.16E.31	16E	South Africa	Heated	I14	2135.94	1969.75	1854.89	13169.2	-1313.4	-1147.18	-450.47	-329.66	-828.9	1079.58	929.79	514.67	349.55	419.97	796.96	889.68	954.96	2999.69	-1196.93	11316.7	2705.06	2577.68	55.77	15.89	12.06	9.69	8.65	8.04	8.05	8.14	8.12	8	7.88	7.91	7.6	7.55	7.5	7.2	6.87	6.7	6.37	6.01	5.96
225	225	I14.2.16E.6	16E	South Africa	Heated	I14	2019.88	1951.54	1789.66	11972.5	-1111.15	-1005.74	-446.47	-296.33	-786.69	921.7	795.7	431.8	346.16	420.66	874.79	1012.78	1262.97	3306.6	-1308.25	13313.6	2808.04	2324.58	49.6	16.26	12.64	10.71	9.81	9.14	9.24	9.31	9.48	9.52	9.77	9.63	9.39	9.43	9.33	8.9	8.6	8.42	7.97	7.49	7.59
226	226	I14.2.16E.6	16E	South Africa	Heated	I14	1997.99	1910.72	1804.65	12326.7	-1199.55	-1053.6	-448.17	-362.09	-789.55	940.84	758.52	400.08	291.88	378.55	815.82	988.26	1102.74	2902.52	-989.64	9103.03	1997.02	1829.38	41.81	16.11	12.58	10.66	9.77	9.2	9.07	9.09	8.97	8.95	8.87	8.73	8.5	8.54	8.4	8.23	7.99	7.78	7.52	7.24	7.25
227	227	I14.2.16E.6	16E	South Africa	Heated	I14	1991.37	1929.22	1841.43	11869.2	-1018.13	-928.94	-440.22	-349.15	-783.33	1075.18	858.3	494.72	333.19	388.46	718.57	958.43	902.43	2560.06	-999.84	8734.85	1560.42	1582.77	36.34	13.12	11.08	9.75	9.04	8.54	8.62	8.61	8.25	7.92	7.74	7.71	7.35	7.43	7.47	7.36	7.08	7.03	6.74	6.31	6.14
228	228	I14.2.16E.6	16E	South Africa	Heated	I14	1923.69	1807.34	1729.97	11378.3	-1012.61	-874.77	-354.65	-259.32	-698.62	958.61	832.88	459.02	334.34	413.52	804.1	940.15	1013.08	2827.67	-1023.95	8687.88	2027.98	1706.21	38.11	12.99	10.32	8.1	7.46	7.03	6.76	6.57	6.78	6.75	6.7	6.8	6.72	6.65	6.55	6.18	6	5.96	5.69	5.05	5.15
229	229	I14.2.16E.6	16E	South Africa	Heated	I14	1980.92	1913.95	1775.88	10585.8	-923.76	-893.36	-377.09	-250.85	-762.82	998.44	819.53	490.57	351.95	420.41	861.51	1022.25	1026.69	2992.77	-1170.06	9074.24	1953.87	1885.03	39.68	15.46	13.22	11.35	10.41	9.86	9.84	9.8	9.83	9.64	9.65	9.38	8.99	8.79	8.82	8.35	7.98	8.09	7.73	7.41	7.54
230	230	I14.2.16E.6	16E	South Africa	Heated	I14	1910.04	1791.34	1737.34	10656.7	-921.17	-756.98	-262.31	-195.95	-723.27	956.78	804.22	487.36	365.33	410.63	825.56	1055.87	1050.84	3121.38	-1355.66	13048.5	2370.24	2087.01	54.76	27.23	24.17	22.8	22.3	21.7	21.58	21.62	21.66	21.57	21.66	21.67	21.45	21.36	21.21	20.65	20.53	20.46	20	19.61	19.77
231	231	I14.2.16E.6	16E	South Africa	Heated	I14	1927.51	1787.37	1745.27	12014.2	-1147.18	-934.35	-346.58	-236.69	-670.91	893.32	844.27	491.48	376.1	399.59	800.78	881.16	907.49	2637.42	-1083.33	9489.39	1767.56	1596.33	34.57	13.18	10.74	9.37	8.28	7.88	7.83	7.93	7.8	7.92	7.8	7.63	7.07	7.07	6.92	6.43	6.18	6.26	5.87	5.33	5.41
232	232	I14.2.16E.6	16E	South Africa	Heated	I14	1967.47	1855.07	1819.23	9850	-1043.24	-1004.73	-414.13	-373.48	-1059.17	1130.22	869.68	500.25	367.95	390.94	764.83	846.59	819.62	1956.6	-680.58	6481.82	1600	1442.37	36.48	14.98	13.22	11.73	10.94	10.44	10.59	10.53	10.65	10.58	10.55	10.41	10.16	10.02	10.19	9.87	9.67	9.43	9.09	8.6	8.72
233	233	E3.1.6B.21	6B	South Africa	Unheated	E3	2013.05	1960.94	1897.68	9859.17	-902.59	-888.4	-417.96	-388.45	-957.3	1167.49	915.31	492.48	349.72	411.1	812.64	951.61	1023.95	2814.78	-1203.72	12225.8	2647.92	2533.62	52.9	21	17.98	16.38	15.42	15.15	15.33	15.3	15.24	15.21	15.25	15.14	14.97	15.01	15.06	14.82	14.53	14.33	13.94	13.6	13.48
234	234	E3.1.6B.21	6B	South Africa	Unheated	E3	2009.04	1929.07	1860.34	11072.5	-1042.23	-1007.77	-453.89	-382.59	-884.32	1000.82	775.34	457.23	315.11	373.68	746.4	1021.31	1052.22	3000.94	-1215.05	12413.6	2315.18	1943.22	44.37	18.62	15.48	13.64	13.01	12.74	12.54	12.64	12.82	12.85	12.74	12.64	12.09	11.89	11.55	11.1	10.72	10.79	10.44	10.07	10.25
235	235	E3.1.6B.21	6B	South Africa	Unheated	E3	1915.26	1880.47	1738.14	10963.3	-944.37	-873.42	-417.55	-281.68	-850.1	1102.56	884.92	511.64	354.54	410.88	761.3	864.02	962.45	2823.9	-1217.15	12760.6	2667.26	1997.74	41.14	14.02	10.88	9.69	9.26	8.78	8.67	8.96	9.05	9	9.14	9.26	8.89	8.81	8.66	8.15	7.65	7.45	6.86	6.51	6.62
236	236	E3.1.6B.21	6B	South Africa	Unheated	E3	1943.17	1837.15	1773.16	11049.2	-913.4	-801.91	-329.27	-267.04	-801.68	1039.47	854.68	498.71	349.39	392.04	782.56	1001.61	941.03	2686.48	-994.98	9180.3	1631.85	1518.36	37.44	16.3	13.37	12.08	11.36	10.72	10.55	10.77	10.93	10.88	10.81	10.64	10.29	10.12	10.15	9.85	9.68	9.41	9.13	8.75	8.86
237	237	E3.1.6B.21	6B	South Africa	Unheated	E3	1904.82	1830.84	1727.4	10940	-1075	-967.57	-438.16	-310.86	-731.95	828.02	671.04	406.48	317.2	396.98	822.88	1038.64	999.37	2639.62	-903.88	7509.09	1250	1069.49	21.82	10.68	9.36	8.3	7.52	7.26	7.14	7.32	7.47	7.64	7.64	7.74	7.37	7.12	6.97	6.61	6.32	6.07	5.78	5.43	5.59
238	238	E3.1.6B.21	6B	South Africa	Unheated	E3	1802.81	1689.57	1567.15	12021.7	-1054.95	-949.55	-399.06	-286.05	-673.57	816.67	638.61	375.15	290.71	367.61	748.02	950.19	1003.38	2759.12	-1081.88	11330.3	2011.31	1614.12	37.52	16.4	14.42	13.31	12.64	12.1	12.17	12.28	12.48	12.44	12.42	12.47	12.11	12.07	12.16	11.88	11.62	11.61	11.18	10.67	10.81
239	239	E3.1.6B.21	6B	South Africa	Unheated	E3	1783.13	1711.89	1675.48	9920	-914.86	-811.49	-307.77	-228.43	-547.34	687.91	634.39	419.2	334.22	436.04	852.12	1043.75	1098.1	3120.75	-1177.67	12281.8	2305.36	1822.03	41.48	18.71	16.12	14.64	13.89	13.67	13.76	13.57	13.54	13.65	13.48	13.35	13.29	13.16	13.07	12.76	12.5	12.4	12.22	11.78	11.91
240	240	E3.1.6B.21	6B	South Africa	Unheated	E3	1742.77	1588.55	1492.07	12097.5	-967.91	-890.88	-335.51	-260.22	-632.84	849.73	665.84	400.62	280.72	344.43	735.38	880.4	788.92	2046.23	-732.52	6777.27	1540.18	1777.12	39.95	12.16	8.59	6.95	6.06	5.6	5.59	5.76	5.77	5.53	5.45	5.28	5.11	5.02	5.04	4.78	4.72	4.61	4.28	4.04	4.25
241	241	E3.1.5N.7	5N	South Africa	Unheated	E3	-19.49	-34.21	-245.57	-1392.77	741.33	-715.45	212.13	-1002.41	32.62	95.75	44.55	53.95	264.06	124.46	111.75	-34.5	-24.19	4.63	100.29	64.28	-6.24	26.1	15.43	11.5	11.28	11.69	11.6	11.56	11.5	11.62	11.52	11.54	11.25	11.37	11.29	11.35	11.3	11.22	10.85	10.92	10.88	10.81	10.81
242	242	E3.1.5N.7	5N	South Africa	Unheated	E3	-143.22	-3700	-1558.23	160.24	60.71	-419.09	192.37	-848.19	-82	-60.57	-4.34	29.37	19.53	29.4	26.05	104.55	216.05	-107.24	-2.85	29.09	25.72	25.42	9.32	8.59	8.77	9.19	9.15	9.3	9.53	9.83	9.83	10.03	9.76	9.65	9.26	9.33	9.19	9.12	9.07	9.08	9.15	9.11	9.15
243	243	E3.1.5N.7	5N	South Africa	Unheated	E3	-90.68	-2363.16	-1255.7	-290.36	210.2	-382.73	70.06	-355.42	-59.23	43.17	40.94	26.53	-89.84	47.85	139.31	137.19	273.72	-178.87	-21	47.02	45.28	47.89	12.65	8.65	7.96	8.33	8.55	8.62	8.77	9.17	9.11	9.15	9.01	9.04	8.85	8.76	8.99	9.06	8.88	9	9.07	8.64	8.61
244	244	E3.1.5N.7	5N	South Africa	Unheated	E3	-123.52	-1765.79	-887.97	-651.2	92.09	-270.45	7.14	-336.75	-22.23	15.01	-1.71	-22.4	41.8	131.44	141.04	115.39	121.51	-68.91	29.1	63.29	82.05	120.07	21.58	11.68	10.22	10.44	10.35	10.46	10.61	10.91	10.71	10.66	10.46	10.46	10.25	10.25	10.38	10.21	10.24	10.38	10.4	10.25	10.18
245	245	E3.1.5N.7	5N	South Africa	Unheated	E3	-199.36	-3176.32	-1838.61	-646.39	351.79	-127.73	-11.25	-592.17	-115.77	-72.62	-57.9	-53.99	-151.95	126.72	114.68	133.16	110.12	-53.62	92.2	76.96	80.16	58.64	13.76	11.23	11.12	11	10.99	11.24	10.97	11.09	11.33	11.56	11.33	11.62	11.51	11.22	11.26	11.39	11.4	11.56	11.85	11.51	11.38
246	246	E3.1.5N.7	5N	South Africa	Unheated	E3	-156.78	-3863.16	-1924.05	-662.65	110.71	-90.91	74.17	-630.12	-80.46	-55.8	-2.59	16.68	-50	129.61	166.87	202.89	305.81	-126.96	42.3	54.13	36.15	42.3	16.79	14.49	14.68	15.08	15.42	15.53	15.3	15.37	15.09	15	14.58	15.08	15.06	15.4	15.31	15.58	15.47	15.59	15.46	15.36	15.18
247	247	E3.1.5N.7	5N	South Africa	Unheated	E3	-276.27	-5410.53	-2318.99	-1186.75	470.41	-748.18	279.06	-1956.63	-148.77	-70.1	-41.96	-6.74	32.03	-20.39	128.01	140.29	90.93	20.93	34.94	81.94	61.79	95.88	11.97	8.35	7.56	7.86	7.49	7.75	7.74	7.95	7.92	8.14	7.78	7.77	7.61	7.8	7.62	7.78	7.69	7.91	7.67	7.73	7.95
248	248	E3.1.5N.7	5N	South Africa	Unheated	E3	-94.7	-1973.68	-1391.77	-1353.61	426.28	-383.18	172.31	-1603.01	-178.38	-56.64	-3.19	27.28	155.86	80.79	20.11	44.32	66.63	34.71	83.17	60.39	47.45	9.86	17.91	17.26	17.03	17.88	18.2	18.35	18.7	18.8	18.46	18.91	18.58	18.59	18.51	18.61	18.3	18.21	18.05	18.24	18.2	18.22	18.24
249	249	E3.1.5N.23	5N	South Africa	Unheated	E3	-603.6	-10700	-4656.33	-1889.76	694.64	-1115	299.9	-2117.47	-305	-204.45	-120.01	-58.52	-226.95	255.47	248.42	361.26	463.14	-342.76	-62.95	-9.3	-5.38	-20.56	4.37	8.54	9.01	9.45	9.41	9.56	9.42	9.62	9.59	9.61	9.63	9.88	9.77	9.62	9.67	9.51	9.24	9.37	9.54	9.56	9.71
250	250	E3.1.5N.23	5N	South Africa	Unheated	E3	-620.76	-11252.6	-4749.37	-2126.51	1088.78	-1408.18	287.28	-1660.24	-221.69	-114.95	-109.89	-82.34	-964.06	415.45	309.19	342.36	498.37	-331.59	-79.59	-40.26	-70.34	-67.22	2.35	4.07	5.13	5.69	5.66	5.84	5.95	6.08	6.13	6.38	6.06	6.35	6.39	6.32	6.24	6.48	6.38	6.35	6.37	6.25	6.23
251	251	E3.1.5N.23	5N	South Africa	Unheated	E3	-615.04	-10392.1	-4542.41	-2876.51	1084.95	-1458.64	321.04	-1694.58	-215	-168.49	-103.37	-57.72	-585.55	272.85	180.65	337.09	415	-366.3	-94.75	-60.45	-29.05	-28.51	13.63	12.67	13.32	13.67	13.63	13.68	13.49	13.48	13.32	13.27	12.9	13.47	13.45	13.4	13.39	13.64	13.17	13.28	13.4	13.45	13.33
252	252	E3.1.5N.23	5N	South Africa	Unheated	E3	-694.28	-11429	-4943.67	-2407.83	1010.46	-1505.91	317.12	-2288.55	-421	-324.81	-207.16	-170.14	-1069.14	229.94	136.97	210.23	265.93	-217.4	-30.96	-16.47	-42.93	-61.87	6.35	9.03	9.49	10.15	10.41	10.6	10.49	10.73	10.86	11.19	10.91	11.22	11.15	10.8	10.77	10.87	10.54	10.72	10.95	10.8	10.84
253	253	E3.1.5N.23	5N	South Africa	Unheated	E3	-665.68	-11002.6	-4562.03	-3248.19	943.88	-1460.91	251.08	-1795.18	-281.85	-243.04	-144.36	-140.99	-974.22	312.02	223.04	319.01	415.58	-223.74	-57.9	-18	-47.74	-45.53	9.37	14.72	15	15.51	15.49	15.54	15.31	15.43	15.65	16.03	16.02	16.42	16.36	16.3	16.24	16.26	16.09	16.35	16.31	16.24	16.15
254	254	E3.1.5N.23	5N	South Africa	Unheated	E3	-692.37	-11452.6	-5211.39	-2760.24	1067.86	-2058.18	381.41	-2239.76	-277.69	-172.29	-67.84	-76.31	-995.31	427.9	265.06	393.39	461.63	-323.34	-67.62	-34.44	-57.35	-49.07	6.23	10.89	11.31	12.12	12.08	12.51	12.7	12.72	12.59	12.61	12.25	12.29	12.08	12.04	12.05	12.29	11.96	12.19	12.3	12.32	12.18
255	255	E3.1.5N.23	5N	South Africa	Unheated	E3	-779.87	-13942.1	-5979.11	-2387.35	1125.77	-1801.36	361.35	-2376.51	-322.85	-268.11	-195.61	-175.02	-1463.67	376.93	268.6	294.11	358.26	-186.82	-8.98	9.64	-0.86	-16.05	9.95	10.47	11.04	11.68	11.9	12.16	12.41	13.01	13.18	13.35	13.15	13.18	12.82	12.59	12.55	12.52	12.08	12.1	12.41	12.39	12.46
256	256	E3.1.5N.23	5N	South Africa	Unheated	E3	-719.07	-12013.2	-5226.58	-3136.14	1245.41	-1949.09	440.7	-2734.94	-365.85	-221.78	-131.61	-108.78	-957.81	266.95	241.57	314.67	469.3	-317.3	-100	-53.72	-34.92	25.42	11.6	9.47	9.89	9.55	9.48	9.52	9.3	9.37	9.47	9.84	9.63	9.99	9.77	9.68	9.35	9.41	9.52	9.58	9.6	9.72	9.66
257	257	E3.1.1B.2	1B	South Africa	Heated	E3	-961.65	-17147.4	-7308.23	-3150	1306.38	-2344.09	624.36	-3681.33	-501.92	-372.87	-225	-101.02	-622.27	172.85	195.86	370.97	675	-573.14	-248.63	-158.63	-180.81	-242.44	-20.52	-3.57	-1.42	-0.2	0.36	0.65	0.56	0.79	0.84	1.29	1.02	1.4	1.35	1.51	1.29	1.3	1.13	1.41	1.4	1.38	1.37
258	258	E3.1.1B.2	1B	South Africa	Heated	E3	-1038.98	-18057.9	-7821.52	-2737.35	1186.73	-2130.91	455.19	-2520.48	-284.46	-299.74	-204.16	-181.63	-1775	744.42	446.54	579.13	750.23	-522.33	-125.81	-100.14	-159.33	-168.2	-14	-2.6	-0.44	1.05	1.28	1.39	1.57	2.08	2.23	2.52	2.42	2.53	2.37	2.01	2.05	2.32	2.25	2.16	2.41	2.2	2.16
259	259	E3.1.1B.2	1B	South Africa	Heated	E3	-914.83	-15629	-7144.3	-3826.51	1487.24	-2191.82	408.41	-2731.33	-322.46	-282.86	-206.19	-198.76	-1778.12	519.31	280.42	379.13	460.23	-267.81	-92.64	-99.19	-123.42	-183.61	-16.63	-2.95	-0.86	0.28	0.74	1	1.02	1.07	1.06	1.51	1.24	1.52	1.57	1.45	1.18	1.36	1.17	1.38	1.77	1.78	1.64
260	260	E3.1.1B.2	1B	South Africa	Heated	E3	-1045.76	-18810.5	-8450.63	-2030.12	575	-1670.91	403.72	-2875.9	-437.85	-309.92	-193.99	-182.25	-1548.44	591.42	542.47	716.32	877.44	-728.37	-244.85	-129.23	-156.2	-181.26	-8.57	0.08	1.23	1.98	2.24	2.35	2.19	2.12	1.97	2.06	1.63	1.85	1.84	1.7	1.56	1.81	1.72	2.01	2.46	2.6	2.52
261	261	E3.1.1B.2	1B	South Africa	Heated	E3	-963.77	-15486.8	-6261.39	-4146.39	1521.68	-2850.45	544.91	-2769.28	-338.38	-233.57	-152.54	-100.93	-881.64	427.58	319.05	420.97	561.74	-446.18	-124.88	-84.27	-89.03	-143.42	-9.68	-1.11	0.47	1.49	1.97	2.54	2.47	2.66	2.71	2.93	2.34	2.76	2.82	2.6	2.6	2.79	2.62	2.43	2.79	2.83	2.72
262	262	E3.1.1B.2	1B	South Africa	Heated	E3	-994.28	-17523.7	-7696.84	-2639.16	1062.5	-1786.82	470.94	-3072.89	-453.31	-373.9	-262.34	-181.59	-1577.73	603.33	342.09	461.88	701.98	-480.58	-139.01	-106.19	-162.98	-177.87	-18.79	-3.35	-1.4	-0.06	0.18	0.65	0.41	0.62	0.61	0.95	0.81	1.21	1.19	1.11	1.18	1.34	1.11	1.34	1.62	1.53	1.35
263	263	E3.1.1B.2	1B	South Africa	Heated	E3	-1005.08	-16900	-7364.56	-3248.19	1251.53	-2279.09	511.74	-3161.45	-467.38	-359.02	-216.73	-164.15	-1318.75	478.11	385.69	467.77	593.49	-459.15	-109.13	-44.79	-87.67	-110.01	-8.21	-1.42	-0.29	0.64	1.04	1.3	1	1.35	1.56	1.87	1.57	2.22	2.08	1.75	1.63	1.99	1.71	1.76	2.16	1.93	1.59
264	264	E3.1.1B.2	1B	South Africa	Heated	E3	-1092.16	-18779	-8517.09	-2899.4	1154.34	-2277.73	470.94	-3224.7	-393.77	-344.91	-191.64	-203.95	-1591.8	539.59	408.51	651.55	756.4	-569.32	-183.17	-77.57	-67.58	-93.08	-11.1	-2.28	-0.97	0.17	0.86	1.49	1.51	2.08	2.18	2.52	2.25	2.48	2.14	2	1.75	1.95	1.78	1.93	2.27	2.31	2.1
265	265	E3.1.1B.10	1B	South Africa	Heated	E3	-1262.08	-21800	-9194.3	-3631.93	1556.38	-2756.82	500.1	-2872.89	-400.08	-401.22	-249.49	-277.86	-2523.83	803.33	491.94	661.88	753.37	-512.37	-165.11	-117.49	-179.66	-186.31	-16.16	-0.86	1.56	3.12	3.36	3.86	3.83	3.93	3.84	4.17	3.92	4.22	4.23	3.95	3.57	3.7	3.56	3.59	4.02	4.16	3.99
266	266	E3.1.1B.10	1B	South Africa	Heated	E3	-1127.97	-18263.2	-7643.04	-5151.81	1988.78	-2872.73	479.26	-2440.96	-347.69	-301.68	-218.85	-216.5	-1800.78	647.21	439.31	507.85	584.19	-469.22	-124.63	-97.5	-145.77	-185.57	-14.37	0.17	2.42	3.68	4.29	4.84	4.82	5.18	5.43	5.48	5.19	5.51	5.61	5.38	5.6	5.82	5.69	5.8	5.98	5.87	5.7
267	267	E3.1.1B.10	1B	South Africa	Heated	E3	-1105.3	-18142.1	-7444.94	-5427.11	1802.3	-2728.64	525.73	-2477.71	-339.92	-323	-172.6	-133.76	-1248.05	539.81	412.73	610.85	825.7	-672.74	-209.76	-134.88	-166.02	-157.65	-12.6	-2.59	-0.47	0.66	0.93	1.4	1.58	1.72	1.67	1.99	1.64	1.78	1.98	2	1.83	1.94	1.8	1.81	2	2.03	1.92
268	268	E3.1.1B.10	1B	South Africa	Heated	E3	-1155.3	-21073.7	-9338.61	-3169.28	970.15	-1466.82	463.7	-2431.93	-433.77	-430.61	-272.23	-205.46	-2392.58	749.89	496.46	748.04	948.72	-646.98	-224.58	-100.03	-108.18	-109.76	-10.07	-1.26	0.03	1.18	1.69	2.21	2.16	2.36	2.4	2.37	2.05	2.38	2.26	2.15	2.21	2.39	2.22	2.44	2.74	2.78	2.67
269	269	E3.1.1B.10	1B	South Africa	Heated	E3	-1140.04	-19400	-8355.06	-4409.04	1913.01	-2803.18	548.83	-3313.86	-463.31	-309.21	-190.99	-197.74	-1698.83	686.8	507.76	603.62	681.51	-462.88	-126.84	-61.27	-116.56	-166.58	-10.96	0.06	1.08	2.24	2.72	2.76	2.62	2.84	2.81	3.1	2.74	3.11	3	2.92	2.69	2.93	2.85	3.01	3.2	3.35	3.54
270	270	E3.1.1B.10	1B	South Africa	Heated	E3	-1204.87	-19881.6	-8374.05	-4813.86	1703.32	-2748.64	551.17	-2894.58	-429.15	-371.07	-276.11	-226.75	-2087.89	606.33	417.39	520.56	734.53	-604.73	-239.3	-138.8	-164.13	-176.59	-13.89	-0.86	0.31	1.35	1.76	2.1	1.9	2.27	2.42	2.68	2.74	3.05	2.94	2.76	2.71	2.63	2.37	2.5	2.64	2.61	2.59
271	271	E3.1.1B.10	1B	South Africa	Heated	E3	-1337.71	-23963.2	-10335.4	-3163.86	1289.29	-2976.36	732.29	-4681.93	-636.62	-493.81	-293.44	-261.76	-2051.56	602.15	498.49	624.38	675.58	-448.69	-176.45	-86.33	-138.87	-184.4	-15.13	0.66	2.66	3.86	4.2	4.61	4.45	4.71	4.94	5.16	4.71	5	4.87	4.87	4.83	5.34	5.27	5.33	5.45	5.42	5.26
272	272	E3.1.1B.10	1B	South Africa	Heated	E3	-1229.24	-21765.8	-9843.04	-3372.29	1478.57	-2209.09	482.58	-3242.17	-445.85	-301.55	-206.28	-204.44	-1891.41	720.39	558.43	834.92	1109.3	-914.49	-282.63	-194.86	-214.46	-200.49	-14.05	-1.05	1.07	2.61	3.19	3.77	3.68	4.11	4.27	4.59	4.33	4.64	4.63	4.48	4.28	4.49	4.48	4.8	4.79	4.89	4.82
273	273	E3.1.5N.43	5N	South Africa	Unheated	E3	-1321.61	-22971	-9912.66	-4336.14	1739.8	-3001.82	714.87	-4043.37	-501.08	-359.41	-274.4	-203.55	-2024.22	658.37	516.27	637.6	914.42	-678.87	-269.28	-152.77	-218.82	-233.07	-12.7	2.04	3.81	5.74	6.2	6.54	6.66	7.24	7.16	7.62	7.4	7.88	7.59	7.66	7.43	7.74	7.52	7.74	7.91	8.04	7.77
274	274	E3.1.5N.43	5N	South Africa	Unheated	E3	-1219.92	-21834.2	-9388.61	-4672.29	1381.63	-2036.36	491.19	-3067.47	-427.69	-368.69	-267.74	-243.48	-2192.97	753	536.6	723.14	968.84	-629.98	-172.13	-94.93	-132.29	-133.27	-1.25	9.41	11.12	12.73	13.21	13.49	13.44	13.78	13.42	13.77	13.47	13.91	13.82	13.88	13.8	14.26	13.88	14.22	14.5	14.34	14.03
275	275	E3.1.5N.43	5N	South Africa	Unheated	E3	-1290.68	-20481.6	-8637.97	-4931.33	1647.45	-2657.27	520.94	-3044.58	-552.15	-489.18	-361.65	-298.49	-2304.69	700.64	441.57	475.62	581.4	-503.02	-129.64	-96.08	-142.56	-187.93	-4.46	7.24	9.12	10.69	10.84	11.16	11.16	11.18	11.03	11.65	11.33	11.58	11.7	11.59	11.3	11.78	11.59	11.85	12.25	12.46	12.16
276	276	E3.1.5N.43	5N	South Africa	Unheated	E3	-1335.38	-22294.7	-9719.62	-4519.88	1946.17	-3328.64	684.83	-3945.18	-521.77	-375.58	-252.73	-196.32	-1826.95	588.73	438.93	631.92	801.28	-571.93	-190.63	-104.63	-116.72	-125.27	5.74	13.58	15.28	16.78	17.1	17.13	17.52	17.75	17.72	18.06	18.01	18.08	17.87	17.84	17.85	17.95	17.69	17.93	18.25	18.16	18.15
277	277	E3.1.5N.43	5N	South Africa	Unheated	E3	-1392.37	-24421	-10536.7	-3319.28	1350.51	-2406.36	570.84	-2798.8	-466.77	-366.62	-279.57	-262.82	-2834.37	906.01	695.48	864.88	906.51	-662.98	-212.95	-126.12	-158.34	-218.25	-9.74	3.71	5.64	7.24	7.67	7.85	7.95	8.31	8.14	8.32	8.19	8.16	7.98	7.81	7.5	7.55	7.61	7.67	7.98	8.18	8.17
278	278	E3.1.5N.43	5N	South Africa	Unheated	E3	-1386.44	-23342.1	-9893.67	-4300	1990.82	-3211.82	661.45	-3432.53	-420.31	-277.84	-214.23	-183.32	-2120.31	858.58	602.56	819.21	1033.02	-661.97	-192.15	-133.09	-152.75	-149.75	-7.03	4.52	6.37	7.7	8.28	8.49	8.51	8.73	8.63	8.9	8.8	9.26	9.13	8.88	8.56	8.79	8.34	8.59	8.99	9.23	9.23
279	279	E3.1.5N.43	5N	South Africa	Unheated	E3	-1304.45	-21218.4	-9200.63	-4916.27	1714.54	-2654.09	502.64	-2704.22	-356.38	-283.44	-211.6	-210.34	-1943.36	753.97	615.89	831.92	900.81	-705.13	-217.62	-122.02	-156.33	-210.55	-6.62	5.93	8.54	10.21	10.78	11.04	11.14	11.39	11.41	11.67	11.32	11.54	11.28	11.23	11.2	11.5	11.6	11.85	12.02	12.03	11.97
280	280	E3.1.5N.43	5N	South Africa	Unheated	E3	-1345.13	-23823.7	-10077.9	-3994.58	1461.99	-2195.91	562.52	-3007.83	-451.92	-405.22	-310.58	-259.85	-2358.2	871.78	558.96	774.28	957.33	-728.67	-190.24	-115.32	-128.23	-129.29	-2.7	7.18	9.19	10.68	10.98	11.3	11.33	11.32	11.22	11.34	10.95	11.05	11.13	11.14	11.14	11.45	11.42	11.61	11.7	11.83	11.92
281	281	D9.1.12C.11	12C	South Africa	Unheated	D9	-93.02	24.29	122.04	95.34	795.2	4.19	-25.78	162.87	-272.86	-266.46	-28.51	-208.85	-78.21	-424.66	-132.59	-164.52	200.95	-20.84	13.47	27.97	-659.53	333.01	93.39	102.66	102.48	103.22	103.45	103.14	102.86	103.13	102.97	102.74	103	102.83	102.82	102.72	102.87	103.3	103.32	103.52	103.46	103.03	102.6
282	282	D9.1.12C.11	12C	South Africa	Unheated	D9	2862.79	1345	882.37	98.2	680.8	58.54	129.92	631.6	-1149.07	-552.86	-63.66	-104.05	-359.22	732.88	314.19	334.15	-262.48	433.92	380.4	-1293.01	-1429.3	905.3	-11.48	3.26	5.44	6.07	6.75	7.39	7.8	7.86	8.31	8.28	8.1	8.09	8.2	7.85	7.74	7.6	7.4	7.39	7.46	7.39	7.45
283	283	D9.1.12C.11	12C	South Africa	Unheated	D9	4981.4	2172.86	1419.95	-78.5	-547.2	127.7	267.54	1166.78	-1385.13	-762.29	-213.07	-466.5	-1256.98	2663.01	403.1	47.89	77.27	427.05	181.78	-339.86	-1088.37	524.82	2	6.12	7.39	8.32	8.53	8.68	8.94	9.08	9.02	8.77	8.94	9.05	8.9	8.68	8.8	8.89	8.62	8.6	8.69	8.77	8.7
284	284	D9.1.12C.11	12C	South Africa	Unheated	D9	4918.6	1892.14	1282.83	-232.33	-1552.8	199.69	265.57	1159.93	-1189.96	-491.96	-101.75	-211.25	-641.9	2042.47	143.02	250.78	-231.32	538.14	626.73	-2905.59	-1907.44	1044.58	-9.41	5.17	7.15	7.72	8.3	8.63	9.01	8.98	9.35	9.08	9.05	9.04	9.04	8.66	8.91	9.04	9.01	9.09	9.6	9.56	9.69
285	285	D9.1.12C.11	12C	South Africa	Unheated	D9	4976.74	1940.71	1161.48	-449.02	-1726.4	211.97	258.89	960.91	-835.69	-489.34	-93.46	-215.93	-632.4	2339.73	135.25	258.98	-314.47	698	705.35	-3069.93	-2267.91	927.71	-3.67	7.95	10.15	11.24	11.64	12.03	12.49	12.61	12.72	12.45	12.46	12.48	12.27	12.1	12.29	12.25	12.25	12.34	12.57	12.57	12.54
286	286	D9.1.12C.11	12C	South Africa	Unheated	D9	5337.21	2106.43	1256.38	-644.66	-3357.6	271.13	337.25	1073.94	-723.79	-106.18	7.26	-11.76	108.94	793.15	399.78	583.37	-455.48	858.76	660	-2456.64	-1734.42	902.89	-8.56	2.7	5.35	5.82	6.43	6.77	6.96	6.82	7.15	6.88	6.65	6.73	6.89	6.85	6.87	7.14	7.17	7.12	7.13	7.26	7.16
287	287	D9.1.12C.11	12C	South Africa	Unheated	D9	6060.47	2522.86	1455.68	-472.18	-985.6	133.74	207.34	688.6	-906.32	-649.46	-176.43	-426.55	-1844.69	4030.14	652.33	492.68	-356.12	404.88	422.18	-1629.37	-1912.56	982.17	-16.73	0.7	2.87	4.01	4.87	5.24	5.48	5.72	6.02	5.59	5.36	5.43	5.66	5.42	5.73	6.03	5.77	5.37	5.58	5.54	5.6
288	288	D9.1.12C.11	12C	South Africa	Unheated	D9	7558.14	3207.14	1967.52	-321.8	-1452.8	188.65	236.88	949.19	-1263.94	-631.22	-174.99	-575.47	-2050.28	4780.82	833.7	729.93	-474.72	885.59	1054.65	-3447.55	-2795.35	1279.04	-2.31	15.47	17.07	18.16	18.7	18.86	19.51	19.81	19.96	19.64	19.69	19.42	19.42	19.18	19.33	19.5	19.56	19.5	19.86	19.95	20.06
289	289	D9.1.12C.30	12C	South Africa	Unheated	D9	9490.7	3796.43	2250.81	-766.17	-4349.6	358.73	414.96	1225.73	-1144.61	-464.76	-146.42	-450.7	-2152.51	5426.03	870.29	794.46	-575.36	1089.8	1219.21	-4343.36	-3307.44	1691.81	-17.26	7.53	10.2	11.89	12.57	12.87	13.2	13.23	13.12	12.93	13.05	13.16	13.1	12.95	12.9	13.21	12.94	13.04	13.37	13.52	13.34
290	290	D9.1.12C.30	12C	South Africa	Unheated	D9	9809.3	4052.14	2387.47	-517.89	-2121.6	297.96	337.54	1028.01	-1387.36	-704.79	-157.8	-528.7	-2818.99	7652.05	1158.76	1054.99	-673.45	867.41	842.38	-2622.38	-2129.3	1280.96	-9.85	8.6	10.99	12.27	13.2	13.48	14.15	14.26	14.58	14.32	14.22	14.21	14.35	14.1	14.38	14.93	14.76	14.63	14.92	14.72	14.56
291	291	D9.1.12C.30	12C	South Africa	Unheated	D9	10555.8	4680	2929.7	-496.69	-3204	311.47	463.12	1797.07	-1763.2	-752.55	-220.95	-601.9	-2358.1	5782.19	983.81	947.89	-691.1	1227.27	1274.26	-4411.89	-2934.42	1641.69	-12.9	10.43	13.44	14.65	15.66	16.08	16.39	16.49	16.88	16.58	16.73	16.89	17.26	17.03	17.21	17.31	17.14	16.81	17.07	17.01	16.87
292	292	D9.1.12C.30	12C	South Africa	Unheated	D9	10251.2	4707.14	2826.45	-422.86	-1904	240.1	413.55	1420.2	-2008.92	-999.38	-227.17	-617.19	-2646.93	7230.14	978.71	1090.47	-753.26	1022.62	731.49	-2331.47	-1902.33	812.05	-8.01	5.33	7.12	8.51	8.79	9.08	9.23	9.53	9.32	9.13	9.12	9.39	9.12	9.26	9.44	9.67	9.46	9.47	9.68	9.76	9.85
293	293	D9.1.12C.30	12C	South Africa	Unheated	D9	9634.88	3904.29	2310.21	-808.87	-3410.4	279.64	316.37	1183.39	-1263.57	-689.49	-186.98	-541.21	-2270.95	6554.79	917.29	945.23	-729.25	1216.63	993.86	-2792.31	-1790.23	823.37	1.29	8.12	9.55	10.55	11.26	11.32	11.52	11.44	11.56	11.22	11.33	11.52	11.49	11.21	11.29	11.52	11.41	11.5	11.85	11.92	11.85
294	294	D9.1.12C.30	12C	South Africa	Unheated	D9	10334.9	4484.29	2770.77	-488.72	-1865.6	258.24	439.51	1674.27	-2185.13	-1078.21	-309.93	-722.63	-2640.22	6030.14	860.31	692.68	-416.53	1015.96	1092.67	-3367.83	-2675.35	1333.98	-3.56	11.33	13.23	14.1	14.46	14.72	15.04	15.05	15.35	15.05	14.98	15.24	15.22	14.83	15.21	15.39	15.28	15.18	15.38	15.49	15.37
295	295	D9.1.12C.30	12C	South Africa	Unheated	D9	10039.5	4026.43	2602.55	-400.15	-2244	246.33	201.22	837.46	-1464.31	-878.67	-213.84	-693.68	-2834.08	7343.84	953.22	1064.97	-860.89	1448.12	1314.65	-4693.01	-3129.77	1460.96	-11.73	8.63	11.4	12.57	13.13	13.31	13.72	13.71	13.91	13.87	14.05	14.18	14.32	14.13	14.16	14.35	14.09	14.04	14.2	14.08	13.88
296	296	D9.1.12C.30	12C	South Africa	Unheated	D9	8879.07	3716.43	2208.82	-685.11	-3025.6	278.84	411.67	1777.2	-1934.57	-885.01	-247.45	-639.7	-1941.9	5871.23	790.69	471.4	-372.34	623.06	649.11	-2544.06	-2546.05	1227.95	-15.11	5.76	8.4	9.77	10.51	10.89	11.14	11.07	11.34	11.04	11.19	11.52	11.56	11.37	11.78	12.1	12.03	12.23	12.39	12.39	12.01
297	297	D9.1.10B.6A	10B	South Africa	Heated	D9	7120.93	2994.29	2059.86	-337.74	-1480	123.01	219.76	1282.74	-1484.01	-806.18	-209.16	-513.78	-1536.31	4136.99	486.03	693.57	-482.99	949	786.93	-3055.94	-2266.98	1152.77	-15.64	1.38	4.24	5.09	5.84	6.17	6.62	6.38	6.69	6.43	6.44	6.47	6.73	6.32	6.32	6.38	6.25	6.03	6.46	6.51	6.53
298	298	D9.1.10B.6A	10B	South Africa	Heated	D9	7044.19	3075.71	1908.82	-419.4	-2620	242.01	352.12	1447.88	-1612.27	-659.2	-183.38	-464.1	-1427.37	2834.25	299.11	354.99	-288.87	754.1	705.54	-2617.48	-1866.51	1088.43	-9.5	0.97	2.74	4.06	4.66	4.78	5.11	5.34	5.41	5.1	5.03	5.3	5.19	4.96	5.24	5.46	5.21	4.97	5.09	5.13	4.9
299	299	D9.1.10B.6A	10B	South Africa	Heated	D9	8039.53	3277.86	1886.08	-404.36	-2468	212.52	217.4	700	-999.63	-526.89	-160.63	-469.66	-2367.04	5878.08	875.61	843.68	-476.15	536.36	500.4	-1603.5	-1593.95	778.07	-11.85	1.06	2.63	3.32	3.38	3.55	3.73	3.6	3.74	3.43	3.47	3.41	3.39	3.23	3.46	3.65	3.71	3.86	4.11	4.25	4.27
300	300	D9.1.10B.6A	10B	South Africa	Heated	D9	7879.07	3460	2149.88	-173.83	-1889.6	210.12	298.4	1385.02	-1901.86	-863.06	-242	-589.89	-1832.4	4690.41	507.76	455.88	-358.35	651.44	596.04	-2155.24	-2002.79	1028.92	-14.4	1.81	3.81	5.05	5.69	6.01	6.35	6.64	6.83	6.31	6.19	6.43	6.26	6	6.3	6.6	6.45	6.52	6.7	6.7	6.51
301	301	D9.1.10B.6A	10B	South Africa	Heated	D9	7662.79	3187.86	2174.25	-250.08	-2324	230.29	290.22	1245.28	-1474.72	-688.25	-178.23	-469.66	-2397.21	4867.12	524.39	596.23	-490.46	668.07	703.56	-2459.44	-2004.19	999.28	-12.41	0.58	2.75	3.83	4.45	4.71	5.28	5.29	5.45	5.13	4.98	4.77	4.76	4.76	4.95	5.2	5.16	5.18	5.18	5.16	5.29
302	302	D9.1.10B.6A	10B	South Africa	Heated	D9	8432.56	3512.86	2057.08	-307.07	-2137.6	253.67	341.11	981.76	-1414.87	-671.72	-153.27	-442.48	-2327.37	5386.3	887.8	839.91	-559.3	827.94	685.94	-2359.44	-2146.98	1255.42	-17.37	0.03	2.38	3.58	4.32	4.55	4.74	4.8	5.1	4.91	5.04	5.11	5.12	4.79	5.02	5.06	4.87	4.87	5.1	5.11	4.98
303	303	D9.1.10B.6A	10B	South Africa	Heated	D9	7295.35	3371.43	2067.52	-378.8	-632.8	167.61	291.16	867.43	-1197.4	-834.47	-192.64	-532.36	-2654.19	5595.89	718.18	654.32	-451.99	865.85	858.81	-2453.85	-2519.53	1214.22	-16.61	0.23	1.83	3.33	3.76	4.1	4.43	4.73	4.95	4.71	4.83	4.83	4.97	4.78	4.94	5.11	5.1	4.96	5.18	5.26	5.06
304	304	D9.1.10B.6A	10B	South Africa	Heated	D9	7660.47	3645	2238.52	-284.21	-676.8	138.8	296.33	1037.79	-1344.98	-829.06	-164.9	-427.81	-2091.62	4610.96	714.41	981.82	-632.43	802.22	762.77	-2404.2	-2051.16	1145.06	-16.45	1.46	4.01	5.82	6.46	6.65	6.94	6.97	6.87	6.45	6.43	6.64	6.69	6.56	6.68	6.84	6.54	6.48	6.8	6.86	6.96
305	305	D9.1.10B.6B	10B	South Africa	Heated	D9	11876.7	5013.57	3122.27	-591.13	-2799.2	285.81	418.91	1673.29	-2351.3	-1024.88	-272.72	-729.08	-2698.88	6469.86	1063.19	1194.9	-893.96	1805.54	1808.51	-6197.9	-4222.79	1810.36	-23.59	-0.68	1.34	2.07	2.5	2.67	2.6	2.51	2.67	2.53	2.8	3.08	3.44	3.26	3.29	3.41	3.42	3.19	3.66	3.77	3.64
306	306	D9.1.10B.6B	10B	South Africa	Heated	D9	12341.9	5395.71	3341.76	-543.61	-2676	322.95	556.82	2191.86	-2588.48	-1176.35	-313.9	-777.88	-2954.75	7491.78	1108.87	1017.07	-654.85	1005.1	755.05	-2490.21	-2426.51	1174.7	-19.24	-0.83	2.2	3.89	4.53	4.86	5.17	5.06	5.06	4.76	4.94	5.25	5.3	5.12	5.37	5.47	5.1	4.94	5.09	4.99	4.8
307	307	D9.1.10B.6B	10B	South Africa	Heated	D9	12051.2	4990	2976.8	-858.65	-3488	343.37	460.96	1871.66	-2269.89	-1141.27	-325.37	-803.79	-2405.59	5528.77	922.84	811.09	-627.34	1278.05	1123.56	-3514.69	-2948.84	1579.76	-25.34	-1.54	1.3	2.56	3.51	4.08	4.19	4.22	4.46	4.23	4.15	4.37	4.23	4.12	4.45	4.82	4.61	4.7	4.93	4.67	4.49
308	308	D9.1.10B.6B	10B	South Africa	Heated	D9	11695.4	4803.57	2916.24	-776.09	-3754.4	345.03	446.57	1499.35	-2012.27	-1000.77	-298.04	-745.76	-3245.25	7760.27	988.69	821.06	-571.54	1116.41	936.44	-3508.39	-3086.98	1751.08	-25.3	-2.88	0.3	1.98	2.99	3.29	3.66	3.72	3.84	3.38	3.32	3.42	3.49	3.4	3.63	3.97	3.7	3.46	3.71	3.75	3.69
309	309	D9.1.10B.6B	10B	South Africa	Heated	D9	-330.24	-149.65	-52.66	42.52	46.95	33.54	-0.76	-163.31	-52.87	-53.83	-49.82	-83.88	-77.69	-15.49	1.76	142.16	193.11	2781.42	668.76	419.73	797.91	-167.69	-1.22	4.15	4.62	4.9	4.49	4.64	4.45	4.39	4.35	4.59	4.83	5.04	4.95	4.86	4.65	4.77	4.9	4.92	4.81	4.85	4.63
310	310	D9.1.10B.6B	10B	South Africa	Heated	D9	-220	-129.58	-28.03	20.25	-5.32	62.14	145.72	-35.25	-77.07	19.21	14.94	19.47	-37.98	-70.98	-169.87	376.76	240.45	2353.1	305.21	227.74	723.15	-193.15	-0.06	3.06	3.8	3.89	3.71	3.61	3.41	3.51	3.75	3.81	3.99	4.23	4.06	3.95	4.04	4.25	4.19	4.3	4.12	4.03	3.99
311	311	D9.1.10B.6B	10B	South Africa	Heated	D9	-148.29	-109.86	-60.88	21.03	46.89	13.76	42.04	-188.49	-751.59	-14.57	6.96	-23.7	-80.56	-17.2	-103.6	462.7	261.11	2318.58	409.49	256.63	507.4	-44.2	2.15	5.53	6.36	6.21	6.26	6.27	6.31	6.48	6.65	6.69	7.14	7.09	7.04	6.88	7.12	7.13	7.27	7.3	7.26	7.06	6.92
312	312	D9.1.10B.6B	10B	South Africa	Heated	D9	-487.8	-209	-62.79	58	4.25	96.65	214.95	-546.76	-701.91	-211.54	-23.74	26.28	1.15	18.27	35.29	449.73	208.15	1532.74	303.83	245.76	434.54	-126.43	-3.54	3.13	4.16	4.27	4.44	4.8	4.67	4.88	5.03	5.09	5.14	5.46	5.36	5.4	5.51	5.78	5.68	5.71	5.72	5.57	5.27
313	313	D9.1.10B.6B	10B	South Africa	Heated	D9	-517.07	-311.25	-157.93	101.5	46.22	66.71	235.75	-1694.96	-1638.22	-270.58	-64.76	-34.39	-112.06	-0.78	-16.37	271.35	216.29	1861.95	495.87	210.87	518.79	-125.59	-0.62	3.89	4.66	4.89	4.73	4.9	4.87	5.05	5.13	5.21	5.44	5.77	5.52	5.52	5.68	5.82	5.88	5.92	5.78	5.84	5.9
314	314	D9.1.10B.6B	10B	South Africa	Heated	D9	-755.12	-326.99	-133.3	118.38	107.78	104.08	185.27	-984.17	-1157.96	-139.64	-33.89	1.6	0	-31.66	-113.06	1138.38	302.04	3042.48	418.99	123.55	181.02	123.36	15.91	9.36	7.6	6.84	6.14	6.15	5.79	5.9	6.35	6.86	7.09	7.16	7.05	6.89	6.91	6.92	7.1	7.28	7.27	7.13	7.19
315	315	D9.1.10B.6B	10B	South Africa	Heated	D9	-671.71	-396.54	-151.98	89.64	93.84	106.45	232.39	-895.68	-1584.08	-168.87	-12.65	-39.42	-87.37	-26.53	-67.54	1120.54	262.17	2073.45	364.32	271.4	550.47	-191.75	-4.48	2.07	2.94	3.67	3.41	3.5	3.49	4	4.01	4.4	4.57	4.7	4.22	4.02	4.03	4.41	4.45	4.52	4.61	4.57	4.34
316	316	D9.1.10B.6B	10B	South Africa	Heated	D9	-910.24	-446.37	-162.2	121.8	160.83	208.89	354.28	-1601.44	-2014.01	-299.15	-105.85	-113.59	-262.35	-68.3	-42.77	-227.03	105.92	488.5	227.87	224.21	654.65	-263.5	-3.58	1.71	2.14	2.79	2.75	2.86	2.8	3.07	3.08	3.41	3.52	3.56	3.34	3.13	2.97	3.28	3.32	3.47	3.58	3.54	3.32
317	317	D9.1.10B.6A	10B	South Africa	Heated	D9	-973.66	-434.26	-148.93	208.7	210.41	273.77	473.67	-2174.1	-2177.07	-292.72	-44.13	-28.78	-54.47	-41.23	-54.48	222.7	129	1479.65	129.25	216.02	587.1	-243.92	-3.05	2.19	4.21	4.3	4.39	4.34	4.52	4.62	4.74	4.83	5.24	5.32	5.05	5.05	5.21	5.29	5.43	5.57	5.35	5.11	4.99
318	318	D9.1.10B.6A	10B	South Africa	Heated	D9	-1052.2	-482.18	-187.14	159.55	149.24	167.8	193.39	-468.35	9.55	-5.39	-21.49	-57.06	-195.16	-150.51	-268.24	1723.78	476.92	3761.95	706.13	255.96	605.12	-83.5	2.65	4.22	3.7	3.97	3.96	3.97	3.71	4	4.29	4.36	4.61	4.76	4.43	4.34	4.45	4.64	4.64	4.87	4.89	4.76	4.65
319	319	D9.1.10B.6A	10B	South Africa	Heated	D9	-919.51	-452.42	-150.43	225.63	141.07	111.81	263.38	-700	-1548.41	-367.93	-133.4	-121.11	-226	-35.22	7.55	302.16	169.45	2007.96	391.58	327.84	826.76	-402.94	-5.33	1.59	2.99	3.83	3.58	3.58	3.38	3.47	3.37	3.89	3.99	4.13	3.87	3.81	3.6	3.75	3.8	4.24	4.29	4.27	4.28
320	320	D9.1.10B.6A	10B	South Africa	Heated	D9	-1133.66	-518.17	-217.72	161.06	140.79	135.61	233.59	-1201.44	-1625.48	-304.45	-149.41	-152.16	-278.75	-87.74	-117.85	591.35	214.35	2624.78	567.23	335.94	856.55	-568.39	-11.58	1.67	3.95	4.7	5.25	5.51	5.38	5.29	5.36	5.59	5.6	6	5.87	5.8	5.75	6.05	5.98	6.18	6.15	5.95	5.76
321	321	D9.1.10B.6A	10B	South Africa	Heated	D9	-1040.49	-502.42	-239.48	121.34	112.98	200.67	322.1	-2255.4	-2122.93	-300	-39.91	-54.65	-131.67	-64.34	-138.67	1149.73	389.62	4112.39	747.47	384.65	1008.16	-463.64	-4.4	3.63	4.65	5.26	5.65	5.74	5.74	6.24	6.47	6.41	6.87	7.04	6.6	6.45	6.51	6.46	6.63	6.86	7.01	7.07	6.89
322	322	D9.1.10B.6A	10B	South Africa	Heated	D9	-979.51	-473.18	-221.72	182.6	131.84	135.73	245.5	-2070.5	-2131.21	-454.49	-176.01	-171.49	-230.19	-51.78	-25.26	-273.51	55.67	1288.5	261.56	325.83	938.9	-619.02	-13.08	-0.03	2.71	3.61	3.7	3.74	3.66	3.97	4.14	4.4	4.63	4.87	4.42	4.37	4.39	4.69	4.71	4.9	4.78	4.7	4.43
323	323	D9.1.10B.6A	10B	South Africa	Heated	D9	-1249.27	-602.25	-236.12	164.32	170.51	234.75	390.57	-948.92	-1390.45	-232.07	-33.36	-27.48	-242.58	-129.51	-232.82	1627.57	429.97	3588.5	433.54	165.2	468.88	-124.06	-2.14	1.5	2.32	2.57	2.54	3.07	2.93	2.93	3.24	3.56	3.67	3.75	3.69	3.58	3.7	3.79	3.98	4.29	4.33	4.03	3.99
324	324	D9.1.10B.6A	10B	South Africa	Heated	D9	-1261.95	-609.69	-292.73	83.95	112.87	156.73	230.23	-1476.98	-1869.43	-294.7	-87.72	-105.88	-240.77	-154.81	-240.16	1644.86	426.09	3600.88	501.84	302.1	717.46	-216.64	2.11	4.53	5.4	5.27	5.16	5.17	5	5.21	5.58	5.7	5.71	5.87	5.53	5.35	5.22	5.64	5.72	5.95	6.04	6.28	6.13
325	345	E3.1.5O.11	5O	South Africa	Unheated	E3	-1615.61	-744.29	-343.48	204.14	211.53	267.32	524.59	-3716.55	-3439.49	-470.01	-156.94	-117.86	-194.91	-106.4	-154.98	924.32	261.88	2484.96	424.5	362.06	727.51	-347.41	6.58	12.88	14.37	14.99	15.27	15.33	15.43	15.6	15.71	15.77	15.99	16.19	16.2	16.15	16.21	16.24	16.2	16.13	16.09	15.91	15.79
326	346	E3.1.5O.11	5O	South Africa	Unheated	E3	-1426.83	-703.81	-319.35	218.59	183.83	218.56	430.01	-2233.81	-2608.28	-399.34	-114.57	-87.8	-253.24	-100.68	-168.31	1289.19	290.69	1744.25	370.75	280.55	592.6	-461.96	-2.23	10.41	12.97	13.42	13.82	14.21	14.46	14.76	15.05	15.38	15.45	15.49	15.32	15.32	15.16	15.3	15.43	15.43	15.55	15.47	15.47
327	347	E3.1.5O.11	5O	South Africa	Unheated	E3	-1491.22	-660.73	-270.01	272.04	169.05	177.3	282.45	-930.22	-1500	-282.4	-127.34	-139.38	-296.55	-158.13	-288.14	1701.08	427.45	3931.86	820.98	499.05	935.29	-382.24	2.44	14.12	15.64	15.64	15.79	16	15.88	15.78	15.88	16	16.22	16.07	16.1	16.2	16.3	16.4	16.8	16.8	16.74	16.72	16.6
328	348	E3.1.5O.11	5O	South Africa	Unheated	E3	-1719.51	-761.94	-328.9	224.5	230.5	304.38	463.81	-2251.08	-2577.71	-360.74	-115.55	-147.39	-324.61	-180.12	-219.55	1487.03	293.02	2259.29	228.33	193.61	634.72	-190.91	12.4	16.85	17.75	18.53	18.52	18.69	18.6	18.85	19.16	19.31	19.44	19.67	19.59	19.46	19.5	19.91	19.92	20.01	19.92	19.94	19.61
329	349	E3.1.5O.11	5O	South Africa	Unheated	E3	-1527.32	-730.97	-303.45	235.78	208.45	190.57	395.77	-1112.95	-1764.97	-284.3	-122.27	-99.38	-360.21	-193.4	-273.04	1770.27	364.79	2531.86	258.96	259.01	573.62	-274.27	9.49	13.14	14.92	15.19	15.23	15.12	15.2	15.4	15.75	16.03	16.46	16.6	16.11	15.93	15.76	15.98	15.94	16.34	16.29	16.38	16.1
330	350	E3.1.5O.11	5O	South Africa	Unheated	E3	-1556.59	-733.56	-288.19	293.27	270.57	284.42	418.53	-1717.27	-1772.61	-285.43	-126.44	-159.24	-342	-174.65	-151.94	978.92	271.68	2399.12	387.6	430.03	890.13	-452.17	6.93	18.04	20.34	20.78	21.13	21.22	20.98	21.01	21.02	20.96	21.26	21.56	21.42	21.3	21.35	21.41	21.44	21.65	21.94	21.94	22.04
331	351	E3.1.5O.11	5O	South Africa	Unheated	E3	-1742.44	-732.01	-301.68	275.09	301.29	309.07	425.35	-2643.17	-2420.38	-412.3	-134.92	-122.76	-174.41	-132.88	-203.39	1265.95	288.26	2789.38	405.51	206.1	625.43	-302.38	17.08	22.48	23.44	24.29	24.45	24.48	24.47	24.58	24.66	24.93	25.19	25.53	25.39	25.14	25.01	25.08	25.05	25.13	25.04	24.78	24.76
332	352	E3.1.5O.11	5O	South Africa	Unheated	E3	-1653.17	-763.15	-336.44	265.3	212.14	217.59	291.77	-1743.17	-1784.08	-292.24	-135.28	-172.87	-340.53	-161.46	-230.7	1776.76	475.95	4119.47	903.06	596.47	1166.79	-500	2.07	11.63	13.26	13.19	13.17	12.93	12.86	12.58	12.78	13.01	13.31	13.49	13.67	13.68	13.45	13.74	13.81	13.88	13.82	13.8	13.66
333	353	E3.1.5O.6	5O	South Africa	Unheated	E3	-1627.8	-661.07	-256.75	285.29	289.14	262.99	355.04	-1295.68	-2087.26	-374.74	-173.19	-133.94	-257.01	-109.09	-155.05	788.65	282.93	2501.77	410.87	293.52	649.15	-251.89	3.76	11.32	12.86	13.27	13.34	13.53	13.41	13.51	13.62	13.81	13.75	14.04	13.84	13.78	13.98	14.5	14.45	14.61	14.49	14.42	14.17
334	354	E3.1.5O.6	5O	South Africa	Unheated	E3	-1627.8	-661.07	-256.75	285.29	289.14	262.99	355.04	-1295.68	-2087.26	-374.74	-173.19	-133.94	-257.01	-109.09	-155.05	788.65	282.93	2501.77	410.87	293.52	649.15	-251.89	3.76	11.32	12.86	13.27	13.34	13.53	13.41	13.51	13.62	13.81	13.75	14.04	13.84	13.78	13.98	14.5	14.45	14.61	14.49	14.42	14.17
335	355	E3.1.5O.6	5O	South Africa	Unheated	E3	-1688.29	-771.97	-381.69	197.88	205.76	254.47	388.62	-2606.47	-2353.5	-366.6	-115.88	-142.14	-306.07	-145.33	-248.06	1822.16	393.31	3030.97	612.71	348.81	769.45	-383.36	0.21	11.8	13.3	14.15	14.56	14.75	14.94	15.1	15.27	15.2	15.21	15.24	15.22	15	15.09	15.46	15.38	15.52	15.51	15.63	15.38
336	356	E3.1.5O.6	5O	South Africa	Unheated	E3	-1416.59	-682.01	-351.66	214.4	146.05	108.46	212.57	-2007.19	-2327.39	-468.31	-175.36	-169.18	-268.74	-80.9	-121.95	1430.27	352.67	4412.39	923.43	509.63	922.2	-536.22	-1.88	8.24	9.45	9.57	9.79	9.9	9.59	9.77	10	10.13	10.29	10.55	10.28	10.03	10.05	10.21	10	10.15	10.26	10.2	10.17
337	357	E3.1.5O.6	5O	South Africa	Unheated	E3	-1597.07	-724.91	-345.48	207.46	180.86	187.95	211.7	-874.82	-935.03	-235.95	-56.41	-115.9	-296.14	-176.36	-370.36	2895.14	552.67	5807.08	1236.45	673.59	1279.32	-814.55	-6.94	8.71	11	11.05	11.46	11.48	11.52	11.83	12.34	12.62	12.85	13.12	12.66	12.46	12.38	12.52	12.57	12.88	12.92	13.03	12.92
338	358	E3.1.5O.6	5O	South Africa	Unheated	E3	-1852.68	-961.25	-429.08	181.15	158.48	262.2	437.49	-2710.79	-2549.04	-347.97	-107.82	-143.79	-273.67	-155.94	-348.48	2406.49	592.43	4736.28	637.67	324.88	827.7	-237.48	11.81	17.42	18.62	19.02	18.92	19.11	18.97	19.2	19.64	19.87	19.87	19.93	19.61	19.36	19.25	19.51	19.75	20.08	20.16	20.13	19.91
339	359	E3.1.5O.6	5O	South Africa	Unheated	E3	-1620.49	-745.16	-303.77	279.23	268.49	271.21	465.22	-2117.99	-2264.97	-377.29	-76.3	-32.52	-98.28	-74.35	-129	1970.81	484.58	4532.74	641.04	416.21	678.18	-363.92	6.23	14.68	15.84	16.39	16.25	16.3	15.92	16.08	16.11	16.51	16.69	16.9	16.74	16.52	16.48	16.91	17.14	17.32	17.36	17.28	17.09
340	360	E3.1.5O.6	5O	South Africa	Unheated	E3	-1581.46	-750.69	-322.94	233.14	226.75	253.2	442.9	-2332.37	-2580.89	-400.38	-122.39	-104.32	-168.5	-148.71	-199.58	1392.43	391.27	3904.42	562.63	343.37	891.84	-362.8	5.09	13.42	14.82	15.95	15.84	15.76	15.74	15.64	15.47	15.66	15.98	16.4	16.56	16.52	16.55	16.81	16.68	16.61	16.59	16.54	16.23
341	361	D9.1.10B.6B	10B	South Africa	Heated	D9	-1803.9	-894.46	-390.55	193.37	185.79	199.88	346.05	-1883.45	-1644.59	-315.8	-116	-151.09	-272.35	-213.19	-292.73	2689.73	568.19	5773.45	800.61	419.45	770.02	-242.8	-5.44	-0.89	0.03	0.82	0.78	1.31	1.33	1.45	1.67	1.96	2.06	2.26	2.14	1.91	1.72	1.97	2.1	2.18	2.2	2.15	1.99
342	362	D9.1.10B.6B	10B	South Africa	Heated	D9	-1867.8	-901.38	-429.85	186.79	197.82	212.96	408.34	-2918.71	-3604.46	-620.53	-233.85	-240.04	-377.11	-133.12	-141.5	1229.73	335.89	3335.4	549.62	395.33	735.67	-177.2	-5.05	3.14	4.52	4.89	4.75	5.29	4.97	5.07	5.02	5.15	5.2	5.37	5.27	5.23	5.29	5.35	5.39	5.51	5.52	5.54	5.48
343	363	D9.1.10B.6B	10B	South Africa	Heated	D9	-1686.34	-748.79	-368.51	245.52	212.93	215.16	277.68	-1999.28	-2561.15	-336.14	-125.54	-185.52	-372.68	-158.62	-291.39	2037.3	376.04	3733.63	563.4	388.47	961.1	-439.02	-7.01	2.56	4.47	5.53	5.38	5.72	5.72	5.98	6.13	6.59	6.7	6.76	6.55	6.24	6.19	6.46	6.61	6.7	6.79	6.64	6.44
344	364	D9.1.10B.6B	10B	South Africa	Heated	D9	-1658.54	-785.12	-322.04	271.47	193.62	185.39	255.9	-922.3	-1573.25	-317.12	-120.26	-158.13	-370.96	-234.98	-348.34	2278.92	490.98	3221.24	314.85	218.3	547.25	-184.34	-4.09	1.02	2.99	3.44	3.58	3.82	3.72	4.07	4.15	4.22	4.22	4.47	3.86	3.84	3.94	4.33	4.4	4.68	4.56	4.51	4.28
345	375	D9.1.10B.18	10B	South Africa	Heated	D9	-2116.59	-1001.56	-438.57	270.07	281.76	352.47	586.46	-3298.56	-3264.33	-481.46	-168.52	-183.39	-364.32	-183.54	-271.49	1680.54	362.66	2512.39	349.31	275.79	767.55	-319.02	-8.84	1.19	2.7	3.43	3.72	3.91	3.9	4.19	4.34	4.32	4.31	4.44	4.15	4.18	4.2	4.63	4.81	5.11	5.13	5.11	4.97
346	376	D9.1.10B.18	10B	South Africa	Heated	D9	-1717.07	-811.07	-368.92	272.09	238.61	289.11	491.22	-3184.17	-3713.38	-480.04	-101.6	-104.94	-197.7	-74.65	-171.35	1798.92	378.66	2658.41	531.7	344.71	730.55	-500.7	-15.98	-0.62	1.36	2.11	2.58	2.73	2.8	2.98	3	3.27	3.52	3.61	3.48	3.47	3.49	3.92	3.93	4.17	4.16	4.06	3.79
347	377	D9.1.10B.18	10B	South Africa	Heated	D9	-1832.68	-885.29	-398.23	267.58	237.77	220.27	390.14	-2150.36	-2614.65	-439.45	-198.24	-187.66	-435.68	-226.04	-285.89	1518.38	377.21	2692.92	388.82	375.88	956.55	-531.33	-16.47	-1.62	1.97	2.68	2.82	3.21	3.26	3.26	3.47	3.65	3.64	3.76	3.51	3.41	3.49	3.82	3.83	3.92	3.91	3.75	3.68
348	378	D9.1.10B.18	10B	South Africa	Heated	D9	-2151.71	-1011.42	-477.56	186.48	194.46	305.72	468.15	-3199.28	-3887.26	-589.31	-176.87	-169.22	-378.1	-160.09	-265.56	2102.16	569.25	4030.97	705.82	434.22	1018.03	-637.06	-14.66	0.5	2.51	3.73	4.35	4.46	4.42	4.82	4.9	4.98	5.11	5.29	5.17	5.2	5.27	5.73	5.9	6.01	6.01	6.03	5.82
349	379	D9.1.10B.18	10B	South Africa	Heated	D9	-1888.78	-863.32	-402.82	340.65	274.43	276.57	371.4	-1935.25	-1816.56	-383.92	-138.11	-185.57	-474.65	-232.54	-286.38	1998.92	332.49	2046.02	296.17	287.32	629.98	-356.08	-8.27	-0.95	1.04	1.55	1.49	1.51	1.41	1.48	1.54	1.93	2.1	2.27	2.2	2.28	2.22	2.61	2.54	2.67	2.23	2.12	1.92
350	380	D9.1.10B.18	10B	South Africa	Heated	D9	-2204.88	-1020.07	-475.06	256.45	258.98	315.64	444.85	-2746.76	-3498.09	-504.26	-181.33	-218.98	-444.63	-187.4	-270.71	2131.89	410.48	3490.27	794.18	599.05	1335.86	-924.2	-22.11	-0.07	2.89	3.52	3.95	4.16	3.98	4.14	4.45	4.56	4.69	4.89	4.61	4.37	4.33	4.58	4.73	4.86	5.01	5.17	4.93
351	381	D9.1.10B.18	10B	South Africa	Heated	D9	-2087.32	-854.15	-408.04	353.34	326.41	317.77	271.18	-2111.51	-2167.52	-391.77	-159.19	-235.77	-388.43	-210.21	-311.29	2014.59	337.05	3807.96	614.85	471.97	1130.74	-838.46	-20.31	-2.25	0.93	1.97	2.38	2.48	2.57	2.65	2.66	2.85	2.97	2.92	2.88	2.8	2.8	3.24	3.47	3.64	3.81	3.82	3.52
352	382	D9.1.10B.18	10B	South Africa	Heated	D9	-2286.34	-1133.39	-490.37	281.87	249.19	193.24	361.54	-1649.64	-2503.82	-465.56	-233.12	-264.1	-492.29	-255.35	-398.09	2805.95	641.42	6600.88	996.17	620.11	1302.66	-630.35	-12.02	-1.97	0.01	0.77	1.02	1.41	1.3	1.54	1.73	1.79	1.9	2.01	1.74	1.46	1.42	1.51	1.53	1.65	1.84	1.79	1.56
353	383	E3.1.5P.23	5P	South Africa	Heated	E3	-2938.54	-1402.42	-624.26	445.26	432.79	379.79	596.1	-3207.19	-3963.06	-632.92	-248.06	-262.72	-537	-286.37	-399.72	3120	708.24	6382.3	1098.93	600	1221.63	-822.38	-22.47	-1.57	0.38	1.62	2.33	2.88	2.69	3.06	3.26	3.6	3.63	3.77	3.48	3.43	3.29	3.74	3.86	3.94	3.88	3.89	3.58
354	384	E3.1.5P.23	5P	South Africa	Heated	E3	-3050.73	-1450.35	-684.96	363.02	347.96	348.87	689.27	-4576.98	-4992.36	-731.32	-292.84	-272.96	-504.18	-314.31	-438.81	3176.22	646.75	5646.02	745.48	525.83	1183.3	-706.01	-17.2	-1.52	2.09	3.29	4.14	4.45	4.53	4.73	4.85	4.85	5.02	5.21	5.02	5.16	5.32	5.72	5.97	6.11	6.09	5.84	5.54
355	385	E3.1.5P.23	5P	South Africa	Heated	E3	-2971.71	-1372.49	-627.71	463.7	382.2	385.03	599.57	-3502.16	-3513.38	-637.65	-251.58	-293.01	-595.73	-351.25	-530.28	3137.3	561.2	5024.78	897.09	568.73	1299.43	-925.03	-15.24	6.17	9.24	10.52	11.52	11.82	11.57	11.71	11.91	12.03	12.3	12.87	13.1	13.01	13.04	13.38	13.35	13.21	13.24	13.21	12.88
356	386	E3.1.5P.23	5P	South Africa	Heated	E3	-3232.2	-1552.08	-734.58	382.91	327.14	370.05	647.02	-3739.57	-4296.82	-817.03	-308.56	-338.98	-721.74	-387.59	-490.05	3383.78	663.05	5332.74	892.5	538.42	1174.19	-701.82	-10.96	3.07	5.47	6.08	6.6	6.5	6.31	6.49	6.65	6.78	7.12	7.52	7.15	7.04	6.96	7.16	7.15	7.47	7.78	7.88	7.84
357	387	E3.1.5P.23	5P	South Africa	Heated	E3	-3335.61	-1650.35	-797.46	335.47	260.77	300.06	504.88	-3261.87	-3919.75	-788.27	-302.74	-364.72	-749.96	-417.59	-553.71	4425.95	829.1	6656.64	1110.57	645	1259.96	-659.3	-18.18	0.92	2.57	3.33	3.45	3.71	3.66	4.06	4.43	4.62	4.86	4.99	4.88	4.89	5	5.28	5.28	5.39	5.36	5.41	5.38
358	388	E3.1.5P.23	5P	South Africa	Heated	E3	-3275.12	-1596.02	-722.13	417.61	395.86	429.46	776.16	-4804.32	-5434.39	-814	-305.77	-309.49	-531.58	-284.9	-406.49	3035.68	611.06	5575.22	813.17	578.27	1229.6	-722.52	-16.23	1.62	4.43	6.01	6.4	6.72	6.79	7.1	7.1	7.24	7.53	7.64	7.48	7.51	7.54	7.85	8.03	8.16	8.17	8.19	7.97
359	389	E3.1.5P.23	5P	South Africa	Heated	E3	-3412.68	-1629.76	-746.12	362.3	329.04	386.37	545.4	-2987.05	-4341.4	-786.19	-340.89	-388.6	-765.87	-373.42	-505.15	3411.89	764.11	6414.16	1082.39	586.27	1283.11	-716.64	-12.28	4.45	6.76	7.82	8.21	8.69	8.6	8.74	8.86	9.15	9.19	9.34	9.2	9.27	9.09	9.14	9.28	9.48	9.42	9.6	9.54
360	390	E3.1.5P.23	5P	South Africa	Heated	E3	-3349.27	-1595.16	-765.11	428.28	363.07	408.03	617.12	-3851.8	-4281.53	-685.34	-261.15	-321.07	-676.95	-384.66	-582.36	4061.62	716.59	6155.75	850.23	524.12	1145.73	-716.08	-17.12	0.89	3.55	4.69	4.9	5.14	4.98	5.06	4.97	5.51	5.9	5.93	5.66	5.76	5.45	5.73	5.95	6.15	6.08	6.36	6.17
361	391	E3.1.5N.25	5N	South Africa	Unheated	E3	-3510.24	-1678.2	-754.2	441.64	368.44	405.11	654.82	-3195.68	-4124.84	-667.17	-254.03	-284.45	-642	-347.14	-636.13	4716.76	949.37	8423.01	1399.69	728.88	1481.59	-953.57	-11.43	10.73	14.3	15.78	16.98	17.37	17.53	17.76	18	17.9	18.18	18.33	17.86	17.61	17.66	17.97	18.08	18.58	18.78	18.8	18.6
362	392	E3.1.5N.25	5N	South Africa	Unheated	E3	-3319.51	-1558.48	-704.63	554.07	465.75	412.36	652.11	-3475.54	-3466.88	-596.69	-269.22	-271.31	-515.91	-386.37	-560.69	3817.84	809.02	8671.68	1373.81	886.08	1961.86	-1174.13	-15.63	9.32	11.95	13.51	13.99	14.24	14.12	14.48	14.69	14.93	15.09	15.47	15.25	15.13	14.88	15.17	15.03	15.25	15.29	15.36	15.16
363	393	E3.1.5N.25	5N	South Africa	Unheated	E3	-3701.46	-1750.52	-801.27	411.29	385	409.98	700.54	-3823.02	-5104.46	-759.89	-316.99	-322.49	-715.01	-393.26	-634.16	4477.84	981.57	7649.56	1152.83	685.03	1469.45	-768.39	-21.97	-3.18	-0.5	1.16	1.75	1.98	2.05	2.45	2.35	2.49	2.56	2.63	2.34	2.17	2.23	2.79	2.89	3.17	3.54	3.7	3.36
364	394	E3.1.5N.25	5N	South Africa	Unheated	E3	-3845.85	-1826.99	-864.97	410.46	388.14	428.73	677.36	-4484.89	-5151.59	-862.25	-381.91	-405.97	-802.3	-458.43	-615.24	3934.05	700.68	5230.09	662.48	479.31	868.69	-572.31	0.13	11.8	14.49	15.32	15.84	16.08	16.15	16.3	16.39	16.4	16.28	16.48	16.38	15.97	15.86	16.43	16.52	16.57	16.98	17.3	16.89
365	395	E3.1.5N.25	5N	South Africa	Unheated	E3	-3809.27	-1836.85	-856.11	442	394.01	409.92	710.18	-4405.04	-4920.38	-773.42	-322.1	-343.3	-669.16	-374.74	-588.36	4769.19	871.48	6931.86	1083.77	631.74	1096.96	-639.86	-11.46	5.34	8.12	9.48	9.93	10.41	10.54	10.68	10.67	10.83	10.84	11.01	10.85	10.86	11.15	11.56	11.64	11.94	12.1	11.85	11.49
366	396	E3.1.5N.25	5N	South Africa	Unheated	E3	-3690.24	-1760.21	-844.03	467.89	429.04	437.07	686.35	-4933.09	-5376.43	-825.83	-299.84	-331.89	-640.77	-378.94	-565.21	4426.49	890.3	7119.47	1066.62	696.57	1529.98	-971.61	-15.28	5.97	9.44	10.78	11.58	11.69	11.69	11.79	11.69	11.67	11.92	12.06	11.89	12.02	12.07	12.33	12.45	12.73	13.01	13.15	13.07
367	397	E3.1.5N.25	5N	South Africa	Unheated	E3	-3777.56	-1848.1	-872.69	440.81	425.97	400.85	770.1	-5307.91	-5421.66	-868.31	-357.27	-395.99	-780.97	-455.4	-580.38	4280	734.82	5430.09	721.9	469.97	928.65	-558.6	-7.2	5.56	7.92	8.99	9.92	10.28	10.26	10.36	10.47	10.73	10.77	11.19	11.08	11.03	10.77	11.27	11.28	11.73	12.03	12.15	12.02
368	398	E3.1.5N.25	5N	South Africa	Unheated	E3	-3920.49	-1940.66	-925.9	395.08	386.63	453.38	849.95	-5682.73	-6533.12	-1033.4	-411.01	-407.17	-695.24	-341.04	-431.69	3578.92	820.27	8073.45	1292.34	883.41	1936.05	-1371.61	-29.7	2.44	7.74	10.32	11.65	12.16	12.22	12.32	12.24	12.11	12.05	12.06	11.83	11.74	11.62	11.98	12.23	12.59	12.77	12.93	12.81
369	399	E3.1.6C.27	6C	South Africa	Heated	E3	-3892.2	-1805.36	-835.85	430.61	413.93	451.31	633.69	-3923.02	-5857.96	-882.02	-347.73	-405.66	-794.34	-404.45	-581.72	4338.92	794.28	5733.63	848.85	497.52	1065.46	-727.41	-20.3	-0.26	2.83	4.48	5.2	5.62	5.71	5.83	6.02	6.21	6.38	6.4	6.18	5.83	5.81	6.12	6.42	6.84	7.19	7.37	7.08
370	400	E3.1.6C.27	6C	South Africa	Heated	E3	-3862.44	-1866.26	-879.51	391.09	376.27	460.74	767.5	-4500.72	-5417.83	-927.34	-339.34	-382.09	-801.15	-459.5	-581.23	4267.03	825.02	7718.58	1219.91	747.38	1511.57	-953.01	-16.11	1.84	4.43	5.31	5.72	5.79	5.51	5.67	5.88	6.29	6.64	6.82	6.64	6.53	6.51	6.81	6.96	7.02	7.03	6.98	6.78
371	401	E3.1.6C.27	6C	South Africa	Heated	E3	-4090.24	-2016.44	-926.99	391.97	388.3	536.28	970.21	-5911.51	-6173.89	-1017.5	-374.66	-385.26	-694.75	-377.67	-487.16	3887.03	906.98	8115.93	1283.15	786.75	1562.62	-832.03	-17.13	1.97	4.7	6	6.51	6.51	6.4	6.58	6.77	6.92	7.26	7.59	7.48	7.23	7.21	7.67	7.8	7.88	8.05	8.31	8.18
372	402	E3.1.6C.27	6C	South Africa	Heated	E3	-3621.95	-1733.56	-805.68	465.92	390.65	358.06	590.57	-3131.65	-4607.01	-796.69	-355.75	-383.12	-813.37	-438.64	-633.66	4162.7	776.62	6161.95	865.08	485.32	1082.16	-649.09	-15.66	0.15	2.26	3.26	3.6	3.99	3.71	3.95	4.16	4.55	4.58	4.94	4.72	4.62	4.4	4.9	5.02	5.23	5.38	5.59	5.31
373	403	E3.1.6C.27	6C	South Africa	Heated	E3	-3660.98	-1791.87	-811.04	480.32	395.13	406.76	622.64	-3059.71	-3821.02	-695.27	-282.4	-340.98	-744.63	-426.72	-575.79	4828.65	972.94	8653.98	1406.58	872.16	1633.59	-1035.38	-26.59	-1.58	1.96	3.13	3.88	4.3	4.02	4.08	4.13	4.1	4.26	4.57	4.29	4.29	4.26	4.82	4.86	5.25	5.42	5.59	5.31
374	404	E3.1.6C.27	6C	South Africa	Heated	E3	-3696.1	-1763.84	-794.68	495.24	444.49	507.55	846.91	-3953.24	-4543.31	-761.68	-295.66	-320.94	-700.33	-383.63	-556.74	3875.14	679.63	6455.75	1078.56	601.05	1363.76	-929.65	-25.18	-1.22	1.47	3.42	4.09	4.75	4.73	5.01	5.11	5.24	5.51	5.59	5.64	5.48	5.49	5.68	5.79	5.98	6.14	6.28	6.12
375	405	E3.1.6C.27	6C	South Africa	Heated	E3	-3675.61	-1770.07	-807.77	462.61	405.2	452.77	702.6	-4030.94	-4738.22	-761.68	-285.35	-357.02	-685.56	-395.95	-538.96	4429.73	845.49	7809.73	1343.19	844.71	1596.02	-927.13	-21.19	0.03	2.42	3.88	4.51	5.1	5.27	5.55	5.64	5.78	5.81	5.88	5.93	5.9	6.08	6.49	6.65	6.64	6.7	6.65	6.34
376	406	E3.1.6C.27	6C	South Africa	Heated	E3	-3729.76	-1819.38	-853.43	412.43	392.28	465	860.89	-5107.91	-5301.91	-806.24	-350.31	-369.98	-728.63	-418.08	-592.52	3643.24	686.91	7350.44	1114.85	675.12	1494.12	-1015.66	-16.5	2.43	5.48	6.9	7.83	8.11	8.21	8.5	8.78	8.96	9.32	9.44	9.26	9.08	9.08	9.47	9.68	10.01	10.2	10.04	9.66
377	407	E3.1.5P.14	5P	South Africa	Heated	E3	-45.24	2.19	8.33	86.4	75.62	102.56	159.23	92.46	77.53	336.27	-255.01	11.04	22.21	53.39	83.01	92.72	70.83	41.45	-3.25	-42.64	-40.09	146.14	25.09	10.91	8.32	7.23	6.73	5.44	5.35	5.09	4.93	3.73	4.28	3.96	3.93	3.79	4.29	3.91	3.77	3.46	3.68	3.63	4.12
378	408	E3.1.5P.14	5P	South Africa	Heated	E3	-235.22	-94.87	-93.09	95.87	91.61	93.43	206.55	146.52	109.43	535.93	-327.76	-6.93	4.04	41.85	51.49	28.72	38.61	39.84	-5.06	-30.92	-3.65	120.88	18.96	11.57	11.46	11.37	11.7	11.4	11.74	11.25	10.84	9.52	9.67	9.59	9.62	9.86	10.6	10.31	10.38	10.52	10.93	10.76	11
379	409	E3.1.5P.14	5P	South Africa	Heated	E3	-185.35	-61.98	-41.69	127.53	111.53	130.95	215.81	154.99	152.72	917.63	-422.88	-44	6.3	29.85	93.77	85.68	111	90.51	33.06	-135.09	-91.98	-241.96	10.98	14.69	14.91	14.53	14.09	13.78	13.81	13.61	13.07	12.52	12.48	12.79	12.7	13.26	13.68	13.48	13.35	13.34	13.5	13.26	13.1
380	410	E3.1.5P.14	5P	South Africa	Heated	E3	-419.79	-155.34	-147.9	98.76	127.88	191.02	243.24	171.36	169.47	577.97	-271.72	-15.94	-7.03	30.78	40.64	34.08	8.12	-11.1	-109.53	-195.04	-122.05	-96.66	10.17	11.85	10.71	9.95	9.72	9.56	9.64	10.15	10.06	9.15	9.45	9.68	8.87	8.43	9.11	9.16	8.47	8.57	9.3	9.36	9.23
381	411	E3.1.5P.14	5P	South Africa	Heated	E3	-341.65	-106.98	-114.08	160.6	127.94	97.55	129.71	142.85	137.44	828.81	-406.43	13.35	47.29	65.79	62.91	4.33	-20.68	-21.25	-66.76	-74.82	37.58	128.39	33.95	16.55	14.73	13.16	13.59	12.95	13.11	12.82	13.39	12.47	12.33	11.89	11.89	11.43	11.69	11.58	11.5	11.94	12	11.7	11.44
382	412	E3.1.5P.14	5P	South Africa	Heated	E3	-491.26	-207.15	-166.31	149.69	129.86	150.06	254.54	168.76	192.08	1087.12	-764.27	-87.38	3.82	12.71	33.66	34.37	16.4	-8.4	15.51	1.18	15.25	243.63	31.26	13.21	12.28	12.16	11.88	10.9	11.35	11.18	10.83	9.89	10.35	10.47	9.93	10.29	10.64	10.55	10.19	10.62	10.48	10.8	11.23
383	413	E3.1.5P.14	5P	South Africa	Heated	E3	-660.67	-267.54	-242.57	196.78	184.24	214.21	324.11	231.28	256.57	1570.85	-1024.68	-117.07	-63.2	2.54	50.65	55.43	38.23	2.7	-78.91	-118.17	-50.82	39.67	26.72	14.16	11.1	10.6	9.84	9.22	9.05	8.83	8.83	8.56	9.5	9.59	9.62	9.42	9.79	9.76	9.6	9.92	9.99	9.82	9.62
384	414	E3.1.5P.14	5P	South Africa	Heated	E3	-783.55	-314.13	-278.13	232.91	177.64	179.52	265.18	183.3	163.94	1141.02	-1036.5	-126.76	-68.15	-30.62	-8.83	-12.19	-40.34	-40.33	-135.97	-239.34	-166.21	-364.51	-2.81	9.77	11.48	11.79	12.42	12.23	12.27	12.28	11.92	10.54	11.06	11.4	11.23	11.55	12.34	11.72	10.99	10.63	10.57	10.39	11.06
385	415	E3.1.5O.28	5O	South Africa	Unheated	E3	-968.89	-390.75	-365.31	248.33	179.78	205.46	278.95	174.3	204.07	1596.95	-1123.14	-221.8	-185.26	-122.33	-40.87	-45.98	-66.45	-38.98	-117.9	-329.58	-258.63	-442.38	-13.44	3.65	6.88	8.45	8.82	8.33	8.75	8.96	8.09	7.15	8.36	8.22	7.92	8.09	8.88	8.57	8.68	9.01	9.47	9.09	9.37
386	416	E3.1.5O.28	5O	South Africa	Unheated	E3	-1109.25	-484.36	-484.76	193.01	193.43	254.76	352.19	288.43	324.9	2198.98	-1366.84	-267.1	-162.76	-97.65	-52.12	-28.31	-35.08	-34.04	-155.2	-181.83	-133.21	-365.97	4.8	13.97	14.17	14.86	15.55	15.34	15.7	16.04	16.11	15.46	16.31	16.53	16.59	16.7	17.78	17.22	17	16.62	16.53	16.12	15.96
387	417	E3.1.5O.28	5O	South Africa	Unheated	E3	-1287.92	-574.52	-515.79	209.84	204.74	284.75	445.94	299.14	294.1	1726.78	-1004.11	-174.42	-128.43	-111.91	-100.72	-108.16	-132.02	-124.55	-254.15	-373.88	-318.25	-815.45	-17.99	6.4	8.99	9.57	10.47	10.42	10.25	10.22	10.19	9.13	9.58	10.24	9.86	10.18	11.08	10.95	10.23	10.34	10.38	9.71	9.67
388	418	E3.1.5O.28	5O	South Africa	Unheated	E3	-1243.7	-504.71	-464.22	278.13	238.64	274.97	379.68	273.32	306.27	1804.75	-1192.8	-203.61	-124.35	-66.69	-62.19	-78.88	-80.54	-79.93	-243.46	-311.25	-229.06	-645.51	-15.7	8.67	10.23	11.63	12.49	12.68	12.7	12.5	12.56	11.15	11.57	11.58	11.81	11.69	13.31	13.22	13.22	13.09	12.82	12.12	12.16
389	419	E3.1.5O.28	5O	South Africa	Unheated	E3	-1379.43	-601.85	-538.19	227.78	204.81	258.01	403.85	266.97	326.32	2056.95	-1416.45	-267.83	-154.06	-99.16	-88.84	-112.99	-117.42	-96.74	-208.25	-221.09	-128.99	-319.83	-10.52	5.09	7.2	8.95	9.87	10.05	10.61	10.31	9.72	8.81	9.24	9.38	9.37	9.6	10.09	9.52	9.13	9.5	9.93	10	10.63
390	420	E3.1.5O.28	5O	South Africa	Unheated	E3	-1211.83	-502.78	-485.63	362.55	237.17	200.99	285.99	267.05	269.57	1923.39	-1768.64	-374.42	-150.2	-112.03	-78.51	-58.97	-22.75	-84.35	-202.09	-224.08	-166.5	-335.28	7.83	14.97	14.59	14.38	14.04	14.09	13.44	13.04	12.67	11.86	11.8	12.94	13.06	13.15	14.22	14.78	13.72	13.87	14.24	13.59	13.35
391	421	E3.1.5O.28	5O	South Africa	Unheated	E3	-1448.59	-626.16	-551.98	340.6	262.26	301.07	420.75	273.28	276.57	1883.73	-1502.57	-266.42	-173.46	-140.15	-116.67	-93.7	-128.18	-109.56	-187.97	-260.19	-217.39	-498.75	-11.38	8.44	9.48	11.5	12.11	12.04	12.28	12.38	11.65	10.39	10.95	10.86	11.18	11.16	12.79	12.9	12.91	12.89	13.94	13.39	13.88
392	422	E3.1.5O.28	5O	South Africa	Unheated	E3	-1468.89	-638.94	-578.68	334.19	235.37	266.95	442.81	310.22	324.67	2606.1	-1874.55	-314.48	-188.13	-161.52	-109.09	-84.36	-67.3	-67.08	-147.59	-260.74	-268.15	-680.58	-2.64	13.33	15.48	17.36	17.25	16.74	17.54	17.84	17.52	16.6	16.78	16.56	16.29	16.28	17.1	17.53	17.3	17.62	17.7	17.84	17.63
393	423	E3.1.6B.10	6B	South Africa	Unheated	E3	-1969.15	-872.67	-847.23	366.02	302.15	368.59	582.2	485.3	509.84	3373.56	-2280.72	-441.01	-226.65	-135.23	-115.72	-131.43	-167.4	-171.33	-358.63	-479.94	-405.73	-1051.77	-37.65	-3.33	0.76	3.06	4.91	4.86	5.34	5.37	5.35	4.14	5.04	4.69	4.74	4.87	5.94	5.57	5.94	5.98	5.9	5.68	5.87
394	424	E3.1.6B.10	6B	South Africa	Unheated	E3	-1931.88	-881.58	-810.29	390.78	250.98	300.69	530.55	396.05	446.64	3674.24	-2698.46	-475.77	-263.52	-187.72	-132.48	-123.09	-183.46	-184.55	-381.93	-525.65	-502.72	-1206.89	-55.69	-4.22	1.9	4.59	6.15	6.56	6.9	7	6.75	5.06	5.78	5.73	5.68	5.34	6.58	6.65	6.58	6.44	7.07	7.17	7.3
395	425	E3.1.6B.10	6B	South Africa	Unheated	E3	-2000	-888.56	-820.99	365.27	303.3	391.29	613.59	403.18	416.75	3263.73	-2151.16	-400.45	-278.41	-208.17	-140.64	-139.38	-228.52	-217.59	-450.67	-641.38	-617.04	-1408.77	-54.51	-3.52	2.32	5.4	7.48	7.85	8.51	8.3	8.27	7.59	8.01	7.89	7.98	7.97	8.29	8.09	7.69	7.71	7.88	7.52	7.64
396	426	E3.1.6B.10	6B	South Africa	Unheated	E3	-1946.27	-869.05	-794.21	361.35	242.01	294.12	481.24	375.85	481.6	3615.93	-2654.24	-529.97	-267.75	-190.75	-134.79	-138.17	-172.12	-183.03	-367.75	-590.01	-486.54	-1069.52	-37.97	1.16	5.37	6.73	8.06	8.02	7.75	7.69	7.71	6.46	7.05	7.73	7.82	7.5	8.26	8.1	7.97	8.35	9.1	9.1	9
397	427	E3.1.6B.10	6B	South Africa	Unheated	E3	-1954.76	-876.37	-808.33	386.77	308.43	363.01	577.75	432.42	464.44	3421.69	-2368.12	-416.56	-218.06	-176.93	-103.2	-120.77	-182	-213.38	-407.67	-597.32	-551.18	-1569.94	-67.42	-8.23	-2.27	2.27	4.21	4.74	5.32	5.38	4.84	3.88	4.7	4.83	4.59	4.49	5.18	5.05	4.68	5.18	5.43	5.64	5.65
398	428	E3.1.6B.10	6B	South Africa	Unheated	E3	-1912.08	-826.75	-709.79	503.93	399.81	463.05	685.39	418.82	374.19	2362.71	-1671.47	-294.31	-187.55	-150.45	-116.93	-108.81	-146.83	-108.07	-247.07	-368.53	-413.89	-1086.85	-54.2	-7.06	-2.88	0.25	2.07	2.4	2.2	2.51	2.66	1.25	1.66	2.27	2.28	1.92	2.72	2.62	2.71	2.9	3.57	3.26	3.61
399	429	E3.1.6B.10	6B	South Africa	Unheated	E3	-1970.44	-863.67	-759.06	409.63	341.14	380.7	603.43	403.63	431.26	3157.63	-2528.79	-450.76	-260.47	-185.12	-117.08	-94.11	-103.6	-83.92	-202.38	-363.26	-240.3	-651.98	-27.64	-0.82	2.84	4.36	5.51	5.71	6.17	6.34	6.17	5.38	5.94	6.06	5.78	5.79	6.15	6.14	6.28	6.31	6.56	6.84	6.77
400	430	E3.1.6B.10	6B	South Africa	Unheated	E3	-1975.06	-863.67	-804.79	350.85	270.2	377.26	585.03	447.62	511.99	3664.07	-2431.62	-455.83	-226.39	-153.94	-118.63	-109.48	-123.16	-149.75	-296.51	-408.58	-326.63	-847.39	-17.33	2.97	5.46	6.4	7.9	6.99	7.41	7.34	7.47	5.48	6.15	6.01	5.87	5.58	6.75	7.15	7.46	7.71	8.23	7.76	7.2
401	431	E3.1.1B.24	1B	South Africa	Heated	E3	-1920.05	-817.07	-717.49	509.67	388.11	437.41	611.49	397.35	365.72	2556.27	-1781.23	-334.59	-214.23	-167.55	-128.73	-118.73	-137.49	-100.2	-208.08	-305.82	-311.74	-822.76	-29.22	3.91	6.42	7.41	8.55	8.18	7.83	7.8	7.63	6.5	7.17	7.18	7.33	7.49	8.2	8.24	7.84	7.58	8.13	7.83	7.79
402	432	E3.1.1B.24	1B	South Africa	Heated	E3	-1955.01	-854.08	-772.3	381.6	266.36	352.73	560.49	376.01	426.59	3232.88	-2303.6	-464.28	-282.96	-188.09	-153.07	-136.17	-155.14	-171.3	-405.64	-564.83	-513.89	-1179.33	-43.45	-6.01	-1.42	0.29	1.78	2.19	2.57	2.02	2.16	0.35	0.09	-0.08	-0.19	-0.35	1.23	1.88	2.15	2.68	3.43	3.11	3
403	433	E3.1.1B.24	1B	South Africa	Heated	E3	-1993.83	-873.93	-804	400.74	325.6	377.99	581.84	412.46	456.02	3182.37	-2325.45	-419.38	-255.92	-180.14	-144.62	-127.54	-180.65	-169.95	-343.64	-453.97	-389.84	-1039.25	-40.58	-7.57	-3.9	-2.14	-0.03	0.01	0.81	1.07	1.01	-0.22	-0.06	-0.23	-0.52	-0.71	0.02	0.54	0.72	1.13	1.26	1.12	0.91
404	434	E3.1.1B.24	1B	South Africa	Heated	E3	-1989.46	-850.13	-773.97	402.27	346.4	404.17	582.98	382.44	461.01	3469.49	-2353.47	-415.38	-254.64	-154.56	-79.75	-102.65	-132.39	-124.91	-250.61	-363.41	-234	-689.98	-39.84	-7.61	-4.16	-3.04	-1.24	-0.77	-0.07	0.37	0.27	-0.56	0.12	0.02	-0.2	-0.37	-0.15	-0.56	-1.08	-1.38	-1.01	-1.02	-0.68
405	435	E3.1.1B.24	1B	South Africa	Heated	E3	-2016.97	-903.45	-812.24	361.31	303.68	357.36	565.6	387.54	445.31	3103.05	-2422.62	-495.44	-278.19	-200.74	-140.99	-140.27	-155.59	-159.87	-344.68	-510.62	-452.97	-1076.83	-40.02	-3.32	0.44	2.57	3.21	2.46	2.34	1.56	0.97	-0.4	0.12	0.01	0.08	0.28	1.62	1.99	2.17	2.63	3.49	2.71	3.05
406	436	E3.1.1B.24	1B	South Africa	Heated	E3	-2040.36	-902.1	-839.44	335.8	265.46	302.14	453.82	314.75	406.36	3333.22	-2805.4	-541.8	-351.4	-252.92	-182.38	-147.01	-181.7	-157.33	-318.25	-394.1	-295.42	-598.54	-23.66	0.1	1.72	1.62	2.63	2.92	3.08	3.2	3.96	2.93	3.71	4.07	3.82	3.54	4.25	3.71	3.41	3.84	4.06	4.07	4.24
407	437	E3.1.1B.24	1B	South Africa	Heated	E3	-1911.31	-822.71	-751.65	411.78	302.44	359.99	506.98	364.68	404.81	2845.76	-2047.04	-394.87	-225.01	-188.4	-151.28	-144.95	-196.43	-205.44	-398.9	-530.21	-499.14	-1282.88	-44.86	-5.68	-2.97	-0.89	0.78	0.61	0.78	1.14	1.28	0.08	0.26	0.41	-0.01	0	0.43	0.36	0.27	0.64	0.75	0.79	0.71
408	438	E3.1.1B.24	1B	South Africa	Heated	E3	-1880.72	-815.56	-732.11	446.05	362.45	421.93	625.02	406.52	384.26	2553.22	-1644.73	-288.45	-208.66	-197.9	-144.04	-132.78	-180.58	-160.99	-273.45	-391.5	-367.79	-1027.56	-40.75	-7.18	-2.47	-0.29	1.71	2.04	2.29	2.12	2.07	1.38	2.09	2.14	2.38	2.32	3.04	2.59	2.41	2.16	2.53	2.07	2.2
409	439	E3.1.6C.5	6C	South Africa	Heated	E3	-422.8	-275.97	-382.5	44.66	-16.98	12.76	80.91	186.73	723.8	-7881.08	-199.76	-86.16	-45.86	-34.62	66.94	-101.2	-528.44	-5968.42	-1760.44	-1518.75	1205.15	-336.93	-20.44	-1.72	1.98	3.21	3.83	4	4.51	4.41	4.19	4.25	4.17	4.04	4.13	4.28	4.23	4.45	4.76	4.65	4.62	4.69	4.72
410	440	E3.1.6C.5	6C	South Africa	Heated	E3	-533.42	-294.39	-307.81	261.73	149.6	202.56	167.98	168.55	573.04	-6625.68	-179.55	-110.34	-91.29	-45.94	77.15	38.61	442.66	2823.68	302.75	-269.95	233.26	-33.96	0.76	1.24	2.18	2.06	2.27	2.29	2.6	2.46	2.22	2.09	1.64	1.72	1.59	1.84	1.81	2.24	2.32	2.39	2.64	2.78	2.76
411	441	E3.1.6C.5	6C	South Africa	Heated	E3	-574.87	-375.97	-384.06	214.66	112.26	120.34	119.79	139.3	448.95	-5390.54	-103.8	-110.5	-87.34	-92.53	-45.28	-204.57	-1260.09	-8744.74	-1806.04	-911.3	740.13	-94.1	2.59	5.61	5.91	6.08	6.27	6.29	6.5	6.39	6.27	6.11	5.99	6.14	6.25	6.34	6.41	6.69	6.76	6.79	6.85	6.95	6.79
412	442	E3.1.6C.5	6C	South Africa	Heated	E3	-624.09	-385.13	-408.94	236.17	112.16	147.71	223.96	251.07	679.07	-8477.03	-224.19	-81.46	-50.3	-57.82	66.41	-60.04	-375.69	-686.84	-24.73	-352.64	86.91	48.59	9.01	8.72	9.26	9.59	9.64	9.84	10.37	10.47	10.48	10.65	10.57	10.5	10.54	10.39	10.28	10.64	10.63	10.83	10.83	10.94	10.7
413	443	E3.1.6C.5	6C	South Africa	Heated	E3	-637.56	-381.92	-401.19	221.13	143.35	138.77	141.29	192.94	583.89	-6285.14	-175.21	-85	-46.81	-73.47	-37.6	-144.9	-1283.03	-6128.95	-725.82	-503.61	341.42	-40.31	0.68	2.12	3.67	3.98	4.28	4.36	4.65	4.46	4.39	4.4	4.2	4.37	4.57	4.48	4.4	4.63	4.81	4.75	4.7	4.87	4.85
414	444	E3.1.6C.5	6C	South Africa	Heated	E3	-608.55	-376.54	-405.94	283.08	126.17	129.72	140.27	164.16	480.27	-5233.78	-112	-85.56	-67.87	-92.18	-78.81	-210.72	-1033.49	-9434.21	-1406.04	-879.09	672.75	-118.21	-3.64	0.09	1.23	1.5	1.47	1.83	2.2	2.1	2	2.21	1.94	1.75	2.03	2.14	2.09	2.43	2.58	2.39	2.46	2.45	2.46
415	445	E3.1.6C.5	6C	South Africa	Heated	E3	-685.75	-400.11	-433.06	251.8	84.96	114.89	130.17	148.93	379.67	-6301.35	-178.11	-98.51	-65.74	-128.28	-80.81	-215.97	-1478.44	-12223.7	-1939.01	-1086.3	950.43	-167.15	-5.2	1.47	3.31	4	4.09	4.33	4.58	4.4	4.19	4.37	4.13	4.08	4.07	4.18	3.97	4.19	4.47	4.76	4.74	4.8	4.75
416	446	E3.1.6C.5	6C	South Africa	Heated	E3	-623.58	-367.16	-371.19	263.98	66.19	79.55	85.96	116.96	642.62	-8904.05	-267.13	-136.89	-109.54	-81.86	-39.37	-99.93	-760.09	-1423.68	296.15	30.05	166.31	-24.57	1.85	3.27	4.98	5.69	5.8	5.87	6.24	6	5.83	5.94	5.89	5.91	6.08	6.37	6.24	6.41	6.77	6.73	6.72	7.01	7
417	447	E3.1.6B.2	6B	South Africa	Unheated	E3	-908.03	-504.81	-514.44	388.05	192.8	189.15	158.25	155.37	498.04	-5077.03	-152.77	-109.13	-96.31	-147.68	-205.84	-338.31	-1591.28	-9934.21	-887.36	-717.07	354.29	-55.15	4.93	5.68	7.52	7.42	7.45	7.49	7.62	7.52	7.33	7.34	7.17	7.33	7.48	7.68	7.6	7.97	8.06	8.15	8.02	8.34	8.38
418	448	E3.1.6B.2	6B	South Africa	Unheated	E3	-981.87	-632.15	-598.62	266.47	133.96	237.4	274.33	237.1	899.7	-9289.19	-287.58	-163.56	-144.33	-122.64	-88.08	-168.52	-890.83	-7573.68	-1709.89	-1020.67	745.06	-128.86	-1.7	2.67	4.14	4.45	4.56	4.71	5.1	4.9	4.63	4.74	4.69	4.74	4.92	4.79	4.71	5.09	5.12	5.1	5.46	5.58	5.25
419	449	E3.1.6B.2	6B	South Africa	Unheated	E3	-915.03	-542.22	-547.25	421.65	201.59	215.49	216.5	262.06	722.59	-7748.65	-282.87	-162.59	-124.94	-133.39	-104.72	-146.48	-912.84	-4526.32	-618.68	-612.5	720.6	-136.73	-3.32	3.15	4.81	5.41	5.69	5.71	5.65	5.47	5.39	5.64	5.65	6.05	6.13	6.07	5.91	6.31	6.39	6.47	6.75	6.74	6.49
420	450	E3.1.6B.2	6B	South Africa	Unheated	E3	-1003.63	-564.87	-515.75	433.83	244.49	269.47	208.16	182.15	625	-8721.62	-262.24	-142.32	-108.52	-115.3	-32.47	-174.81	-1201.83	-6515.79	-1330.77	-975.96	724.46	-93.14	-1.39	4.44	5.99	6.68	6.79	7.05	7.47	7.36	7.12	7.04	6.96	6.79	6.96	7.29	7.27	7.57	7.99	8.17	8.2	8.42	8.33
421	451	E3.1.6B.2	6B	South Africa	Unheated	E3	-1000.52	-604.35	-672.87	309.77	128.6	170.67	163.39	239.63	701.81	-7781.08	-283.23	-193.24	-147.76	-198.16	-218.77	-281.86	-1518.35	-7763.16	-1195.6	-609.62	656.22	-135.22	-6.76	1.73	3.4	4.23	4.98	5.3	5.71	5.68	5.64	5.78	5.51	5.55	5.65	5.9	5.73	6.06	6.18	6.17	6.13	6.15	5.96
422	452	E3.1.6B.2	6B	South Africa	Unheated	E3	-956.99	-545.65	-540.12	422.11	246.57	280.59	201.76	175.7	577.11	-6175.68	-144.27	-117.22	-116.27	-158.83	-123.14	-265.67	-1179.82	-6957.89	-1027.47	-639.9	405.15	-52.57	4.57	4.47	5.01	5.31	5.25	5.28	5.92	5.97	5.96	6.03	5.92	5.76	5.83	5.87	5.79	5.95	6.01	6.12	6.24	6.55	6.64
423	453	E3.1.6B.2	6B	South Africa	Unheated	E3	-959.84	-534.44	-533.81	473.01	270.36	306.71	218.95	255.28	893.22	-8866.22	-248.07	-159.65	-109.16	-99.52	-29.22	-103.22	-516.06	-3339.47	-519.23	-534.38	619.96	-143.04	-1.74	5.58	7	8.27	8.58	8.84	9.4	9.39	9.09	9.1	8.92	8.65	8.79	8.92	8.72	8.92	9.13	9.17	9.21	9.37	9.36
424	454	E3.1.6B.2	6B	South Africa	Unheated	E3	-1018.39	-581.69	-616.06	388.95	205.91	250.65	218.03	242.57	841.42	-9325.68	-332.63	-174.05	-148.78	-137.98	-14.23	-126.01	-1060.09	-8260.53	-1704.95	-1217.55	1191.2	-259.18	-9.14	1.84	3.95	5.01	5.38	5.45	5.76	5.65	5.5	5.66	5.62	5.74	6.03	6.35	6.25	6.41	6.53	6.61	6.55	6.6	6.43
425	455	E3.1.6B.23	6B	South Africa	Unheated	E3	-1165.03	-688.22	-705.56	424.74	222.39	261.89	217.56	219.39	758.58	-8825.68	-261.46	-142.52	-155.93	-185.53	-165.58	-326.31	-2327.06	-12118.4	-2559.89	-1306.01	1088.63	-245.06	-5.4	7.12	9.78	10.87	11.37	11.48	11.86	11.59	11.39	11.56	11.4	11.48	11.92	12.07	11.83	12.26	12.52	12.33	12.52	12.75	12.72
426	456	E3.1.6B.23	6B	South Africa	Unheated	E3	-1134.97	-700.11	-733.06	430.9	213.06	272.25	228.04	299.77	955.27	-9520.27	-234.92	-182.74	-135.78	-148.99	-142.8	-318.97	-1951.83	-12192.1	-2189.56	-1321.39	1152.58	-230.12	-6.01	4.84	7.83	8.94	9.26	9.64	9.86	9.72	9.51	9.62	9.36	9.61	9.7	9.57	9.46	9.61	9.66	9.74	10.06	10.26	10.22
427	457	E3.1.6B.23	6B	South Africa	Unheated	E3	-1222.02	-711.1	-718.81	385.79	192.2	234.62	215.25	263.32	1060.09	-11360.8	-420.21	-244.05	-176.62	-191.22	-156.26	-215.97	-875.69	-5876.32	-851.1	-722.84	587.34	-186.23	2.7	13.69	15.99	16.37	16.89	17.02	17.44	17.18	17.09	17.4	17.4	17.29	17.44	17.61	17.36	17.7	17.71	17.79	17.75	18.01	17.8
428	458	E3.1.6B.23	6B	South Africa	Unheated	E3	-1275.39	-782.95	-812.44	371.95	175.02	228.52	245.92	281.64	934.79	-12279.7	-450.36	-271.4	-247.64	-243.75	-160.27	-233.21	-1270.18	-7760.53	-1877.47	-791.11	632.83	-118.82	10.84	13.6	13.7	14.3	15.09	15.34	15.66	15.85	15.81	15.4	15.09	15.19	15.3	15.35	15.35	15.77	15.9	15.66	15.73	15.98	15.77
429	459	E3.1.6B.23	6B	South Africa	Unheated	E3	-1280.31	-781.12	-811.62	295.79	213.21	263.58	221.5	202.34	774.1	-8259.46	-282.87	-185.76	-215.29	-251.4	-235.42	-397.45	-2588.99	-12768.4	-2210.99	-1248.56	1083.69	-213.93	-1.89	6.96	9.82	10.83	11.29	11.38	11.75	11.41	11.23	11.14	10.78	10.78	10.88	11.06	10.91	11.38	11.49	11.74	11.83	11.97	11.72
430	460	E3.1.6B.23	6B	South Africa	Unheated	E3	-1213.47	-744.05	-752	428.42	181.93	237.08	235.68	272.99	915.06	-10424.3	-377.32	-230.65	-170.11	-193.18	-192.92	-258.47	-1507.34	-10115.8	-1726.37	-664.42	523.61	-101.31	-0.04	4.62	5.83	6.72	7.15	7.63	8.06	8.09	8.07	8.01	7.79	7.84	7.92	7.88	7.88	8.28	8.44	8.51	8.43	8.65	8.54
431	461	E3.1.6B.23	6B	South Africa	Unheated	E3	-1287.31	-739.59	-764.19	465.19	242.85	304.96	266.68	279.02	861.3	-9650	-342.76	-198.91	-180.49	-212.19	-179.28	-272.19	-1492.2	-9460.53	-1728.02	-942.07	864.16	-139.61	2.37	8.01	9.61	10.73	11.12	11.29	11.82	11.75	11.6	11.5	11.33	11.28	11.49	11.59	11.62	12.05	12.34	12.42	12.53	12.65	12.53
432	462	E3.1.6B.23	6B	South Africa	Unheated	E3	-1286.27	-790.5	-781.69	406.24	213.75	300.49	317.93	327.34	1079.37	-10755.4	-317.19	-177.51	-120.57	-162.98	-173.38	-309.22	-1652.75	-10950	-2088.46	-1177.64	1047.42	-193.59	-8.7	2.76	4.82	5.56	5.92	6.26	6.74	6.93	6.88	6.81	6.55	6.48	6.42	6.31	6.17	6.59	6.69	6.7	7.08	7.47	7.3
433	463	E3.1.5P.47	5P	South Africa	Heated	E3	-1432.38	-835.47	-822.56	438.27	241.16	263.85	269.28	270.7	1035.09	-12060.8	-477.5	-258.37	-227.79	-235.88	-226.15	-287.18	-1493.12	-8707.89	-1719.23	-916.59	976.61	-219.63	-6.18	3.15	6.01	6.94	7.47	7.71	8.3	8.22	8.44	8.37	8.27	8.28	8.45	8.48	8.58	9.01	9.18	9.17	9.27	9.34	9.01
434	464	E3.1.5P.47	5P	South Africa	Heated	E3	-1426.42	-889.93	-914.37	421.2	212.91	268.16	320.48	346.73	1215.06	-13286.5	-507.24	-270.23	-213.69	-225.96	-174.5	-239.13	-1232.11	-8063.16	-1406.59	-1013.46	954.94	-232.69	-10.06	3.3	6.47	7.48	8.05	8.29	8.77	8.8	8.77	8.86	8.97	9.04	8.95	8.84	8.82	8.94	8.96	8.99	9.37	9.31	9.28
435	465	E3.1.5P.47	5P	South Africa	Heated	E3	-1302.33	-770.71	-738.06	642.78	315.44	350.33	291.06	275	823.95	-9728.38	-297.41	-180.97	-150.53	-211.58	-172.08	-279.24	-1849.08	-11981.6	-2145.6	-1038.22	988.63	-198.84	1.07	9.38	10.44	11.4	11.78	11.71	11.77	11.8	11.48	11.46	11.35	11.62	11.72	12	12.01	12.38	12.44	12.43	12.53	12.68	12.69
436	466	E3.1.5P.47	5P	South Africa	Heated	E3	-1466.32	-911.44	-914.5	426.47	223.54	361.29	326.23	335.7	1138.86	-10340.5	-312.79	-199.92	-216.35	-221.94	-237.07	-387.41	-2700.92	-14784.2	-3037.36	-1540.87	1309.87	-253.48	-6.84	4.91	7.89	9.09	9.8	10.15	10.89	10.63	10.49	10.34	10.19	10.03	10.33	10.44	10.48	10.87	10.98	10.84	10.88	11.15	10.94
437	467	E3.1.5P.47	5P	South Africa	Heated	E3	-1385.23	-823.68	-869.19	470.15	209.48	235.93	182.99	192.94	792.62	-9301.35	-323.94	-220.39	-235.7	-300.83	-328.75	-475.49	-2992.2	-18397.4	-2575.27	-1053.13	839.7	-148.39	2.68	5.63	6.99	7.46	7.59	7.58	7.81	7.47	7.46	7.59	7.47	7.65	7.73	7.65	7.63	7.98	8.1	8.22	8.22	8.4	8.42
438	468	E3.1.5P.47	5P	South Africa	Heated	E3	-1411.66	-847.71	-851.94	517.97	302.73	313.79	275.86	272.29	1026.66	-10841.9	-381.85	-273.49	-248.94	-250.74	-196.28	-319.42	-1376.61	-8181.58	-1540.11	-1123.8	906.65	-190.46	-1.62	5.3	6.7	6.99	7.17	7.05	7.28	7.29	7.46	7.8	7.75	8.05	8.11	8.16	7.96	8.35	8.38	8.49	8.61	8.89	8.81
439	469	E3.1.5P.47	5P	South Africa	Heated	E3	-1465.03	-869.79	-828.94	510.45	308.49	358.4	293.74	264.25	1098.34	-10341.9	-385.59	-234.71	-178.06	-152.75	-173.38	-299.78	-1908.72	-13460.5	-2899.45	-1458.89	1348.71	-295.31	-14.18	2.71	5.84	7.32	7.58	8.25	8.82	8.82	8.77	8.96	8.48	8.24	8.35	8.36	8.14	8.48	8.84	8.73	8.84	9.21	9.16
440	470	E3.1.5P.47	5P	South Africa	Heated	E3	-1423.32	-846	-856.62	496.09	274.88	314.61	274.05	309.16	1075	-10813.5	-386.01	-260.34	-187.91	-197.9	-183.35	-323.24	-1738.53	-12768.4	-2853.85	-1512.5	1269.1	-264.78	-3.46	10.59	12.82	13.79	14.41	14.52	14.77	14.64	14.67	14.56	14.52	14.67	14.95	15.09	15.09	15.63	15.68	15.62	15.67	15.86	15.72
441	471	E3.1.5N.19	5N	South Africa	Unheated	E3	-1528.5	-888.1	-837.62	619.1	306.95	350.82	302.32	279.63	936.45	-10227	-410.86	-255.19	-215.89	-244.23	-289.49	-333.88	-1844.95	-10679	-1656.04	-815.38	731.76	-152.98	-2.31	5.59	7.57	8.51	9.3	9.68	10.1	10.02	10.04	10.06	9.93	10.16	10.55	10.72	10.75	11.11	11.19	11.03	11.15	11.1	10.93
442	472	E3.1.5N.19	5N	South Africa	Unheated	E3	-1442.75	-817.85	-830.56	604.59	293.79	291.22	229.15	297.52	1097.14	-12131.1	-439.38	-266.98	-205.13	-225.57	-205.84	-305.92	-1723.39	-11497.4	-2133.52	-1231.97	1323.82	-283.1	-5.46	6	9.38	10.95	11.1	11.3	11.86	11.5	11.22	11.53	11.41	11.5	11.77	11.83	11.74	12.19	12.27	12.37	12.53	12.61	12.38
443	473	E3.1.5N.19	5N	South Africa	Unheated	E3	-1536.79	-918.42	-891.12	604.81	316.29	333.59	326.04	331.31	1054.22	-11551.4	-456.94	-295.33	-233.31	-235.93	-234.71	-307.5	-1353.21	-10936.8	-2036.26	-1245.67	1139.06	-184.26	3.64	8.25	10.06	10.65	10.66	10.88	11.42	11.51	11.53	11.71	11.62	11.69	11.6	11.88	11.8	12.13	12.27	12.61	12.54	12.85	12.64
444	474	E3.1.5N.19	5N	South Africa	Unheated	E3	-1567.1	-935.58	-966.31	472.41	234.21	269.96	242.77	289.39	1046.54	-10460.8	-369.18	-249.12	-229.32	-327.32	-385.77	-530.36	-2915.14	-14165.8	-1770.88	-982.45	962.02	-220.74	-9.12	3.01	5.72	7.13	7.85	8.16	8.67	8.49	8.29	8.24	7.83	7.86	7.93	8.05	8.04	8.59	8.68	8.79	8.9	8.95	8.79
445	475	E3.1.5N.19	5N	South Africa	Unheated	E3	-1602.85	-974.03	-1022.19	441.73	270.26	344.87	315.62	375.47	1329.37	-12901.4	-448.79	-296.42	-226.12	-257.56	-245.87	-359.45	-1596.79	-12571	-2080.77	-1122.36	1121.67	-283.7	-5.08	8.04	10.82	12.43	13.06	13.27	13.71	13.67	13.36	13.46	13.14	13.1	13.24	13.4	13.45	13.84	13.9	13.93	14	13.85	14.03
446	476	E3.1.5N.19	5N	South Africa	Unheated	E3	-1567.62	-920.94	-897.94	581.73	301.94	352.18	297.64	280.79	1167.92	-12401.4	-462.3	-280.81	-225.06	-225.66	-228.28	-302.02	-1782.11	-12260.5	-1471.98	-769.47	636.7	-156.05	1.08	9.18	11.84	12.8	13.51	13.83	14.28	14.28	14.28	14.49	14.26	14.53	14.42	14.47	14.38	14.71	14.72	14.93	15.15	15.4	15.51
447	477	E3.1.5N.19	5N	South Africa	Unheated	E3	-1512.69	-896.45	-905.56	536.02	311.97	350.44	307	295.28	989.61	-10047.3	-342.04	-196.98	-199.89	-270.67	-317.77	-406.22	-2205.05	-12129	-2097.25	-1142.55	1240.13	-320.64	-11.54	10.02	13.54	15.15	15.89	16.63	16.91	16.95	16.87	17.01	16.51	16.6	16.84	16.86	16.77	17.31	17.48	17.58	17.81	18.08	17.95
448	478	E3.1.5N.19	5N	South Africa	Unheated	E3	-1556.22	-925.29	-897.69	568.5	330.73	355.34	325.35	301.17	1111.6	-11993.2	-439.75	-265.04	-234.79	-258.87	-194.51	-315.82	-1684.86	-10281.6	-1424.73	-921.88	884.76	-181.69	-0.86	6.3	8.31	9.14	9.59	9.79	10.4	10.39	10.7	10.85	10.51	10.27	10.39	10.21	10.12	10.77	11.2	11.19	11.24	11.3	10.9
449	479	D9.1.12C.6	12C	South Africa	Unheated	D9	-1596.89	-943.71	-935.5	523.01	340.91	395.97	352.36	338.5	1248.19	-12343.2	-438	-259.53	-261.75	-296.15	-284.18	-297.45	-1754.13	-10679	-1735.16	-1105.29	1295.71	-293.74	-3.59	7.96	11.23	12.73	13.57	13.65	14.25	14.18	13.86	13.49	13.29	13.48	13.61	14.02	14.21	14.65	14.69	14.62	14.74	14.99	14.88
450	480	D9.1.12C.6	12C	South Africa	Unheated	D9	-1534.46	-906.41	-929.56	566.69	284.86	349.13	300.88	305.09	1110.69	-12106.8	-366.65	-217.74	-238.67	-225.57	-228.16	-396.33	-2763.76	-16802.6	-3359.89	-1803.13	1625.11	-323.06	-13.44	2.29	5.24	6.42	6.97	7.43	7.64	7.6	7.71	7.64	7.21	7.25	7.3	7.24	7.21	7.68	7.93	8.04	8.3	8.68	8.71
451	481	D9.1.12C.6	12C	South Africa	Unheated	D9	-1631.61	-974.03	-1003.62	476.24	219.76	304.14	271.83	304.39	962.05	-11916.2	-449.34	-287.37	-263.42	-353.15	-364.34	-439.73	-2451.38	-13731.6	-2026.37	-847.6	845.49	-206.05	-4.98	5.32	7.36	8.32	9.36	9.81	10.32	10.36	10.31	9.97	9.55	9.49	9.64	9.83	9.94	10.76	10.86	10.78	11.02	11.32	10.79
452	482	D9.1.12C.6	12C	South Africa	Unheated	D9	-1719.17	-990.62	-925.87	603.61	332.47	405.34	346.15	326.36	1095.18	-12235.1	-469	-281.66	-221.06	-260.4	-269.89	-352.17	-2212.84	-12742.1	-2086.81	-1163.94	1000.43	-154.39	-4.2	3.18	5.25	6.16	6.7	6.99	7.47	7.33	7.36	7.34	7.1	7.06	7.26	7.15	6.94	7.33	7.51	7.5	7.79	8.21	8.31
453	483	D9.1.12C.6	12C	South Africa	Unheated	D9	-1575.13	-900.46	-941.12	624.51	337.34	391.06	302.32	334.3	1017.77	-10640.5	-366.34	-253.02	-224.79	-259.97	-280.99	-374.36	-2034.86	-13047.4	-2397.8	-1057.69	986.7	-202.93	-1.46	8.31	10.27	11.89	12.6	12.86	13.24	13.16	12.87	13.04	12.96	13.17	13.45	13.54	13.39	13.9	14.1	14.19	14.46	14.68	14.48
[truncated: 324 more rows]
[truncated: 2,008 more columns]

## Sheet: Vis 380-740 nm only
Data set trimmed to 380.295 nm through 740.933 nm (visible spectrum).
[truncated: 777 more rows]
[truncated: 975 more columns]

## Sheet: SavGol and autoscale
Filtered ~380-740 nm Vis spectra individual observations. First derivative SavGol algorithm with filter width of 9 and polynomial order of 2 applied first, then autoscaled second. Both applied in Eigenvector Solo (PLS Toolbox standalone software).
[truncated: 777 more rows]
[truncated: 975 more columns]
