# Supplementary material for: Portable, non-destructive colorimetry and visible reflectance spectroscopy paired with machine learning can classify experimentally heat-treated silcrete from three South African sources
Source: PLoS One. 2022 Apr 8;17(4):e0266389. doi: 10.1371/journal.pone.0266389 (PMC8992976; doi:10.1371/journal.pone.0266389)
Supplement: S2 Table — (XLSX) [file pone.0266389.s002.xlsx]

## Sheet: Vis k-NN Dataset A
ID	File	Specimen Number	Nodule	Region	Treatment	Source	Row Role	380.295	380.671	381.046	381.422	381.798	382.173	382.549	382.924	383.3	383.675	384.05	384.426	384.801	385.176	385.552	385.927	386.302	386.677	387.052	387.427	387.802	388.177	388.552	388.927	389.302	389.676	390.051	390.426	390.8	391.175	391.55	391.924	392.299	392.673	393.048	393.422	393.797	394.171	394.545	394.919	395.294	395.668
1	1	D9.1.10B.31	10B	South Africa	Heated	D9	OUTLIER	1.11458	1.58129	2.01843	2.68176	3.32922	3.82743	4.10482	3.47533	2.58323	2.45758	2.44401	2.17609	2.31144	2.66453	2.72175	2.70258	2.62725	2.42643	2.49594	2.59238	2.45001	2.80275	3.30226	3.04306	2.57326	2.40704	2.35293	2.50531	2.81358	3.14341	3.42673	3.48622	3.32434	3.141	3.08892	3.07361	3.50566	4.03114	3.9961	3.8974	3.79099	3.6434
2	2	D9.1.10B.31	10B	South Africa	Heated	D9	OUTLIER	1.11458	1.58129	2.01843	2.68176	3.32922	3.82743	4.10482	3.47533	2.58323	2.45758	2.44401	2.17609	2.31144	2.66453	2.72175	2.70258	2.62725	2.42643	2.49594	2.59238	2.45001	2.80275	3.30226	3.04306	2.57326	2.40704	2.35293	2.50531	2.81358	3.14341	3.42673	3.48622	3.32434	3.141	3.08892	3.07361	3.50566	4.03114	3.9961	3.8974	3.79099	3.6434
3	3	D9.1.10B.31	10B	South Africa	Heated	D9	OUTLIER	1.11458	1.58129	2.01843	2.68176	3.32922	3.82743	4.10482	3.47533	2.58323	2.45758	2.44401	2.17609	2.31144	2.66453	2.72175	2.70258	2.62725	2.42643	2.49594	2.59238	2.45001	2.80275	3.30226	3.04306	2.57326	2.40704	2.35293	2.50531	2.81358	3.14341	3.42673	3.48622	3.32434	3.141	3.08892	3.07361	3.50566	4.03114	3.9961	3.8974	3.79099	3.6434
4	4	D9.1.10B.31	10B	South Africa	Heated	D9	OUTLIER	1.11458	1.58129	2.01843	2.68176	3.32922	3.82743	4.10482	3.47533	2.58323	2.45758	2.44401	2.17609	2.31144	2.66453	2.72175	2.70258	2.62725	2.42643	2.49594	2.59238	2.45001	2.80275	3.30226	3.04306	2.57326	2.40704	2.35293	2.50531	2.81358	3.14341	3.42673	3.48622	3.32434	3.141	3.08892	3.07361	3.50566	4.03114	3.9961	3.8974	3.79099	3.6434
5	5	D9.1.10B.31	10B	South Africa	Heated	D9	OUTLIER	1.11458	1.58129	2.01843	2.68176	3.32922	3.82743	4.10482	3.47533	2.58323	2.45758	2.44401	2.17609	2.31144	2.66453	2.72175	2.70258	2.62725	2.42643	2.49594	2.59238	2.45001	2.80275	3.30226	3.04306	2.57326	2.40704	2.35293	2.50531	2.81358	3.14341	3.42673	3.48622	3.32434	3.141	3.08892	3.07361	3.50566	4.03114	3.9961	3.8974	3.79099	3.6434
6	6	D9.1.10B.31	10B	South Africa	Heated	D9	Training	-1.42081	-1.2551	-1.02166	-0.540804	-0.161618	0.2699	0.0563163	-1.09676	-0.819662	0.106972	0.311194	1.0013	1.36859	0.79692	0.32778	0.0632062	-0.17788	-0.153504	0.113403	-0.245786	-0.698802	-0.600595	-0.774972	-1.07416	-1.15962	-0.927538	-0.682474	-0.524483	-0.264256	-0.320679	-0.161063	0.143998	0.106459	-0.0118146	-0.0847573	-0.062223	-0.290477	-0.229544	0.0392959	0.0879778	0.321371	0.153342
7	7	D9.1.10B.31	10B	South Africa	Heated	D9	Training	-0.393707	-0.168886	0.0160546	0.0796044	0.0960538	0.0388474	0.269579	0.586567	1.04058	0.776494	-0.0968228	-0.114226	0.00857504	-0.717097	-1.24025	-0.774438	-0.17788	-0.0423242	-0.294641	-1.02691	-1.46351	-1.24203	-0.92202	-1.10061	-1.25687	-0.794155	-0.558411	-0.790595	-0.756147	-0.521247	0.023998	0.291007	-0.436967	-1.17581	-1.37524	-1.07478	-1.02403	-1.1221	-0.915307	-0.915838	-0.913872	-1.13614
8	8	D9.1.10B.31	10B	South Africa	Heated	D9	Training	0.0577742	0.249139	0.266933	0.141923	-0.336467	-0.830997	-1.2827	-1.16452	0.562435	1.86447	1.85053	1.36036	0.771675	-0.276714	-1.22783	-1.05576	-0.503698	-0.122145	0.340703	-0.0234025	-0.726916	-0.743828	-0.544375	-0.713694	-0.786334	-0.324415	-0.158653	-0.222335	0.0646087	0.0288814	-0.0506232	-0.0300136	-0.414206	-0.719978	-0.653218	-0.320529	-0.128048	0.188665	0.33302	-0.134779	-0.481969	-0.781025
9	9	D9.1.10B.39	10B	South Africa	Heated	D9	Training	0.0577742	0.249139	0.266933	0.141923	-0.336467	-0.830997	-1.2827	-1.16452	0.562435	1.86447	1.85053	1.36036	0.771675	-0.276714	-1.22783	-1.05576	-0.503698	-0.122145	0.340703	-0.0234025	-0.726916	-0.743828	-0.544375	-0.713694	-0.786334	-0.324415	-0.158653	-0.222335	0.0646087	0.0288814	-0.0506232	-0.0300136	-0.414206	-0.719978	-0.653218	-0.320529	-0.128048	0.188665	0.33302	-0.134779	-0.481969	-0.781025
10	10	D9.1.10B.39	10B	South Africa	Heated	D9	Training	-1.41085	-1.58413	-1.81203	-1.91394	-1.74753	-1.50037	-0.768766	-0.829282	-0.980209	-0.799067	-0.790452	-0.577867	-0.0694307	0.115452	-0.128658	-0.262369	-0.44474	-1.00588	-1.41745	-1.50225	-1.60127	-1.48179	-0.65466	-0.0721361	0.10454	-0.0692474	-0.635606	-1.00404	-1.31831	-1.69027	-1.57588	-1.48211	-1.68884	-1.37659	-0.998066	-1.02312	-0.932335	-0.80774	-0.96332	-0.929937	-0.602902	-0.516142
11	11	D9.1.10B.39	10B	South Africa	Heated	D9	Training	0.185855	0.362758	0.471558	0.388492	0.157404	-0.416462	-0.758278	-0.964804	-1.19311	-1.06833	-0.163589	0.412164	0.642796	1.02836	0.967413	0.559471	0.461343	0.373886	0.0613704	0.0377528	0.0490408	0.0159299	0.398068	0.539659	0.145319	-0.104043	-0.0814581	-0.0144351	0.17423	0.315407	0.498589	0.597027	0.385285	0.655649	1.17609	1.14406	1.22902	1.24682	0.355614	-0.134779	0.10254	0.0805722
12	12	D9.1.10B.39	10B	South Africa	Heated	D9	Training	-1.52957	-1.45473	-1.2841	-1.06714	-0.627882	-0.338312	0.269579	0.276293	-0.358963	-0.562551	-0.267448	-0.0828514	0.30364	0.642626	0.616546	0.723839	0.718894	0.245602	-0.264517	-0.71279	-1.12614	-1.31053	-0.898626	-0.0985921	0.35549	0.272909	0.0453619	-0.344303	-0.750525	-1.03413	-1.34605	-1.44911	-1.26775	-0.907193	-0.36764	0.0979264	0.304224	0.250414	-0.254428	-0.645146	-0.588505	-0.644218
13	13	D9.1.10B.39	10B	South Africa	Heated	D9	Training	-0.33315	-0.131733	0.274718	0.388902	0.390536	0.0150625	-0.121986	0.493841	0.663649	0.791049	1.2348	1.03268	0.418953	0.00615969	-0.165918	0.18016	0.706482	0.733081	0.773394	0.59649	0.0124921	-0.289219	-0.0865215	0.129591	0.0292546	-0.0605485	-0.0952429	-0.291635	-0.359823	-0.237587	-0.22076	-0.237027	-0.115464	0.235093	0.634574	0.689446	0.67886	0.646169	0.205928	-0.0445485	0.0075212	-0.166846
14	14	D9.1.10B.39	10B	South Africa	Heated	D9	Training	-0.323667	-0.269413	-0.118709	0.106865	0.375199	0.633468	0.563253	0.194266	-0.348493	-0.638964	-0.0968228	0.558577	0.975168	1.50732	1.54495	1.02413	0.638215	0.379588	0.0175535	-0.195749	-0.288332	-0.351494	-0.109915	0.113056	0.0825816	0.0554368	0.117043	0.113077	0.0252574	-0.0398846	-0.0506232	-0.243027	-0.491025	-0.201743	0.459456	0.81085	0.843909	0.865098	0.443167	-0.174255	-0.251621	-0.117362
15	15	D9.1.10B.39	10B	South Africa	Heated	D9	Training	0.224492	0.806251	1.43804	1.91493	2.15436	1.88727	1.45476	1.19642	0.716001	0.456288	1.05304	1.33596	0.968385	1.02515	1.27171	1.33074	1.48534	1.34599	0.962354	0.816094	0.751901	0.791257	1.13331	1.41932	1.29655	1.05291	0.817309	0.548281	0.52277	0.547492	0.543362	0.744037	0.794988	0.813019	1.16532	1.32746	1.305	1.37312	1.03626	0.73933	0.894362	0.878132
16	16	D9.1.10B.39	10B	South Africa	Heated	D9	Training	-0.297222	0.0972769	0.723695	1.48521	2.21265	2.7809	2.85321	2.56947	2.10508	2.07188	2.29935	2.41663	2.74895	2.89919	2.5665	2.33275	2.42245	2.22403	1.87429	1.83906	1.91302	1.80012	1.78834	2.13363	1.91452	1.41536	1.57823	1.86775	1.82698	1.83686	1.83879	1.50909	1.13072	1.35296	1.97355	2.28836	2.5337	2.67266	2.27894	2.07305	2.25918	2.33936
17	17	D9.1.12D.49	12D	South Africa	Heated	D9	Validation	0.0216593	0.236721	0.561698	0.958908	1.30159	1.53729	1.32191	0.636496	-0.107673	-0.682629	-0.879474	-0.553465	-0.283099	-0.234926	-0.103818	0.363494	0.771645	0.929783	1.27729	1.51938	1.18767	0.788143	0.408094	-0.0886711	-0.306391	-0.234526	-0.117299	0.0825849	0.188284	0.111974	0.0269829	-0.0750165	-0.0727863	0.0940029	0.203514	0.141838	0.133935	0.278482	0.355614	0.54477	0.822378	0.686019
18	18	D9.1.12D.49	12D	South Africa	Heated	D9	Validation	0.074677	0.442752	0.91589	1.41964	1.78933	1.93484	1.70648	1.22495	0.722982	0.860185	0.826779	0.0147572	-0.459459	-0.675309	-0.836603	-0.0853571	1.06643	1.53414	1.66068	1.35815	0.678803	0.162277	-0.333829	-0.435906	-0.058578	0.223615	0.511287	0.817165	0.772932	0.5303	0.173241	-0.186024	-0.13538	-0.0389473	-0.0362631	0.149588	0.301604	0.368299	0.615447	0.942349	1.03257	0.817005
19	19	D9.1.12D.49	12D	South Africa	Heated	D9	Validation	0.861652	1.18909	1.43416	1.59993	1.51632	1.2145	0.720578	0.183567	-0.00296842	0.0924167	0.0070361	-0.264125	-0.43911	-0.646379	-0.802447	-0.698576	-0.540934	-0.321698	0.0339849	0.304613	0.473568	0.648024	0.605271	0.377616	0.129635	0.00904266	0.28246	0.537193	0.342878	0.0632645	-0.247623	-0.513045	-0.462573	-0.312987	-0.0928397	0.100509	0.000324103	-0.0162294	0.256765	0.361489	0.404872	0.287239
20	20	D9.1.12D.49	12D	South Africa	Heated	D9	Validation	0.657298	0.846314	1.02431	1.06481	0.841462	0.524737	-0.0905205	-0.683061	-0.578842	-0.300564	-0.311959	-0.312929	-0.513724	-0.993542	-1.20299	-1.03047	-0.779867	-0.344504	0.17639	0.404685	0.34143	0.103115	-0.410695	-0.852588	-0.861619	-0.565084	-0.200007	0.0354609	0.112392	0.1263	-0.11032	-0.540047	-0.761315	-0.806802	-0.90916	-0.945628	-0.824922	-0.527062	-0.254428	-0.1235	0.0420734	-0.0911652
21	21	D9.1.12D.49	12D	South Africa	Heated	D9	Validation	0.419292	0.494894	0.589353	0.922696	1.2249	1.6766	1.58412	0.968169	0.750903	0.962068	0.763722	0.551605	0.775066	0.459401	-0.218704	-0.135932	0.452034	0.681768	1.00891	1.45267	1.38166	1.18982	0.986258	0.711623	0.772695	0.902129	0.985484	1.29672	1.27607	0.705081	0.262786	0.174	0.106459	0.0940029	0.287032	0.356232	0.338282	0.626522	0.813146	0.728051	0.692807	0.450244
22	22	D9.1.12D.49	12D	South Africa	Heated	D9	Validation	-1.35556	-1.32948	-1.3042	-1.13934	-0.744448	-0.304333	0.444385	0.697124	0.597336	0.241604	-0.527095	-1.12517	-1.50067	-1.91288	-1.96683	-1.61208	-1.25463	-0.735058	-0.154975	0.0516518	-0.116834	-0.342153	-0.674712	-1.26596	-1.51095	-1.2262	-0.9306	-0.818315	-0.848903	-0.9539	-1.25053	-1.59612	-1.57503	-1.37388	-1.21629	-0.937879	-0.646774	-0.383917	-0.308089	-0.408291	-0.505004	-0.856706
23	23	D9.1.12D.49	12D	South Africa	Heated	D9	Validation	-0.107985	0.304125	0.843083	1.40628	1.85988	2.01978	1.79039	1.3355	0.562435	-0.0640479	-0.419527	-0.50466	-0.347538	-0.196352	-0.0417177	0.341367	0.417901	0.194289	0.505016	0.86891	0.698483	0.632455	0.695505	0.331318	0.201783	0.702054	0.960671	0.936361	0.848823	0.424286	-0.164048	-0.312032	-0.226425	-0.163758	0.163102	0.304571	0.154894	0.205506	0.338669	0.327653	0.32425	0.226112
24	24	D9.1.12D.49	12D	South Africa	Heated	D9	Validation	-0.11844	0.193952	0.548465	0.918037	1.23104	1.38779	1.30443	1.03236	0.583376	0.339849	0.363124	0.157684	-0.120304	-0.189923	-0.240439	-0.205472	0.0145074	0.188587	0.217468	0.413024	0.661935	0.567066	0.481617	0.691781	0.753874	0.664359	0.718059	0.717373	0.379419	-0.0599414	-0.495366	-0.861068	-0.860896	-0.48935	-0.168275	-0.0105619	0.194191	0.261641	0.050593	0.0428625	0.237869	0.156253
25	25	D9.1.12D.50	12D	South Africa	Heated	D9	Training	0.972166	1.3805	1.58112	1.98858	2.32001	2.52606	2.60498	1.8027	1.18019	1.47149	1.46106	0.945525	0.880204	0.793706	0.380565	0.436195	0.96093	1.26332	1.55662	1.82238	1.74715	1.51676	1.07983	0.691781	0.713094	1.1022	1.47622	1.6155	1.64428	1.58185	1.07765	0.732036	0.777917	0.598671	0.575303	0.766938	0.935603	1.28611	1.53333	1.6078	1.80712	1.67569
26	26	D9.1.12D.50	12D	South Africa	Heated	D9	Training	-0.0487356	-0.106025	-0.149995	-0.137385	0.0408384	0.4262	0.944329	1.20712	1.13133	0.962068	0.389088	-0.288527	-0.425544	-0.450296	-0.464	0.0252752	0.504785	0.710275	0.861027	0.73548	0.437019	0.14048	-0.307093	-0.349924	0.044939	0.243913	0.47269	0.653617	0.354122	0.146357	0.259801	0.177	0.0296395	0.00717827	0.0203136	0.0126856	0.00818359	0.180245	0.276535	0.175389	0.180282	-0.0213059
27	27	D9.1.12D.50	12D	South Africa	Heated	D9	Training	-0.279635	-0.256334	-0.187828	0.0183873	0.264768	0.667446	0.724074	0.361886	0.108716	-0.275093	-0.975914	-1.43891	-1.57867	-1.51429	-1.44519	-1.22961	-0.720909	-0.48134	-0.387752	-0.0206227	0.141818	-0.0992792	-0.320461	-0.498739	-0.808292	-0.901441	-0.67696	-0.474587	-0.475066	-0.50119	-0.552078	-0.717058	-0.838135	-0.850214	-0.928018	-1.00504	-0.882558	-0.670208	-0.573571	-0.453406	-0.320725	-0.574358
28	28	D9.1.12D.50	12D	South Africa	Heated	D9	Training	-0.201112	0.0635411	0.41813	0.792133	1.1022	1.31983	1.24849	0.768452	0.412359	0.328933	0.166534	-0.124684	-0.561206	-0.784601	-0.703087	-0.379323	0.104495	0.348229	0.447506	0.563133	0.586026	0.514132	0.454881	0.427221	0.502923	0.591868	0.591239	0.553825	0.289473	-0.194608	-0.635654	-0.651054	-0.371528	-0.106779	0.257397	0.425975	0.243968	0.23638	0.330196	0.240242	0.309853	0.141699
29	29	D9.1.12D.50	12D	South Africa	Heated	D9	Training	0.0330767	-0.132251	-0.352438	-0.476767	-0.523586	-0.297538	-0.0905205	-0.351389	-0.310101	-0.147738	-0.827544	-1.51561	-1.48032	-1.57858	-1.60354	-0.926162	-0.283383	0.120169	0.45846	0.396346	0.0237378	-0.550775	-1.25288	-1.54375	-1.49213	-1.11601	-0.599766	-0.488447	-0.483498	-0.366523	-0.695351	-1.04108	-0.94056	-0.874634	-0.7071	-0.46518	-0.39789	-0.218317	-0.195118	-0.518259	-0.706558	-0.877082
30	30	D9.1.12D.50	12D	South Africa	Heated	D9	Training	-0.55529	-0.432223	-0.110518	0.411583	0.939623	1.49312	1.43728	0.661461	0.0493837	-0.326035	-0.879474	-0.996189	-0.900361	-0.864963	-0.731032	-0.768116	-0.78297	-0.324549	0.124357	0.271255	0.377979	0.386468	0.0204223	-0.34331	-0.475783	-0.382408	-0.0428607	0.135253	0.0983384	0.172144	0.0717557	-0.147021	-0.197973	-0.171897	-0.0793691	-0.142298	-0.232841	-0.0162294	0.0421202	-0.202452	-0.182516	-0.271635
31	31	D9.1.12D.50	12D	South Africa	Heated	D9	Training	0.788948	1.10043	1.25232	1.32722	1.19423	0.803359	0.451377	-0.32999	-0.728918	-0.529803	-0.549351	-0.783542	-0.934277	-1.13498	-1.12847	-0.515242	0.296883	0.784395	1.01986	0.982881	0.675992	0.252576	-0.0464175	-0.115127	-0.303255	-0.347612	-0.111785	0.135253	0.292284	0.432882	0.459786	0.231003	-0.166677	-0.440511	-0.453852	-0.493593	-0.541981	-0.30252	-0.135809	-0.179894	-0.147964	-0.286189
32	32	D9.1.12D.50	12D	South Africa	Heated	D9	Training	-0.11455	0.178202	0.498979	1.05654	1.61755	2.15909	2.26236	1.57445	0.960311	0.612752	0.162824	0.0775056	0.385038	0.649054	0.607231	0.581597	0.610288	0.379588	0.209252	0.304613	0.400471	0.386468	0.341254	0.301555	0.537429	0.989118	1.3301	1.49353	1.2845	0.811095	0.158316	-0.318032	-0.155296	0.156408	0.346303	0.555127	0.775794	0.794928	0.680405	0.790085	0.833896	0.485174
33	33	D9.1.12C.36	12C	South Africa	Unheated	D9	Training	-0.745477	-0.680069	-0.510805	-0.418047	-0.3334	-0.440247	-0.429643	-0.608167	-0.732409	-0.366061	0.262974	0.520231	0.378254	0.028661	-0.560256	-0.787082	-0.463358	-0.341653	-0.376798	-0.576581	-1.10084	-1.57209	-1.52692	-1.19982	-0.805155	-0.637575	-0.734857	-0.909791	-1.13842	-1.12868	-0.883397	-0.801064	-0.550773	0.0777232	0.397491	0.325235	0.348761	0.191472	-0.358926	-0.653605	-0.620178	-0.676237
34	34	D9.1.12C.36	12C	South Africa	Unheated	D9	Training	0.0947477	0.306105	0.411509	0.405222	0.344523	-0.0325071	-0.114993	-0.258663	-0.77778	-0.8209	-0.386144	-0.448884	-0.357713	0.141168	0.349515	0.69223	1.11298	1.04952	0.66659	0.048872	-0.451395	-0.681553	-0.63795	-0.108513	0.346079	0.212017	0.0233062	-0.166895	-0.59312	-0.759063	-0.596851	-0.630053	-0.570689	-0.101352	0.262785	0.366564	0.532149	0.550739	0.112727	-0.337798	-0.481969	-0.533607
35	35	D9.1.12C.36	12C	South Africa	Unheated	D9	Training	-0.601548	-0.506666	-0.265562	0.116248	0.562318	0.949466	1.04572	0.483142	-0.153045	0.183384	0.789687	0.969927	1.4432	1.58447	1.13819	0.894529	0.690967	0.507872	0.485846	0.413024	0.49606	0.809939	1.02636	1.19445	1.14285	0.675958	0.263161	0.0576369	-0.154634	-0.486864	-0.689381	-0.714058	-0.567844	0.140128	0.992893	1.29905	1.45695	1.35348	0.443167	-0.210911	-0.196913	-0.123184
36	36	D9.1.12C.36	12C	South Africa	Unheated	D9	Training	-0.347319	-0.33054	-0.353438	-0.269992	-0.0358497	0.184954	0.514307	0.279859	-0.240298	-0.347867	0.214754	0.816542	1.02265	1.26302	1.27481	0.910333	0.923694	1.0039	0.494061	0.0655507	0.0181149	-0.220716	-0.143335	0.526431	0.493513	-0.193932	-0.616307	-1.0373	-1.46447	-1.24616	-0.602821	-0.294031	-0.189438	0.254086	0.701927	0.805684	0.919884	1.01947	0.810322	0.530672	0.399113	0.199915
37	37	D9.1.12C.36	12C	South Africa	Unheated	D9	Training	0.222589	0.350838	0.541826	0.577215	0.531642	0.263104	0.0598124	0.0373458	-0.334532	-0.846371	-0.860927	-0.630157	-0.28649	0.485116	1.02951	1.32441	1.4419	1.02386	0.324271	-0.237446	-0.426092	-0.597481	-0.658002	-0.267249	0.11395	0.0264405	-0.147625	-0.227879	-0.269877	-0.0914591	0.122498	0.158999	0.137756	0.23238	0.300503	0.1935	0.175853	0.0848145	-0.398466	-0.676163	-0.510762	-0.417175
38	38	D9.1.12C.36	12C	South Africa	Unheated	D9	Training	-0.296757	0.0593626	0.284493	0.618444	0.939623	0.976648	1.13312	0.311956	-0.505549	-0.446112	-0.341633	-0.4698	-0.262749	0.240816	0.687962	1.35918	1.88873	1.59971	0.940445	0.171183	-0.695991	-1.12682	-0.611214	0.109749	0.49665	0.65566	0.467176	-0.0393831	-0.407607	-0.452481	-0.364033	-0.366035	-0.271948	0.194394	0.491785	0.469886	0.634323	0.792122	0.510949	0.226143	0.163006	0.098037
39	39	D9.1.12C.36	12C	South Africa	Unheated	D9	Training	0.652348	0.791692	0.914181	1.06625	1.18503	1.13635	1.17507	0.818381	0.43679	0.823797	1.55008	1.9983	2.37249	2.3463	2.03243	1.86809	1.67773	1.41156	1.38409	1.39707	1.33387	1.84994	2.48347	2.38827	2.03686	1.60964	1.04614	0.509473	0.326014	0.4644	0.549332	0.64503	0.965697	1.50219	2.10287	2.29352	2.14334	1.82221	1.02214	0.195127	0.0593496	0.32799
40	40	D9.1.12C.36	12C	South Africa	Unheated	D9	Training	0.229106	0.642356	1.10313	1.41889	1.61141	1.37759	1.19605	0.918239	0.168049	-0.449751	-0.248902	0.342443	0.846289	1.58125	2.11938	2.14309	1.94459	1.35455	0.611819	0.21288	0.0462293	-0.0619141	0.16747	0.589264	0.656631	0.432389	0.376197	0.526105	0.413149	0.212258	0.447847	0.465019	0.151981	0.449441	0.89321	0.945169	1.16091	1.13455	0.570259	0.429162	0.471097	0.263953
41	41	D9.1.12B.25	12B	South Africa	Heated	D9	Training	0.247621	0.313932	0.284322	0.174887	0.0316358	-0.260162	-0.202396	-0.0767781	-0.114653	-0.278732	-0.449201	-0.787028	-0.886795	-0.578875	-0.454685	-0.246564	0.0951861	0.0945121	0.0202921	-0.00394401	-0.299578	-0.525865	-0.280357	-0.250714	-0.431867	-0.434601	-0.591495	-0.876527	-0.958525	-1.03126	-1.3162	-1.3981	-1.25353	-1.17581	-1.06272	-0.914631	-0.659873	-0.291293	-0.313738	-0.535178	-0.648971	-0.79849
42	42	D9.1.12B.25	12B	South Africa	Heated	D9	Training	-0.0282946	0.03246	0.252524	0.427809	0.55925	0.609683	0.577237	0.547337	0.346046	0.263436	-0.482584	-1.34131	-1.38875	-1.19927	-0.858338	-0.36984	-0.255456	-0.384415	-0.450739	-0.768386	-1.14301	-0.936881	-0.373933	-0.105206	0.0606234	-0.0518496	-0.354397	-0.457955	-0.413228	-0.426694	-0.61476	-0.876069	-1.0942	-1.27891	-1.23515	-1.03087	-0.874699	-0.661787	-0.695014	-0.918658	-0.942665	-0.763561
43	43	D9.1.12B.25	12B	South Africa	Heated	D9	Training	-0.423163	-0.542694	-0.565273	-0.562934	-0.508249	-0.409666	-0.331752	-0.226566	-0.146064	0.0778618	-0.0894043	-0.427968	-0.639212	-0.999971	-1.05395	-0.872427	-0.897782	-0.923207	-0.730071	-0.751707	-1.14582	-1.1673	-0.78834	-0.601256	-0.469509	-0.750661	-1.04088	-0.965231	-0.862957	-0.968226	-1.37888	-1.59912	-1.55512	-1.67233	-1.69854	-1.45966	-1.04237	-0.535483	-0.469073	-0.662064	-0.847647	-0.914922
44	44	D9.1.12B.25	12B	South Africa	Heated	D9	Training	0.146806	0.531579	0.950871	1.22303	1.41202	1.33682	1.53168	1.77417	1.81191	1.97727	1.73184	1.40917	1.23971	0.690843	0.405405	0.619528	0.616494	0.439453	0.45846	0.354649	0.133384	0.230779	0.521721	0.731465	0.973455	0.97462	0.861421	0.886465	0.778553	0.673563	0.656786	0.49202	0.359678	0.324631	0.235844	0.0540145	0.147035	0.533898	0.615447	0.527852	0.453821	0.226112
45	45	D9.1.12B.25	12B	South Africa	Heated	D9	Training	-0.111539	-0.0422934	0.0108643	0.0396931	0.154337	0.171363	0.36747	0.262027	-0.404335	-0.759042	-0.938822	-1.09031	-0.886795	-0.967826	-1.13779	-0.856622	-0.509904	-0.430027	-0.532895	-0.654415	-0.895603	-1.21712	-1.20275	-0.97164	-0.651448	-0.565084	-0.685231	-0.768419	-1.01474	-1.18599	-1.25352	-1.3171	-1.10273	-0.983165	-1.11391	-1.11094	-0.900897	-0.628106	-0.641353	-0.656425	-0.453175	-0.492856
46	46	D9.1.12B.25	12B	South Africa	Heated	D9	Training	-0.403563	-0.212181	-0.0193122	0.194938	0.427347	0.45678	0.699601	0.754186	0.618277	0.761939	0.837907	0.596923	0.50035	0.327607	0.0949031	0.322402	0.507888	0.422349	0.335225	0.110027	-0.173063	-0.357721	-0.250279	-0.201109	-0.0868099	0.142426	0.117043	0.115849	0.0702303	-0.00263633	-0.184942	-0.489043	-0.445502	-0.413378	-0.300287	-0.157796	-0.193543	0.0118384	-0.0764991	-0.385733	-0.240103	-0.0358599
47	47	D9.1.12B.25	12B	South Africa	Heated	D9	Training	0.25922	0.282304	0.326721	0.373104	0.393604	0.463576	0.4304	0.568735	0.660159	0.521785	0.0626748	-0.518604	-0.890187	-1.19605	-1.06637	-0.391966	0.0672589	0.0146909	-0.431569	-1.04914	-1.32013	-1.19221	-0.774972	-0.330082	0.107677	-0.04895	-0.663176	-0.948599	-0.969768	-0.830694	-0.60879	-0.606051	-0.667425	-0.760677	-0.979207	-1.09545	-0.866839	-0.440052	-0.285495	-0.213731	-0.16524	-0.2891
48	48	D9.1.12B.25	12B	South Africa	Heated	D9	Training	-0.928623	-0.586374	0.0450869	0.610032	1.093	1.19071	1.01076	0.839779	0.241342	0.0305586	0.218463	0.272723	0.544441	0.350108	0.00485759	0.221252	0.259646	-0.0964885	-0.423353	-0.601599	-0.771899	-1.04898	-1.21612	-1.35856	-1.15649	-0.785456	-0.770697	-0.804455	-0.702741	-0.684566	-0.9222	-1.27809	-1.34457	-1.16495	-1.01154	-0.909465	-0.885178	-0.790899	-0.601813	-0.526718	-0.499245	-0.510321
49	49	D9.1.10A.16	10A	South Africa	Unheated	D9	Test	1.2903	1.27429	1.18274	1.13942	1.07153	1.17372	1.39183	1.67074	2.1679	2.6104	2.1584	1.39871	1.01247	0.539762	0.538921	1.14424	1.39225	1.35455	1.38409	0.907827	0.417339	0.685389	0.982916	1.05555	1.3091	1.23559	0.960671	0.892009	0.500284	-0.0226931	0.0508617	0.225003	0.342607	0.612237	0.653433	0.392395	0.254448	0.427241	0.542016	0.736511	1.09304	0.927616
50	50	D9.1.10A.16	10A	South Africa	Unheated	D9	Test	0.352728	0.57985	0.750159	0.789379	0.691154	0.436393	0.290556	0.51524	0.862587	1.22406	1.44251	1.41962	1.28719	0.73906	0.504766	0.774414	0.75613	0.53923	0.359872	0.0711103	-0.257406	-0.314129	-0.00631361	0.261871	0.433912	0.322203	0.18321	0.298801	0.342878	0.329733	0.203089	-0.00901219	-0.132535	-0.256009	-0.294899	-0.336027	-0.25118	-0.0162294	-0.0369594	-0.210911	-0.30057	-0.262903
51	51	D9.1.10A.16	10A	South Africa	Unheated	D9	Test	-0.224751	-0.0117838	0.385016	0.831419	1.19423	1.32662	1.11564	0.604399	-0.00296842	0.0232812	0.066384	-0.302471	-0.276315	-0.18028	-0.085188	0.442517	0.765439	0.467961	0.30784	0.193421	-0.234915	-0.192692	0.35128	0.394151	0.264521	0.197519	0.0315771	0.0216009	0.213581	0.266697	0.232938	0.282007	0.194659	0.0315977	-0.100922	-0.217206	-0.25118	-0.305327	-0.486018	-0.642327	-0.579867	-0.495767
52	52	D9.1.10A.16	10A	South Africa	Unheated	D9	Test	0.400625	0.355871	0.336272	0.370297	0.402806	0.521339	0.517803	0.490275	0.534514	0.532701	0.244428	0.0635615	-0.0117743	-0.157778	0.141478	0.76177	0.864736	0.624753	0.543355	0.47418	0.386413	0.451857	0.474933	0.367695	0.430775	0.371497	0.304516	0.517789	0.649256	0.653506	0.423968	-0.0150126	-0.0841669	0.110282	0.198126	0.0927603	0.126076	0.213926	-0.0680263	-0.244748	-0.110532	-0.0795219
53	53	D9.1.10A.16	10A	South Africa	Unheated	D9	Test	-0.347537	0.186259	0.889764	1.75349	2.57155	3.18524	3.26225	2.81912	2.2028	2.03913	2.08792	2.00528	1.79592	1.18909	0.837003	0.935621	0.96093	0.978246	1.01439	1.08573	1.1202	1.21784	1.70479	2.06749	1.83923	1.46756	1.33286	1.3882	1.41661	1.34403	1.12541	0.774039	0.533233	0.406029	0.241232	0.134089	0.262307	0.598454	0.779255	0.815462	1.07576	1.274
54	54	D9.1.10A.16	10A	South Africa	Unheated	D9	Test	0.772256	1.09907	1.57107	2.03519	2.25866	2.25763	1.62957	1.01453	0.625258	0.838352	1.40171	1.4754	1.13796	0.722987	0.569971	0.543666	0.669246	0.784395	0.658375	0.652086	0.678803	0.741436	0.982916	0.923271	0.549977	0.10763	-0.114542	-0.0255231	0.146122	0.289619	0.161301	-0.105018	-0.286173	-0.293994	0.0310901	0.335568	0.647422	1.12893	1.32999	1.24406	1.19381	1.13137
55	55	D9.1.10A.16	10A	South Africa	Unheated	D9	Test	-0.0834966	0.084638	0.281436	0.567964	0.835327	1.00723	1.02474	0.533071	0.20644	0.234326	0.266683	0.631783	0.785241	0.465829	0.296729	0.429873	0.38687	0.205692	0.299624	0.318512	0.28239	0.557724	0.665427	0.503282	0.650357	0.670159	0.403766	0.404137	0.545256	0.427151	0.00907379	-0.333033	-0.340231	-0.239729	-0.0847573	-0.0286433	0.249208	0.696691	0.496828	0.279718	0.433666	0.636536
56	56	D9.1.10A.16	10A	South Africa	Unheated	D9	Test	0.612438	0.879619	1.09544	1.32467	1.61141	1.68679	2.09455	2.12367	1.48034	1.2568	1.04933	0.589951	0.432519	0.369395	0.3402	0.619528	0.75613	0.581991	0.767917	0.949524	0.583214	0.641796	1.13999	1.06217	0.973455	0.968821	0.858664	0.883693	0.938769	0.879861	0.710514	0.567025	0.308465	0.104856	0.173879	0.141838	0.186332	0.444082	0.29348	-0.131959	-0.257379	-0.14356
57	57	D9.1.12D.50	12D	South Africa	Heated	D9	Training	1.43322	1.64224	1.74986	1.87421	1.87215	1.8295	1.73095	1.38187	1.26046	1.41691	1.27189	0.945525	0.629229	0.147597	0.125953	0.780735	1.28054	1.12649	0.825426	0.643747	0.245842	-0.177123	0.000370376	0.301555	0.433912	0.545474	0.287974	-0.144719	-0.295174	-0.366523	-0.680427	-0.663055	-0.314625	-0.171897	0.0176194	0.0953434	0.112977	0.413207	0.482706	0.446081	0.848292	1.10517
58	58	D9.1.12D.50	12D	South Africa	Heated	D9	Training	0.0686734	-0.0158092	-0.253591	-0.34472	-0.189226	0.0150625	0.626183	0.618664	-0.0553206	-0.457029	-0.593862	-0.640615	-0.462851	-0.357076	-0.134868	0.303436	0.445828	0.359632	0.362611	0.554794	0.588837	0.722754	1.14333	1.11838	0.857391	0.362798	-0.0979998	-0.155807	-0.216472	-0.266239	-0.402836	-0.654054	-0.744244	-0.817655	-0.963042	-1.0722	-0.932335	-0.580391	-0.373048	-0.343437	-0.407106	-0.489945
59	59	D9.1.12D.50	12D	South Africa	Heated	D9	Training	0.616331	0.840211	1.15864	1.4063	1.43963	1.30624	0.863918	0.597266	0.457731	0.33621	-0.178426	-0.842804	-0.978367	-1.0289	-0.979433	-0.698576	-0.419916	-0.0993393	-0.0700801	-0.270804	-0.53855	-0.603709	-0.280357	-0.330082	-0.413045	-0.414303	-0.506029	-0.363707	-0.224904	-0.208934	-0.277472	-0.396037	-0.448347	-0.47307	-0.513123	-0.584	-0.450287	-0.201476	-0.330683	-0.501341	-0.510762	-0.72572
60	60	D9.1.12D.50	12D	South Africa	Heated	D9	Training	-0.981976	-0.726934	-0.229012	0.246004	0.632871	0.755789	0.657648	0.436779	0.227381	0.332572	0.0923487	-0.190918	0.039099	0.173312	0.290519	0.410908	0.0610528	-0.264683	-0.308334	-0.370876	-0.549796	-0.510296	-0.246937	-0.369766	-0.510289	-0.625977	-0.591495	-0.288863	-0.227715	-0.263374	-0.304336	-0.459042	-0.550773	-0.63044	-0.790618	-0.901716	-0.764666	-0.600038	-0.627232	-0.518259	-0.349519	-0.489945
61	61	D9.1.12D.50	12D	South Africa	Heated	D9	Training	-0.981093	-0.61832	-0.0266927	0.502044	0.792382	0.715016	0.332509	-0.187336	-0.107673	0.569088	0.852744	0.77471	1.12779	0.973716	0.455085	0.647977	0.638215	0.288363	0.299624	0.193421	-0.240537	-0.522751	-0.397327	-0.406143	-0.315802	-0.133039	-0.307528	-0.311039	-0.118094	-0.194608	-0.408805	-0.43804	-0.31178	-0.226163	-0.130557	-0.196542	-0.329774	-0.173409	-0.14993	-0.365995	-0.323604	-0.297832
62	62	D9.1.12D.50	12D	South Africa	Heated	D9	Training	0.61438	0.814358	1.03285	1.13743	0.994839	0.558715	0.017859	-0.533274	-0.788251	-0.573467	-0.597571	-0.950871	-0.859663	-0.585304	-0.43295	-0.0284605	0.396179	0.356782	0.121618	0.0711103	0.0659094	0.342875	0.892683	0.731465	0.364901	0.226515	0.0233062	-0.122543	-0.0815532	-0.0370193	-0.372987	-0.73506	-0.866586	-0.947892	-0.868748	-0.806143	-0.665113	-0.327781	-0.257252	-0.272945	-0.179637	-0.198865
63	63	D9.1.12D.50	12D	South Africa	Heated	D9	Training	0.0437608	-0.0358582	-0.0442053	0.0723555	0.169674	0.280093	0.0912774	-0.433415	-0.673076	-0.380616	-0.156171	-0.183946	-0.354321	-0.594947	-0.498155	-0.173863	-0.038244	0.148676	0.559787	0.718801	0.366733	0.212097	0.551799	0.820754	1.04247	1.07321	0.773198	0.642529	0.559311	0.246641	0.00907379	0.0329906	0.177588	0.251372	0.373244	0.245161	-0.107089	-0.170602	-0.299616	-0.382913	-0.0903768	0.0660182
64	64	D9.1.12D.50	12D	South Africa	Heated	D9	Training	0.608377	0.886146	1.21129	1.55459	1.71264	1.70718	1.40931	0.918239	0.841646	1.28591	1.46106	1.59393	1.82645	1.55875	1.2686	1.22959	1.20607	1.20061	1.29098	1.18025	0.822187	0.825508	0.9896	0.97949	0.957771	0.774545	0.753899	0.997345	1.00061	0.733733	0.477695	0.258005	0.0865428	-0.0226677	-0.149416	-0.206874	-0.0835104	0.107269	0.115551	0.113355	0.263784	0.377474
65	65	D9.1.12C.8	12C	South Africa	Unheated	D9	Training	-0.278378	0.0453414	0.603373	1.17174	1.62061	1.92804	1.81836	1.83123	1.84681	1.98818	1.77264	1.00479	0.625838	0.414398	0.293624	0.483609	0.557537	0.442304	0.214729	-0.0734387	-0.218046	-0.142872	0.307834	0.738079	0.954634	1.01811	0.919317	0.772813	0.640824	0.5303	0.212044	-0.102018	-0.0471798	-0.036234	-0.195216	-0.364441	-0.452906	-0.361463	-0.22901	-0.120681	-0.027031	0.0485534
66	66	D9.1.12C.8	12C	South Africa	Unheated	D9	Training	-0.684326	-0.363162	0.0714388	0.617172	1.11447	1.42516	1.55964	1.13935	1.00568	1.51515	1.56121	1.48934	1.66704	1.09908	0.582391	0.790218	0.815088	0.650409	0.800779	0.746599	0.439831	0.623113	0.849237	0.635562	0.578209	0.464285	0.274189	0.262765	0.334446	0.35552	0.0628011	-0.396037	-0.658889	-0.690132	-0.443076	-0.196542	-0.028494	0.253221	0.338669	0.231783	0.286818	0.654
67	67	D9.1.12C.8	12C	South Africa	Unheated	D9	Training	0.445945	0.717368	1.11118	1.49801	1.63595	1.58486	0.989778	0.272726	0.0982458	0.441733	0.652445	0.478398	-0.00499118	-0.874606	-1.34583	-1.09369	-0.627819	-0.119295	0.318794	0.287934	-0.212423	-0.591254	-0.631266	-0.386301	0.251973	0.597668	0.461662	0.429085	0.477797	0.387038	0.331438	0.300008	0.109304	-0.0145279	-0.0874514	-0.367024	-0.484344	-0.254805	-0.223361	-0.337798	-0.306328	-0.370602
68	68	D9.1.12C.8	12C	South Africa	Unheated	D9	Training	-0.130197	0.00293356	0.266561	0.470593	0.494832	0.416006	-0.0695438	-0.451247	-0.460177	-0.493416	-0.660628	-0.651073	-0.422152	-0.292786	-0.0324026	0.464643	0.635112	0.490767	0.387258	0.215659	-0.0128109	0.0844327	0.438172	0.48344	0.295889	-0.04895	-0.392994	-0.435779	-0.34858	-0.38085	-0.495366	-0.609051	-0.641818	-0.633153	-0.763677	-0.981791	-0.955914	-0.698276	-0.709136	-0.743836	-0.502124	-0.559804
69	69	D9.1.12C.8	12C	South Africa	Unheated	D9	Training	0.892141	1.26063	1.71202	2.13597	2.40283	2.50907	2.32879	2.11654	1.84332	1.75895	1.59088	1.30807	1.22275	1.00265	0.895998	1.16005	1.53189	1.63677	1.45529	1.20248	0.765958	0.539042	1.04641	1.42594	1.39066	1.32837	1.23085	1.25791	1.26201	1.20937	1.19107	1.20907	1.18477	0.867284	0.561833	0.529297	0.726017	1.1149	1.1803	1.05796	1.16214	1.14302
70	70	D9.1.12C.8	12C	South Africa	Unheated	D9	Training	0.424003	0.945651	1.62068	2.24265	2.57768	2.49548	2.05959	1.56019	1.29188	1.63887	1.5575	1.01176	0.656362	-0.032414	-0.42674	-0.101162	0.237925	0.513573	0.787086	0.777177	0.611329	0.613772	0.548457	0.556194	0.907581	0.928226	0.844879	1.05279	1.15801	1.38701	1.5612	1.21807	0.951472	0.799453	0.486397	0.320069	0.479753	0.693885	0.62392	0.282538	-0.110532	-0.294921
71	71	D9.1.12C.8	12C	South Africa	Unheated	D9	Training	-0.113432	-0.023665	0.171672	0.42226	0.657411	0.769381	0.734562	0.208532	-0.264729	-0.224151	-0.119078	0.0705336	0.249375	0.096165	0.129058	0.739643	1.22779	1.21771	1.06094	0.824433	0.61414	0.467425	0.424804	0.390844	0.336669	0.284508	0.00125058	-0.280547	-0.438526	-0.369389	-0.190911	-0.117019	0.0751621	0.134702	0.0526431	-0.121633	-0.266898	-0.159375	-0.223361	-0.284224	-0.145085	-0.213419
72	72	D9.1.12C.8	12C	South Africa	Unheated	D9	Training	0.231716	0.792338	1.64143	2.54773	3.29548	3.7085	3.44755	2.84765	1.94802	1.54062	1.32011	1.31853	1.46694	1.33052	1.41143	1.57729	1.70876	1.74795	1.71272	1.94469	1.98612	2.03676	2.21277	2.12702	1.97726	1.79522	1.78224	1.93705	1.83261	1.56179	1.36121	1.21507	0.908794	0.598671	0.472927	0.330401	0.37496	0.688271	0.832916	0.93953	1.22261	1.22161
73	73	E3.1.1B.8	1B	South Africa	Heated	E3	Test	-0.0516356	0.0318535	0.167965	0.20049	0.22489	0.133987	0.203153	0.0373458	-0.324062	-0.79179	-1.52488	-1.55395	-1.20899	-0.951754	-0.628566	-0.202311	-0.143747	-0.464236	-0.647914	-0.985209	-1.51131	-1.67796	-1.3264	-1.06424	-0.83025	-0.715865	-0.905788	-0.923651	-0.761768	-0.853616	-0.993836	-0.792063	-0.621902	-0.836648	-1.13816	-1.28917	-1.1655	-0.818967	-0.788215	-0.853805	-0.65473	-0.600556
74	74	E3.1.1B.8	1B	South Africa	Heated	E3	Test	-1.2854	-1.10476	-0.779468	-0.617442	-0.495978	-0.68489	-0.642906	-0.661663	-0.718448	-0.329674	-0.211809	-0.333845	-0.381454	-0.476011	-0.35843	-0.271851	-0.180983	-0.127847	-0.346674	-0.643295	-1.14582	-1.59077	-1.64389	-1.62643	-1.3792	-1.31319	-1.20078	-0.721295	-0.475066	-0.49546	-0.534169	-0.519045	-0.462573	-0.454077	-0.610112	-0.932713	-1.09214	-1.16701	-1.44627	-1.59257	-1.36881	-1.17981
75	75	E3.1.1B.8	1B	South Africa	Heated	E3	Test	-0.902429	-0.515435	0.174776	0.664301	0.862935	0.613081	-0.0555594	-0.319291	-0.345003	-0.235067	-0.30825	-0.501174	-0.805398	-1.25391	-1.28994	-0.938806	-0.525419	-0.273235	-0.343935	-0.71835	-1.37355	-1.95819	-1.92128	-1.60658	-1.18472	-0.973932	-1.02158	-0.968003	-0.975389	-1.05418	-1.14606	-1.20909	-1.06859	-0.831222	-0.704406	-0.731234	-0.665113	-0.482154	-0.508612	-0.709999	-0.856285	-0.879993
76	76	E3.1.1B.8	1B	South Africa	Heated	E3	Test	-1.06356	-0.99039	-0.653875	-0.255732	0.154337	0.416006	0.273075	-0.415583	-1.2315	-1.50134	-1.75115	-1.75963	-1.38535	-1.38571	-1.43587	-1.11582	-1.13051	-1.29951	-0.973802	-0.698891	-0.763465	-0.569457	-0.113257	0.0237669	-0.0146617	-0.153337	-0.384723	-0.419147	-0.334526	-0.558495	-1.00279	-1.3501	-1.5352	-1.49326	-1.32405	-1.21685	-1.13144	-0.956499	-0.94355	-1.04554	-1.00025	-0.903279
77	77	E3.1.1B.8	1B	South Africa	Heated	E3	Test	-0.319964	-0.164071	0.0398454	0.383906	0.678884	0.925681	0.787004	0.276293	-0.114653	-0.457029	-1.03526	-1.2681	-0.890187	-0.813531	-0.687562	-0.26553	-0.345443	-0.25328	-0.168668	-0.621057	-1.09521	-1.2576	-1.12588	-1.1436	-0.914946	-0.797055	-1.02709	-0.962459	-0.944471	-1.18025	-1.2177	-0.930072	-0.653199	-0.616873	-0.728653	-1.0102	-1.20742	-1.03228	-1.05935	-1.27394	-1.06936	-0.996425
78	78	E3.1.1B.8	1B	South Africa	Heated	E3	Test	1.3768	1.76883	2.02519	2.05319	1.70344	0.901896	0.164696	-0.561805	-0.844093	-0.464306	-0.40469	-0.72428	-0.893578	-1.33749	-1.49487	-0.976737	-0.724012	-0.772117	-0.817705	-1.00189	-1.13458	-1.1891	-1.06573	-0.988175	-1.07806	-1.232	-1.37998	-1.3838	-1.18058	-0.89946	-0.928169	-1.20309	-1.19662	-1.12425	-1.17318	-1.11353	-0.945434	-0.723537	-0.658299	-0.667704	-0.660489	-0.772293
79	79	E3.1.1B.8	1B	South Africa	Heated	E3	Test	-0.326932	-0.425182	-0.637529	-0.870042	-0.956107	-0.963512	-0.49607	-0.066079	0.140127	0.227049	0.0700933	-0.00615894	0.00857504	-0.0742022	0.135268	0.325563	-0.041347	-0.5184	-0.834136	-1.10196	-1.48038	-1.82742	-1.71073	-1.54375	-1.32901	-1.2581	-1.34414	-1.13432	-0.798309	-0.67597	-0.8237	-0.786063	-0.633283	-0.809515	-1.00345	-1.14711	-1.21528	-0.939658	-0.745851	-0.873543	-0.910993	-0.938209
80	80	E3.1.1B.8	1B	South Africa	Heated	E3	Test	-0.713252	-0.372513	0.106573	0.396825	0.458022	0.127191	-0.286303	-0.533274	-0.449707	-0.253261	-0.245193	0.0321873	0.239201	-0.218853	-0.526101	-0.208633	0.0145074	-0.156354	-0.374059	-0.568241	-0.808448	-1.07389	-1.2228	-1.22628	-0.886714	-0.736163	-0.985739	-0.987407	-0.76739	-0.741871	-0.928169	-1.18209	-1.35026	-1.41729	-1.42913	-1.46482	-1.39866	-1.05474	-1.05935	-1.41211	-1.3976	-1.18563
81	81	E3.1.1B.18	1B	South Africa	Heated	E3	Training	-0.662526	-0.541893	-0.147464	0.16734	0.304646	0.432996	-0.240853	-0.397751	-0.306611	-0.944616	-1.38022	-1.31342	-1.55832	-1.65572	-1.61286	-1.53622	-1.27014	-1.03724	-0.979279	-1.02691	-1.12895	-1.4164	-1.64389	-1.6595	-1.45449	-1.1943	-0.936114	-0.638135	-0.505985	-0.406637	-0.30732	-0.384037	-0.58776	-0.806802	-1.17857	-1.59914	-1.89381	-2.12973	-2.09303	-1.73073	-1.11831	-0.58018
82	82	E3.1.1B.18	1B	South Africa	Heated	E3	Training	0.48324	0.491653	0.409249	0.139587	-0.302724	-0.827599	-1.34563	-1.71374	-1.74804	-1.92343	-2.08498	-1.90604	-1.74486	-1.3182	-0.619251	-0.0663916	0.079671	-0.150653	-0.661607	-1.1242	-1.30888	-1.51915	-1.59042	-1.61651	-1.63957	-1.34509	-1.1098	-1.06225	-0.823606	-0.718949	-0.850563	-0.864068	-1.07997	-1.33046	-1.35908	-1.49065	-1.62135	-1.40558	-1.20056	-1.0822	-0.815974	-0.79849
83	83	E3.1.1B.18	1B	South Africa	Heated	E3	Training	-0.0755373	-0.0932235	-0.0883383	-0.173126	-0.422358	-0.630525	-1.24773	-1.77437	-1.65381	-1.52681	-1.2504	-0.584839	-0.167786	-0.157778	-0.228019	-0.54053	-1.10879	-1.34227	-1.33255	-1.31044	-1.18518	-1.12059	-1.13257	-1.31226	-1.49213	-1.44367	-1.34966	-1.30619	-1.02598	-0.655914	-0.626699	-0.606051	-0.698722	-1.16224	-1.49109	-1.46224	-1.40914	-1.38032	-1.40955	-1.4544	-1.39184	-1.53492
84	84	E3.1.1B.18	1B	South Africa	Heated	E3	Training	0.191912	0.110849	0.0226337	-0.0971206	-0.290454	-0.423258	-0.796735	-1.29648	-1.4444	-1.4977	-1.42844	-1.10077	-0.913928	-0.954968	-1.144	-1.30863	-1.46874	-1.53327	-1.35994	-1.13532	-1.05867	-1.01473	-0.945414	-1.30234	-1.60506	-1.33639	-1.04639	-0.890387	-0.539715	-0.317814	-0.41776	-0.450041	-0.638973	-0.937039	-1.08697	-1.19618	-1.30697	-1.47295	-1.59596	-1.56437	-1.44079	-1.47962
85	85	E3.1.1B.18	1B	South Africa	Heated	E3	Training	-0.795975	-0.59718	-0.246143	-0.045264	0.0715136	0.0388474	-0.184916	-0.32999	-0.53347	-1.17749	-1.65842	-1.40405	-1.1649	-1.03854	-0.957698	-0.992542	-1.23911	-1.58743	-1.92408	-1.86084	-1.58722	-1.39772	-0.644634	-0.207723	-0.554205	-0.878244	-1.02158	-1.15927	-1.12155	-0.78485	-0.32523	-0.321033	-0.923489	-1.33046	-1.61771	-1.90394	-1.75496	-1.38874	-1.20621	-1.00043	-0.928269	-1.31079
86	86	E3.1.1B.18	1B	South Africa	Heated	E3	Training	-0.873973	-0.813602	-0.599801	-0.376354	-0.112538	0.157771	0.0737968	0.126505	-0.205397	-0.846371	-1.19476	-1.167	-0.808789	-0.48244	-0.594411	-0.723863	-0.838824	-1.06289	-1.00666	-0.679433	-0.521681	-0.874606	-1.43334	-1.73556	-1.95012	-2.0149	-1.81558	-1.5529	-1.31269	-1.03699	-0.644609	-0.258028	-0.308935	-0.619587	-0.892995	-1.23493	-1.548	-1.67223	-1.7287	-1.63486	-1.40336	-1.43887
87	87	E3.1.1B.18	1B	South Africa	Heated	E3	Training	-0.102156	-0.0167326	0.0352458	-0.0567389	-0.253644	-0.572762	-0.838689	-1.05753	-1.12679	-1.2721	-1.45812	-1.30296	-1.06316	-0.864963	-0.737242	-0.723863	-0.848133	-0.843386	-0.735548	-0.693332	-0.715671	-1.02718	-1.44337	-1.64627	-1.89993	-1.86992	-1.47923	-1.3145	-1.13561	-0.604339	-0.31329	-0.447041	-0.58207	-0.768816	-1.15702	-1.43124	-1.50608	-1.62451	-1.7174	-1.68562	-1.55597	-1.39229
88	88	E3.1.1B.18	1B	South Africa	Heated	E3	Training	0.32635	0.395314	0.404214	0.220482	-0.0695925	-0.501408	-0.726813	-0.97907	-1.10585	-1.1593	-1.22814	-0.992703	-0.835922	-0.906751	-0.858338	-0.761794	-1.06845	-1.33657	-1.29695	-1.44943	-1.73622	-1.78382	-1.5336	-1.43462	-1.1659	-0.863746	-0.812051	-0.688031	-0.475066	-0.312084	-0.244639	-0.369036	-0.738554	-1.10797	-1.41027	-1.55523	-1.57157	-1.60206	-1.65809	-1.70254	-1.59052	-1.5029
89	89	D9.1.12C.16	12C	South Africa	Unheated	D9	Training	0.128711	0.370774	0.868136	1.43959	1.99792	2.611	2.52108	2.05235	1.33376	0.645501	0.274102	0.405192	0.802199	1.07658	0.989149	0.907172	0.737512	0.473662	0.510493	0.86335	1.19611	1.51365	1.91199	1.96167	1.5475	1.28778	1.26394	1.26069	1.5712	2.0804	2.31636	2.22013	1.80217	1.32854	1.04678	0.854762	0.964421	1.20472	0.971305	0.787265	0.937552	0.924705
90	90	D9.1.12C.16	12C	South Africa	Unheated	D9	Training	0.0871538	0.235799	0.507388	0.740358	0.890543	1.03101	0.773019	0.525939	0.300674	-0.293287	-0.597571	-0.368705	-0.415369	-0.350647	-0.122448	-0.170702	-0.258559	-0.17916	-0.152237	-0.254125	-0.344561	-0.3982	-0.307093	-0.224258	-0.268749	-0.144638	-0.026319	-0.0920511	-0.0281479	0.18074	0.244877	0.161999	-0.032954	-0.139338	-0.0524278	-0.0570569	-0.156866	-0.221124	-0.576395	-1.04554	-1.08087	-1.04009
91	91	D9.1.12C.16	12C	South Africa	Unheated	D9	Training	-0.253582	-0.0944016	0.227164	0.743168	1.31693	1.9994	2.08756	1.64935	1.04756	0.641862	0.28152	0.297125	0.931078	1.34017	1.46732	1.79855	1.53809	0.847111	0.70493	0.440822	-0.195554	-0.286105	-0.196807	-0.412757	-0.0554411	0.449787	0.44512	0.506701	0.69704	0.69362	0.862741	1.27207	1.34695	1.17117	1.02522	0.831514	0.778413	0.685464	0.429045	0.364309	0.335767	0.25522
92	92	D9.1.12C.16	12C	South Africa	Unheated	D9	Training	-0.885454	-0.678147	-0.28884	0.150626	0.60833	0.983444	0.96181	0.861178	0.569415	0.514507	1.02337	1.41265	1.55852	1.45589	1.05125	0.774414	0.625803	0.231348	-0.0454331	-0.0345217	-0.0353024	0.028385	0.331228	0.460291	0.223741	-0.0315522	-0.202764	-0.172439	0.272608	0.728003	1.02392	1.19707	0.934401	0.604097	0.445985	0.214164	-0.0704113	-0.38111	-0.607462	-0.523899	-0.191154	0.159164
93	93	D9.1.12C.16	12C	South Africa	Unheated	D9	Training	-0.378764	0.000962417	0.593076	1.36421	2.08688	2.79449	2.70287	2.23066	1.68626	1.12217	0.418762	-0.0898235	-0.35093	-0.328146	-0.0448227	0.170678	0.107598	0.0745568	0.0613704	-0.0706589	0.0293607	0.420719	0.675453	0.609106	0.512334	0.322203	0.0426049	0.204553	0.719526	0.957223	1.00601	0.888046	0.379594	-0.0932126	-0.281428	-0.284366	-0.0939898	0.270062	0.595677	0.756249	0.796464	0.779165
94	94	D9.1.12C.16	12C	South Africa	Unheated	D9	Training	-0.905893	-0.34848	0.509826	1.43611	2.08688	2.38335	1.49671	0.568735	-0.121633	-0.588022	-0.185845	0.795626	1.51782	1.62625	1.58531	1.38763	0.690967	0.299766	0.403689	0.401905	0.257087	0.293055	0.124024	-0.204416	-0.202874	-0.133039	-0.023562	0.304345	0.59304	0.621989	0.746332	0.885046	0.507627	0.175401	0.262785	0.258076	0.139175	0.31497	0.386681	0.130273	0.070867	0.0747506
95	95	D9.1.12C.16	12C	South Africa	Unheated	D9	Training	0.403157	0.574755	0.853812	1.10847	1.23104	1.40817	1.03523	0.78985	0.757883	0.368959	0.0107453	0.157684	0.0865808	0.00615969	0.430245	0.733322	0.579258	0.453707	0.373565	0.218439	0.122138	0.246348	0.541773	0.533045	0.364901	0.359898	0.31003	0.259993	0.368176	0.561818	0.803044	0.774039	0.180433	-0.291281	-0.364946	-0.37219	-0.253799	0.0567468	0.152267	-0.0981229	-0.352398	-0.455016
96	96	D9.1.12C.16	12C	South Africa	Unheated	D9	Training	0.168357	0.43585	1.01153	1.48125	1.75558	1.87028	1.34988	1.23921	1.16274	0.991178	1.29785	1.94253	2.31144	2.08914	1.48285	0.941942	0.498579	-0.0622794	-0.215223	0.299053	0.813752	1.16491	1.58448	1.83931	1.67298	1.28488	1.16469	1.38265	1.65552	1.77382	1.74029	1.44008	0.863272	0.370756	0.0957491	0.232245	0.812471	1.40681	1.66325	1.88977	1.90214	1.43992
97	97	D9.1.12C.40	12C	South Africa	Unheated	D9	Training	0.96295	1.06201	1.29451	1.30583	1.17276	0.959659	0.510811	0.668593	0.489142	-0.0786027	-0.126497	0.0775056	0.154412	0.475473	0.532711	0.132746	-0.308207	-0.501296	-0.40966	-0.0178429	0.394848	0.691616	1.20015	1.38294	1.14912	1.05001	0.88899	0.692425	0.621148	0.475861	0.349347	0.408015	0.245872	0.0885763	0.179267	0.116008	-0.0206345	-0.176216	-0.471897	-0.602851	-0.5194	-0.475391
98	98	D9.1.12C.40	12C	South Africa	Unheated	D9	Training	-0.2519	-0.244516	-0.0513016	0.305084	0.792382	1.55428	1.79388	2.13081	2.02132	1.08215	0.203626	-0.0758794	-0.144045	0.208672	0.542026	0.499413	0.45824	0.296916	0.0558933	0.223999	0.437019	0.47988	0.949497	1.19114	0.88876	0.942724	0.9524	0.670249	0.756067	0.914244	0.89259	1.11306	0.897414	0.397889	0.316667	0.299405	0.427356	0.707918	0.640865	0.417884	0.125575	-0.268724
99	99	D9.1.12C.40	12C	South Africa	Unheated	D9	Training	-0.814031	-0.453291	0.134854	0.791446	1.4611	1.97561	1.88828	1.25348	0.108716	-0.704461	-0.812707	-0.48723	0.293466	1.10872	1.11956	0.853437	0.393076	-0.233325	-0.144021	0.276815	0.498871	0.937603	1.12328	0.625641	0.411954	0.50488	0.525072	0.739549	0.792607	0.495917	0.325468	0.155999	-0.252031	-0.272288	-0.0227924	-0.170711	-0.2407	-0.201476	-0.615935	-0.783312	-0.205551	0.333812
100	100	D9.1.12C.40	12C	South Africa	Unheated	D9	Training	-0.212142	0.0665852	0.435821	0.766672	1.16662	1.40138	1.92324	2.2057	1.90963	1.65706	1.04562	0.41565	0.25955	0.301891	0.386775	0.559471	0.718894	0.650409	0.431075	0.33241	0.265522	0.00970242	-0.0330496	0.0369949	0.0700341	0.438188	0.720816	0.797761	1.03153	1.02312	0.629923	0.516022	0.328381	0.0560171	0.187349	0.413059	0.495472	0.416014	0.242643	0.141552	0.0622289	0.0863938
101	101	D9.1.12C.40	12C	South Africa	Unheated	D9	Training	-0.0858568	0.0278605	0.162394	0.208788	0.151269	0.045643	-0.356225	-0.558238	-0.680056	-1.14474	-1.1317	-0.640615	-0.551031	-0.33136	0.0824831	-0.116966	-0.705394	-0.81773	-0.921769	-1.06304	-0.833751	-0.594367	-0.62124	-0.895579	-1.01533	-0.860847	-0.619064	-0.433007	-0.205229	-0.00550158	0.0210132	0.0119892	-0.206509	-0.429658	-0.494264	-0.661492	-0.785625	-0.709503	-0.805161	-1.07938	-1.078	-1.03427
102	102	D9.1.12C.40	12C	South Africa	Unheated	D9	Training	-0.0075795	0.223797	0.738544	1.21539	1.46417	1.61544	0.839446	0.26916	-0.0832417	-0.617132	-0.838672	-0.274583	0.524091	0.848352	0.927048	1.05257	0.486167	-0.273235	-0.516464	-0.72113	-0.94902	-0.834127	-0.520981	-0.459055	-0.199738	0.174322	0.370683	0.576001	0.747634	0.707946	0.576195	0.312009	-0.22927	-0.527336	-0.502347	-0.429017	-0.128048	0.337424	0.437518	0.336112	0.269542	-0.0824327
103	103	D9.1.12C.40	12C	South Africa	Unheated	D9	Training	1.05892	0.912646	0.633598	0.42379	0.22489	0.307276	0.220634	0.144337	0.262283	0.285268	0.422472	0.875805	1.46694	1.71947	1.49837	1.05257	0.346531	-0.415773	-0.760195	-0.690552	-0.552607	-0.292332	0.311176	0.668632	0.581345	0.383095	0.0646606	-0.227879	-0.0618776	0.249506	0.48665	0.852044	0.738085	0.202534	0.0876667	0.188333	0.165373	0.320584	0.364087	0.0597807	-0.179637	-0.271635
104	104	D9.1.12C.40	12C	South Africa	Unheated	D9	Training	-0.801394	-0.581373	-0.143727	0.347298	0.88134	1.28585	1.34638	1.19642	0.579886	0.0523909	-0.115369	-0.0340471	0.161195	0.330822	0.455085	0.597402	0.569949	0.38814	0.272239	0.118367	-0.150571	-0.416883	-0.430747	-0.323468	-0.180916	0.183021	0.538857	0.853201	1.17769	1.13773	0.904529	0.747037	0.294239	-0.0633667	-0.0362631	0.077262	0.312084	0.56758	0.482706	0.361489	0.332888	0.138788
105	105	E3.1.6C.4	6C	South Africa	Heated	E3	Training	-0.0896766	0.156338	0.448219	0.762898	0.866003	0.806757	0.147215	-0.964804	-1.44091	-1.32304	-0.972205	-0.0863375	0.863247	1.00265	0.827688	0.714356	0.0641558	-0.692296	-1.01214	-1.10474	-1.14863	-0.918198	-0.176755	0.202345	0.189235	0.0757342	-0.370938	-0.740699	-0.669012	-0.558495	-0.367017	-0.120019	-0.348767	-0.513769	-0.391888	-0.475512	-0.387411	-0.162182	-0.51991	-0.876362	-0.841888	-0.987692
106	106	E3.1.6C.4	6C	South Africa	Heated	E3	Training	1.68343	1.63518	1.52915	1.1702	0.507102	-0.131044	-1.10439	-1.12529	-0.617234	-0.457029	0.288939	1.05011	0.924295	0.95443	1.25308	1.03045	0.749924	0.599096	0.201036	-0.0789983	-0.0915312	-0.0556866	0.2176	0.377616	0.236289	0.241013	0.174939	0.0243729	0.286662	0.679294	0.925423	1.24507	1.15348	0.766893	0.556444	0.340734	0.21515	0.256028	0.174861	0.0231245	0.0247973	-0.0911652
107	107	E3.1.6C.4	6C	South Africa	Heated	E3	Training	-0.814274	-0.467569	0.0511917	0.702798	1.42122	2.07415	2.4127	1.96319	1.29886	0.980262	0.52633	0.457482	0.944644	1.16658	1.06367	1.00516	0.777851	0.476513	0.463937	0.752159	0.923398	1.05904	1.32714	1.12831	0.709958	0.513578	0.343113	0.390277	0.638013	0.745194	0.964226	1.21207	0.868962	0.601384	0.669598	0.469886	0.422117	0.547932	0.262413	0.118995	0.295457	0.164986
108	108	E3.1.6C.4	6C	South Africa	Heated	E3	Training	-0.408381	-0.195147	0.0584432	0.328046	0.553115	0.579102	0.339501	-0.479778	-1.39205	-1.89068	-1.76227	-1.04848	-0.296665	-0.103132	-0.45779	-1.09369	-1.79766	-1.92382	-1.49413	-0.926834	-0.510436	-0.170896	0.0271063	-0.273863	-0.601258	-0.625977	-0.721072	-0.868211	-0.739282	-0.673105	-0.868472	-1.05008	-1.28482	-1.49597	-1.60424	-1.53198	-1.25195	-0.976146	-0.898362	-0.763574	-0.496366	-0.46957
109	109	E3.1.6C.4	6C	South Africa	Heated	E3	Training	-0.9176	-0.661621	-0.233011	0.100768	0.353726	0.422802	0.175184	-0.176636	-0.575352	-1.25027	-1.60649	-1.15306	-0.958018	-0.948539	-0.774502	-0.900875	-1.16154	-1.04294	-0.916292	-0.793404	-0.642573	-0.918198	-1.27961	-1.45777	-1.7023	-1.74813	-1.53713	-1.29787	-0.952903	-0.518382	-0.131214	0.02399	-0.402825	-0.858354	-0.981901	-1.17552	-1.37247	-1.30454	-1.25987	-1.23447	-0.92251	-0.690791
110	110	E3.1.6C.4	7C	South Africa	Heated	E3	Training	-0.656548	-0.300607	0.270532	0.740725	0.976433	0.847531	0.189169	-0.312159	-0.631194	-0.573467	-0.0115101	0.645727	1.2431	1.32731	0.917733	0.480448	0.0207135	-0.293191	-0.472647	-0.520985	-0.26584	-0.102393	-0.190123	-0.108513	0.044939	0.061236	0.141855	0.307117	0.289473	-0.0771329	-0.477457	-0.636053	-0.838135	-0.956032	-0.801395	-0.65116	-0.473865	-0.229544	-0.197943	-0.137599	-0.0961355	-0.370602
111	111	E3.1.6C.4	6C	South Africa	Heated	E3	Training	0.00191934	0.140329	0.240389	0.185157	0.0224333	-0.328118	-0.635914	-1.04326	-1.3746	-1.42129	-1.12799	-0.710336	-0.513724	-0.447081	-0.516786	-0.900875	-1.25153	-1.19688	-1.08882	-0.999108	-0.977135	-1.09568	-0.915336	-0.832746	-0.855345	-0.602779	-0.654905	-0.865439	-0.815174	-0.72468	-0.483427	-0.297031	-0.66458	-1.01572	-1.24593	-1.46482	-1.28601	-0.950885	-0.898362	-0.958134	-1.00025	-1.11286
112	112	E3.1.6C.4	6C	South Africa	Heated	E3	Training	-1.23288	-1.39544	-1.33569	-1.2864	-1.06654	-0.712073	-0.482085	-0.00545067	0.00750201	-0.384254	-0.438073	-0.316415	-0.388237	-0.276714	-0.231124	-0.635357	-1.10879	-1.30521	-1.29969	-1.23539	-1.25266	-1.37592	-1.39658	-1.50407	-1.32588	-0.808653	-0.64112	-0.524483	-0.303607	-0.372254	-0.525215	-0.723059	-1.13972	-1.33589	-1.35908	-1.33825	-1.05809	-0.796513	-0.875768	-1.05682	-1.29971	-1.60187
113	113	E3.1.1B.27	1B	South Africa	Heated	E3	Test	-1.30755	-1.20345	-0.911201	-0.430554	0.0592435	0.681037	0.440889	-0.116008	-0.456687	-1.29029	-1.91806	-1.75614	-1.81608	-1.76823	-1.59733	-1.80174	-1.86282	-1.44204	-1.22575	-1.07416	-0.690368	-0.58814	-1.00557	-1.59336	-1.87483	-1.67854	-1.24489	-0.688031	-0.0956072	0.00309418	-0.289411	-0.639053	-1.27629	-1.6859	-1.59077	-1.45191	-1.41438	-1.31296	-1.36154	-1.47978	-1.43216	-1.30788
114	114	E3.1.1B.27	1B	South Africa	Heated	E3	Test	-0.900415	-0.930619	-0.83016	-0.780879	-0.802731	-0.895556	-1.3666	-1.77794	-1.98188	-2.04351	-1.55827	-0.769598	-0.00499118	0.456186	0.0234877	-0.689093	-1.07776	-1.29666	-1.23944	-0.924054	-0.771899	-0.796762	-1.0156	-1.71572	-2.00031	-1.77713	-1.81834	-1.63883	-1.0822	-0.847886	-0.569987	-0.201025	-0.542238	-0.942466	-1.0762	-1.35117	-1.49036	-1.29331	-1.20903	-1.25702	-1.11255	-1.11868
115	115	E3.1.1B.27	1B	South Africa	Heated	E3	Test	-1.31827	-1.03991	-0.408691	0.108018	0.415076	0.449985	-0.244349	-0.704459	-0.952288	-1.48678	-1.71405	-1.12517	-0.683302	-0.684952	-0.647196	-0.594265	-0.953636	-1.17122	-1.09156	-1.11586	-1.24703	-1.52227	-1.66394	-1.73886	-1.63957	-1.2233	-0.839621	-0.574379	-0.410417	-0.49546	-0.7252	-0.90307	-1.28198	-1.53667	-1.3968	-1.14452	-0.950674	-0.844228	-1.06782	-1.42902	-1.52717	-1.71539
116	116	E3.1.1B.27	1B	South Africa	Heated	E3	Test	-0.0175373	-0.0887605	-0.123966	-0.393483	-0.701503	-1.05865	-1.12187	-0.918442	-0.711468	-0.562551	-0.45662	-0.351275	-0.313623	-0.440652	-0.675142	-0.843978	-1.02501	-1.19973	-1.20384	-1.14922	-1.25547	-1.53472	-1.63721	-1.72894	-1.51723	-0.860847	-0.569439	-0.588239	-0.45258	-0.710353	-1.22068	-1.00208	-0.843825	-1.07542	-0.987289	-0.93013	-1.20218	-1.39716	-1.67786	-2.03526	-1.9274	-1.72121
117	117	E3.1.1B.27	1B	South Africa	Heated	E3	Test	0.0110952	-0.0145927	-0.0307872	0.00492806	0.142067	0.385426	0.612198	0.42608	-0.0762614	-0.784513	-1.54714	-1.52606	-0.829139	-0.08706	0.178739	-0.0379433	-0.599891	-1.11991	-1.39006	-1.46055	-1.49725	-1.65305	-1.71741	-1.82485	-1.84974	-1.52486	-1.1291	-0.934739	-0.742093	-0.400906	-0.193896	-0.372036	-0.644664	-0.899053	-1.32136	-1.52682	-1.4432	-1.34664	-1.21186	-0.980691	-0.899475	-1.22929
118	118	E3.1.1B.27	1B	South Africa	Heated	E3	Test	-0.713406	-0.71614	-0.598571	-0.649686	-0.726043	-0.790223	-0.824704	-0.436982	0.000521723	-0.147738	-0.438073	-0.424482	-0.632429	-0.929252	-0.970118	-0.98622	-1.15533	-1.27955	-1.30517	-1.36882	-1.5338	-1.82119	-1.96138	-2.00012	-1.7619	-1.34219	-1.187	-1.05394	-0.730849	-0.569956	-0.528199	-0.381036	-0.530857	-0.804089	-0.879524	-1.0257	-1.17336	-1.22034	-1.55924	-1.87736	-1.71433	-1.60478
119	119	E3.1.1B.27	1B	South Africa	Heated	E3	Test	-0.906712	-0.916364	-0.746945	-0.654902	-0.517451	-0.321323	-0.461108	-0.312159	-0.540451	-1.54864	-2.00708	-1.58184	-1.38535	-1.05462	-0.532311	-0.366679	-0.525419	-0.726505	-0.984756	-1.18813	-1.18518	-1.20155	-1.14928	-1.10061	-1.09375	-1.10442	-1.27798	-1.44756	-1.27615	-1.08284	-1.04756	-0.840066	-0.84667	-1.07813	-1.06272	-0.963709	-1.06071	-1.03509	-0.918132	-0.977872	-0.925389	-0.874171
120	120	E3.1.1B.27	1B	South Africa	Heated	E3	Test	-0.778012	-0.710058	-0.60441	-0.532322	-0.440763	-0.396075	-0.391186	-0.622433	-0.959268	-1.35215	-1.7734	-1.8921	-1.61598	-1.27963	-1.31478	-1.33076	-1.26394	-1.08285	-0.604098	-0.134594	-0.0606054	-0.267422	-0.925362	-1.90752	-2.23871	-1.93951	-1.55643	-1.00958	-0.525661	-0.395176	-0.295381	-0.339034	-0.667425	-0.804089	-0.874136	-1.06703	-1.08691	-1.02947	-1.27964	-1.4967	-1.39184	-1.32826
121	121	E3.1.1B.37	1B	South Africa	Heated	E3	Test	-0.826369	-0.750456	-0.650679	-0.591343	-0.502113	-0.474225	-0.384194	-0.362088	-0.442727	-0.697184	-0.961077	-1.03454	-1.07333	-1.05462	-1.01359	-1.03047	-1.36634	-1.69291	-1.73786	-1.65236	-1.4607	-1.17975	-0.644634	-0.366459	-0.5793	-0.741962	-0.773454	-0.954143	-0.944471	-0.773389	-0.844594	-0.879069	-0.917799	-1.05642	-1.09775	-1.13161	-1.25981	-1.37471	-1.49993	-1.51926	-1.3141	-1.27586
122	122	E3.1.1B.37	1B	South Africa	Heated	E3	Test	-0.800705	-0.787268	-0.654573	-0.327428	-0.0542549	0.490759	0.1612	-0.326424	-0.00296842	-0.0676866	-0.360179	-0.250181	-0.785049	-1.4275	-1.46071	-1.68162	-1.86903	-1.58173	-1.42566	-1.27431	-1.02212	-1.01784	-0.885258	-0.733536	-0.92122	-1.03192	-1.1098	-1.31173	-1.33798	-1.40088	-1.43559	-1.10708	-1.05152	-1.2572	-1.26478	-1.27368	-1.39343	-1.39997	-1.41238	-1.37263	-1.06072	-0.955674
123	123	E3.1.1B.37	1B	South Africa	Heated	E3	Test	0.652794	0.632683	0.524833	0.231339	-0.204564	-0.776632	-1.20228	-1.27508	-1.29083	-1.4322	-1.40619	-1.1182	-0.734175	-0.533872	-0.665826	-0.613231	-0.51611	-0.849088	-1.00666	-0.654415	-0.61727	-1.20466	-1.48347	-1.64296	-2.05677	-1.89601	-1.33587	-0.887615	-0.430093	-0.145899	-0.244639	-0.396037	-0.795457	-1.36031	-1.5342	-1.51648	-1.53228	-1.38032	-1.37001	-1.33315	-0.942665	-0.973138
124	124	E3.1.1B.37	1B	South Africa	Heated	E3	Test	-0.892144	-0.874916	-0.859688	-0.781222	-0.557329	-0.287344	0.0283473	-0.351389	-0.868524	-1.01739	-1.13912	-0.971787	-0.707043	-0.900322	-1.17194	-1.29283	-1.47805	-1.34512	-1.04774	-1.04359	-1.1655	-1.29808	-1.40327	-1.46769	-1.3792	-1.16821	-1.08499	-1.03176	-0.921984	-1.05132	-1.21173	-1.10108	-1.11412	-1.05371	-0.688241	-0.55817	-0.672972	-0.869489	-1.46039	-1.93093	-1.8439	-1.69211
125	125	E3.1.1B.37	1B	South Africa	Heated	E3	Test	0.490513	0.665487	0.702408	0.697596	0.550048	0.249513	-0.146458	-1.02543	-1.5491	-1.69055	-1.64358	-1.05545	-0.639212	-0.781386	-0.758977	-0.761794	-1.17705	-1.23109	-0.960109	-0.987989	-1.3623	-1.69353	-1.68734	-1.80831	-1.73681	-1.09282	-0.646634	-0.449639	-0.10404	0.080456	-0.00585046	-0.28803	-0.835289	-1.30062	-1.69854	-1.93236	-1.72614	-1.48979	-1.44345	-1.22037	-1.12406	-1.40394
126	126	E3.1.1B.37	1B	South Africa	Heated	E3	Test	-1.48752	-1.37552	-0.967474	-0.645446	-0.403953	-0.280549	-0.681364	-0.82215	-0.837113	-1.1593	-0.961077	-0.354761	-0.361104	-0.607805	-0.749662	-1.13478	-1.4315	-1.12561	-0.727332	-0.548783	-0.490756	-0.581912	-0.952098	-1.55698	-1.82778	-1.62055	-1.36069	-1.16759	-0.90793	-0.790581	-0.969957	-1.18809	-1.52382	-1.81071	-1.6689	-1.36408	-1.22576	-0.920011	-0.774094	-1.01453	-1.11831	-1.21765
127	127	E3.1.1B.37	1B	South Africa	Heated	E3	Test	-1.01654	-0.714986	-0.156509	0.427517	0.795449	1.01063	0.164696	-1.00403	-1.68871	-2.19269	-2.42994	-1.791	-1.17169	-1.24427	-1.53213	-1.7322	-2.01487	-1.93523	-1.28052	-0.657194	-0.397978	-0.276764	-0.497587	-1.23289	-1.83091	-1.86122	-1.73563	-1.56398	-1.21431	-0.922382	-0.680427	-0.450041	-0.422741	-0.494776	-0.534676	-0.738984	-1.02403	-1.27086	-1.66374	-1.93939	-1.79495	-1.54075
128	128	E3.1.1B.37	1B	South Africa	Heated	E3	Test	0.0254884	0.269168	0.513436	0.58112	0.482562	0.0966105	-0.366713	-0.847114	-1.43044	-2.11992	-2.43736	-2.06291	-1.47353	-0.836032	-0.405005	-0.26553	-0.457152	-0.717953	-0.861521	-0.946292	-1.18518	-1.5067	-1.53026	-1.62312	-1.58624	-1.17691	-0.952656	-0.865439	-0.646525	-0.647318	-0.635654	-0.426039	-0.718638	-1.09712	-1.20551	-1.408	-1.5349	-1.38032	-1.30506	-1.21755	-1.00889	-1.07793
129	129	I14.2.16A.17	16A	South Africa	Unheated	I14	Training	-0.319586	-0.0991855	0.300808	0.619082	0.838395	0.929079	0.713586	0.479576	0.237852	0.0596683	0.125732	0.325013	0.812373	1.3916	1.40522	1.20746	0.985754	0.599096	0.354395	0.346309	0.49606	0.81928	0.869289	0.513203	0.471555	0.690456	0.806282	0.930817	1.16926	1.27813	1.11645	1.00205	1.08519	1.01109	0.766586	0.617121	0.581926	0.525478	0.671932	0.967727	0.940432	0.72386
130	130	I14.2.16A.17	16A	South Africa	Unheated	I14	Training	-0.605922	-0.436509	-0.120666	0.109003	0.353726	0.402415	0.465361	0.686425	0.408869	0.063307	0.262974	0.363359	0.262942	0.533333	0.868053	0.89769	0.855427	0.855664	0.718623	0.357429	0.0265493	-0.00275263	-0.0731535	-0.134969	0.195509	0.438188	0.511287	0.731233	0.944391	1.00307	1.05079	1.18807	1.08804	0.742474	0.683068	0.805684	0.838669	0.870711	0.824443	0.618083	0.425027	0.36292
131	131	I14.2.16A.17	16A	South Africa	Unheated	I14	Training	-0.613649	-0.40204	-0.0134281	0.398124	0.767842	0.935874	0.947825	0.90754	0.778824	0.812881	0.771141	0.830487	1.12779	1.00265	0.647596	0.682747	0.839912	0.847111	1.00891	1.14967	0.982439	0.931376	0.912735	0.794298	0.879349	1.1341	1.18398	0.977941	1.02309	1.29819	1.40001	1.44308	1.53473	1.4018	0.933622	0.47247	0.498092	0.842644	1.25091	1.75161	1.99715	1.86781
132	132	I14.2.16A.17	16A	South Africa	Unheated	I14	Training	0.423342	0.404945	0.328577	0.207465	0.126729	0.0932126	0.353486	0.340487	0.262283	0.379875	0.110895	-0.124684	0.25955	0.571907	0.473715	0.546827	0.625803	0.42805	0.422859	0.413024	0.245842	0.352216	0.10063	-0.611177	-0.497741	0.0699349	0.38171	0.847657	1.32385	1.34976	1.23286	1.07706	0.817749	0.734334	0.67768	0.47247	0.414257	0.48899	0.58438	0.719592	0.885724	1.03823
133	133	I14.2.16A.17	16A	South Africa	Unheated	I14	Training	-0.812106	-0.401092	0.141251	0.452899	0.675816	0.297082	0.339501	0.486709	-0.016929	-0.122267	0.107186	0.0879637	0.537657	1.16016	1.43627	1.79855	1.75841	1.25477	1.0582	0.827213	0.521363	0.641796	0.635349	0.367695	0.462144	0.571571	0.585725	0.678565	0.668932	0.791038	1.21794	1.57509	1.68837	1.74367	1.75533	1.55477	1.45171	1.50785	1.49662	1.34557	1.17366	1.09644
134	134	I14.2.16A.17	16A	South Africa	Unheated	I14	Training	-0.046842	-0.0548105	0.0624404	0.302057	0.666613	1.27226	1.70998	2.09158	2.26912	2.0464	1.32753	0.732878	0.507133	0.504403	0.660017	1.09683	1.36432	1.1892	1.26633	1.40819	1.21017	1.17114	1.12662	0.820754	0.738189	0.847036	1.04062	1.4575	1.68082	1.66781	1.80894	1.80311	1.61724	1.55103	1.44551	1.18798	1.14257	1.24121	1.27633	1.44708	1.5451	1.39043
135	135	I14.2.16A.17	16A	South Africa	Unheated	I14	Training	-1.07451	-1.02139	-0.780441	-0.528361	-0.152416	0.164567	0.531788	0.854045	0.747413	0.721914	0.867581	0.910665	1.10744	1.08622	0.47682	-0.132771	-0.463358	-0.626729	-0.275471	0.360208	0.720975	1.10575	1.22688	0.900122	0.851117	0.97462	0.990998	0.911413	0.725148	0.513109	0.301589	0.279007	0.629968	1.10063	1.4482	1.55735	1.58532	1.40681	1.06168	0.843659	0.664014	0.531747
136	136	I14.2.16A.17	16A	South Africa	Unheated	I14	OUTLIER	-0.949828	-0.929733	-0.618399	-0.212999	0.464157	1.18731	1.98617	2.59087	2.23072	1.95544	1.80231	1.37431	1.5653	2.06664	1.78403	1.52671	1.66532	1.34029	1.29372	1.7779	1.81462	1.81257	1.88525	1.54499	1.44399	1.63284	1.73813	2.00913	2.22893	2.05175	1.77014	1.54209	1.27867	1.0545	0.968646	0.99683	1.11899	1.30015	1.60112	2.04485	2.35707	2.37137
137	137	I14.2.16E.5	16E	South Africa	Heated	I14	Validation	0.386463	0.077892	-0.237288	-0.621193	-0.919297	-0.970308	-0.89113	-0.208734	0.255302	0.194301	0.348287	0.426108	0.476609	0.764776	0.703487	0.382459	0.0703619	-0.0964885	0.0750631	0.0905688	-0.136514	-0.0463453	-0.230227	-0.730229	-0.419319	0.255511	0.591239	0.747865	0.792607	0.564684	0.0836951	-0.27603	-0.220735	-0.0552269	0.0957491	0.27874	0.306844	0.180245	0.0731872	-0.120681	-0.398468	-0.428818
138	138	I14.2.16E.5	16E	South Africa	Heated	I14	Validation	-1.05998	-1.1954	-1.14126	-1.03134	-0.701503	-0.260162	0.276571	0.782717	0.716001	0.296184	-0.0486026	-0.0898235	0.225634	0.632982	0.573076	0.0821717	-0.429225	-0.626729	-0.478124	-0.237446	0.0321721	0.386468	0.20089	-0.445827	-0.563616	-0.411404	-0.45089	-0.427463	-0.14058	0.206527	0.444862	0.588027	0.584446	0.368043	0.0472548	-0.137132	-0.201403	-0.319361	-0.265725	-0.120681	-0.191154	-0.184311
139	139	I14.2.16E.5	16E	South Africa	Heated	I14	Validation	-0.669359	-0.829066	-0.894119	-0.94691	-0.827271	-0.474225	0.000378445	0.540204	0.838156	0.794688	0.511494	0.157684	0.222243	0.433685	0.0203827	-0.363518	-0.367165	-0.544057	-0.535634	-0.256905	-0.195554	-0.177123	-0.170071	-0.303626	-0.0868099	0.159823	0.0674175	-0.0948231	-0.24458	-0.409502	-0.41776	-0.219026	-0.0357992	0.104856	0.195432	0.118591	-0.0363535	-0.164988	-0.192294	-0.199632	-0.271776	-0.382245
140	140	I14.2.16E.5	16E	South Africa	Heated	I14	Validation	0.409993	0.294418	0.273505	0.217352	0.108324	0.120395	-0.13597	0.0908414	0.311145	0.176107	0.110895	0.0496174	0.290074	0.620124	0.392985	0.259183	0.389973	0.071706	0.0230306	0.360208	0.383602	0.604431	0.912735	0.688474	0.60644	0.771646	0.621566	0.284941	0.016825	-0.246183	-0.375972	-0.0840171	0.29993	0.468434	0.545668	0.389812	0.0841586	-0.21551	-0.223361	-0.106582	-0.242983	-0.225062
141	141	I14.2.16E.5	16E	South Africa	Heated	I14	Validation	-0.497703	-0.633336	-0.600553	-0.386548	0.0193657	0.670844	0.996771	1.26061	1.072	0.641862	0.452146	0.314555	0.56479	1.31445	1.56979	1.35286	1.0292	0.57629	0.351657	0.621509	0.988061	1.17114	1.17007	0.777763	-0.0146617	-0.36211	0.128071	0.689653	1.11585	1.79961	2.28652	2.16013	1.88184	1.61615	1.23806	0.816016	0.600265	0.545125	0.652163	0.945169	1.21397	1.31184
142	142	I14.2.16E.5	16E	South Africa	Heated	I14	OUTLIER	-0.270751	0.0159285	0.404566	0.718684	1.00711	1.00043	1.21703	1.15719	0.869568	1.18403	1.57976	1.54861	1.72131	1.70983	1.34623	1.28332	1.10988	0.844261	1.15405	1.42209	1.16799	1.16802	1.31377	1.18783	1.215	1.36317	1.50931	1.65431	1.56839	1.46724	1.51642	1.31107	0.891723	0.671929	0.623798	0.715277	0.953942	1.12613	1.41472	1.55705	1.08728	0.677287
143	143	I14.2.16E.5	16E	South Africa	Heated	I14	Validation	0.163433	-0.09249	-0.387462	-0.755009	-1.02973	-1.06885	-0.849177	-0.169504	0.43679	0.609114	0.670991	0.582979	0.418953	0.459401	0.582391	0.527862	0.299986	0.182885	0.181867	-0.05676	-0.367052	-0.27365	-0.240253	-0.627712	-0.663996	-0.463597	-0.61355	-0.882071	-0.885444	-0.638722	-0.241654	0.240004	0.689717	0.926976	0.726174	0.28649	-0.0808906	-0.56355	-0.748675	-0.498521	-0.20843	-0.0445923
144	144	I14.2.16E.5	16E	South Africa	Heated	I14	Validation	0.293132	-0.127631	-0.700019	-1.22481	-1.50213	-1.2897	-0.597457	0.115806	0.803255	1.19131	0.82307	0.122824	-0.208484	-0.093489	0.0886931	0.195965	0.175865	0.0859598	0.039462	-0.259685	-0.485133	-0.438679	-0.791682	-1.05432	-0.588711	-0.257723	-0.222063	-0.233423	-0.514417	-0.612935	-0.337169	-0.0960179	0.339762	0.663789	0.348997	-0.160379	-0.439807	-0.768445	-0.858822	-0.549276	-0.372553	-0.364781
145	145	I14.2.16A.18	16A	South Africa	Unheated	I14	Training	-1.29853	-1.27159	-1.09776	-0.739242	-0.198429	0.487361	0.968802	1.14292	1.0336	0.609114	-0.000382396	-0.271097	0.00857504	0.491545	0.560656	0.458321	0.287574	-0.0508764	-0.039956	0.168403	0.155875	0.196528	0.00371237	-0.627712	-0.758102	-0.336013	0.037091	0.381961	0.567743	0.472995	0.352332	0.447018	0.627123	0.642083	0.561833	0.314903	-0.0546923	-0.361463	-0.364575	-0.162976	0.229231	0.654
146	146	I14.2.16A.18	16A	South Africa	Unheated	I14	Training	0.0574983	-0.118948	-0.295909	-0.486223	-0.511316	-0.365494	0.0912774	1.07516	1.50477	1.11853	0.900964	0.875805	0.768283	1.05086	1.44559	1.34022	0.901972	0.761589	0.767917	0.476959	0.161498	0.230779	0.291124	0.357774	0.942087	1.48785	1.58374	1.37157	0.935958	0.418556	0.18518	0.339011	0.48771	0.734334	1.00636	0.878009	0.579306	0.337424	0.200279	0.169749	0.269542	0.450244
147	147	I14.2.16A.18	16A	South Africa	Unheated	I14	Training	-0.398252	-0.483032	-0.475579	-0.605666	-0.575734	-0.504805	-0.0171021	0.961036	1.16274	0.569088	0.218463	0.164656	0.110322	0.436899	0.743852	0.629011	0.318604	0.151527	0.228422	0.165623	-0.0240566	0.0377263	-0.00297162	-0.158118	0.110814	0.383095	0.315543	0.279397	0.359743	0.475861	0.829908	1.30807	1.44084	1.23629	1.07372	0.958084	0.691959	0.362685	0.383857	0.482737	0.332888	0.258131
148	148	I14.2.16A.18	16A	South Africa	Unheated	I14	Training	-0.508961	-0.601216	-0.613079	-0.640514	-0.548126	-0.41986	-0.132474	0.0551776	-0.0134389	0.125165	0.415053	0.725906	1.29058	1.57482	1.29655	1.04309	0.799573	0.527827	0.603603	0.835552	0.771581	0.722754	0.605271	0.0932139	0.0418022	0.519378	0.665677	0.559369	0.550878	0.441478	0.358301	0.567025	0.871807	1.15489	1.27578	1.13631	1.03778	1.00824	0.923293	0.809823	0.589151	0.368742
149	149	I14.2.16A.18	16A	South Africa	Unheated	I14	OUTLIER	1.0516	1.05393	1.09959	1.27807	1.59607	2.02658	2.54555	2.92254	2.6286	2.59585	2.54416	1.99133	2.27074	3.01491	3.22166	3.36637	3.43094	2.91106	2.33984	1.86407	1.49412	1.84371	2.27961	2.32213	2.66423	2.92317	2.77475	2.63005	2.53531	2.38125	2.30442	2.10313	1.86192	1.81964	1.83615	1.89315	2.19312	2.80177	3.41147	3.61825	3.35909	2.93316
150	150	I14.2.16A.18	16A	South Africa	Unheated	I14	Training	-0.349205	-0.494387	-0.367973	-0.256251	-0.106403	0.259706	0.280067	1.07159	1.73512	1.57701	1.32753	1.15469	0.802199	0.694057	0.849423	0.964069	0.945415	0.713126	0.409166	0.087789	-0.0184338	0.383354	0.869289	1.06878	1.29655	1.33997	1.15366	1.0417	1.0259	1.0002	0.994075	0.969052	0.91733	0.878137	0.976728	1.19056	1.39931	1.46013	1.34411	1.27226	1.03833	0.776254
151	151	I14.2.16A.18	16A	South Africa	Unheated	I14	Training	-0.313339	-0.668391	-0.911942	-1.01526	-0.765921	-0.0359049	0.692609	1.99528	2.41221	1.96999	2.01374	1.80657	1.54834	2.08592	2.33983	1.7701	1.11918	0.747335	0.461199	0.318512	0.571968	1.13688	1.33717	1.28373	1.49104	1.50815	1.4266	1.45195	1.36882	1.2638	1.26868	1.34108	1.47783	1.56188	1.58021	1.63226	1.69273	1.58363	1.49662	1.50629	1.37233	1.31475
152	152	I14.2.16A.18	16A	South Africa	Unheated	I14	OUTLIER	0.698684	0.682243	0.696561	0.676869	0.81999	1.07519	1.64355	2.56947	2.59021	2.26109	2.13614	1.80309	1.89428	2.65489	3.10677	2.99022	2.59933	2.1385	1.825	1.65003	1.78089	2.317	2.37319	2.01127	2.06195	2.28525	2.54592	2.89339	3.03001	3.01447	2.94915	2.57416	2.17774	2.10453	2.05168	1.79758	1.80015	1.99623	2.11796	2.3945	2.61334	2.51691
153	153	I14.2.16B.8	16B	South Africa	Heated	I14	OUTLIER	-1.15646	-1.23218	-1.16321	-0.976637	-0.578802	-0.0291092	0.507315	0.989567	1.00219	0.67461	0.147987	-0.0479912	0.473218	1.09908	1.34623	1.50459	1.29295	0.547782	0.0449391	-0.18463	-0.299578	-0.0183214	0.304492	0.288327	0.427638	0.533876	0.428579	0.431857	0.595851	0.768116	1.02989	1.22707	1.14494	1.1169	1.10605	0.857345	0.644802	0.519865	0.60415	0.885955	0.974984	0.997475
154	154	I14.2.16B.8	16B	South Africa	Heated	I14	Training	-0.653996	-0.464915	-0.0406415	0.404386	0.712626	0.891703	0.360478	0.00168208	-0.247279	-0.835454	-0.816416	-0.100282	0.466435	0.973716	1.11024	0.821827	0.455137	-0.0480257	-0.445262	-0.598819	-0.757842	-0.840354	-0.520981	-0.134969	0.123361	0.388894	0.47269	0.248905	-0.0506343	-0.134438	-0.0536081	0.104995	0.342607	0.416882	0.303197	0.255493	0.285886	0.253221	0.4121	0.612443	0.425027	0.191183
155	155	I14.2.16B.8	16B	South Africa	Heated	I14	Training	0.222312	0.0965844	-0.0422297	-0.148758	-0.167753	-0.0902702	0.0772929	0.169302	0.0424035	-0.187764	-0.178426	0.140254	0.703844	1.41088	1.62568	1.40344	1.01368	0.405244	0.151743	0.215659	0.198047	0.392695	0.354622	-0.101899	-0.0115248	0.322203	0.37344	0.620353	0.90785	0.782443	0.659771	0.813041	0.979923	0.992095	1.08719	1.1234	0.932983	0.682657	0.654987	0.747789	0.744636	0.720949
156	156	I14.2.16B.8	16B	South Africa	Heated	I14	Training	0.129831	0.192217	0.426553	0.486994	0.332253	0.0592343	-0.548511	-0.369221	0.0493837	0.0778618	0.300067	0.474912	0.432519	0.690843	0.992254	1.15689	1.21227	1.14929	1.14036	0.910607	0.580403	0.781915	0.966207	0.741386	0.910718	1.24429	1.3301	1.4769	1.58525	1.50449	1.52836	1.62309	1.4636	1.16574	0.949787	0.653283	0.403778	0.460922	0.923293	1.56832	2.10945	2.40921
157	157	I14.2.16B.8	16B	South Africa	Heated	I14	Training	-0.177997	-0.151014	-0.0728788	0.204409	0.623668	1.19411	1.56664	1.66718	1.45242	1.1622	0.919511	0.607381	0.537657	0.925499	1.07609	0.910333	0.998166	1.29468	1.42791	1.13021	0.802506	0.84419	0.388042	-0.108513	0.437049	0.97172	0.996511	1.21911	1.32666	1.03745	1.06571	1.35908	1.40954	1.38823	1.48053	1.34296	1.06921	0.92404	0.937414	0.970546	0.951949	1.10226
158	158	I14.2.16B.8	16B	South Africa	Heated	I14	Training	-0.469272	-0.2408	0.0500611	0.343391	0.580723	0.653855	0.545772	0.379717	0.185499	0.0123651	0.147987	0.349415	0.340947	0.424041	0.529606	0.518379	0.349634	0.174333	0.143527	0.0155145	-0.14776	0.289941	0.865947	0.896815	1.27773	1.54875	1.10679	0.739549	0.73077	0.553222	0.215029	0.282007	0.615743	0.617664	0.499868	0.575792	0.566207	0.4104	0.550489	0.832381	0.828137	0.729681
159	159	I14.2.16B.8	16B	South Africa	Heated	I14	Training	0.152179	-0.075704	-0.185863	-0.282515	-0.213766	0.0728257	0.447881	1.26774	1.51524	1.29683	1.21625	1.0013	0.941252	1.10872	0.880473	0.483609	0.365149	0.191438	0.11888	0.185082	0.0940238	0.121798	0.307834	0.4173	0.738189	1.03551	0.858664	0.634213	0.635202	0.561818	0.725438	1.29307	1.57741	1.51576	1.34852	0.955501	0.550488	0.241994	0.307602	0.626542	0.620823	0.54339
160	160	I14.2.16B.8	16B	South Africa	Heated	I14	Training	-0.872292	-0.715242	-0.365789	-0.0347896	0.362928	0.633468	0.780012	1.05376	0.775334	0.398068	0.641317	0.684074	0.408778	0.446543	0.504766	0.496252	0.576155	0.559185	0.455722	0.254576	0.0968352	0.121798	0.124024	0.304862	0.590756	0.574471	0.538857	0.576001	0.581797	0.550357	0.403074	0.321009	0.359678	0.169974	-0.00932181	0.134089	0.160134	0.0876213	0.406451	0.699854	0.695687	0.7617
161	161	I14.2.16A.20	16A	South Africa	Unheated	I14	Validation	-0.406377	-0.356044	-0.0301751	0.149731	0.270903	0.324265	0.196161	0.739921	0.977762	0.470843	0.0070361	-0.312929	-0.595122	-0.414936	-0.305644	-0.502599	-0.540934	-0.395818	-0.171406	-0.0650994	-0.077474	0.202756	0.110656	-0.379687	-0.0868099	0.287407	0.227321	0.309889	0.444067	0.258102	0.0747405	0.0719931	0.0239492	0.0234579	0.10922	0.18575	0.233489	0.199892	0.174861	0.16129	-0.00111686	-0.0416815
162	162	I14.2.16A.20	16A	South Africa	Unheated	I14	Validation	-0.311667	-0.424539	-0.501964	-0.569104	-0.422358	-0.232979	0.342998	1.11082	0.970782	0.50723	0.270393	-0.218806	-0.194918	0.533333	0.709697	0.670103	0.805779	0.573439	0.543355	0.741039	0.602894	0.76946	0.982916	0.513203	0.330395	0.490381	0.290731	0.237817	0.539635	0.687889	0.800059	1.11906	1.18762	0.88899	0.839328	0.965833	0.864868	0.738793	0.81597	0.64064	0.258025	0.295972
163	163	I14.2.16A.20	16A	South Africa	Unheated	I14	Validation	0.531597	0.457047	0.554837	0.515866	0.399739	0.290287	-0.0625516	0.358319	0.398398	-0.100435	-0.119078	0.0321873	0.541049	1.37231	1.46111	1.12844	0.771645	0.128721	-0.245347	-0.0789983	0.186801	0.641796	0.986258	0.774456	0.443323	0.0786338	-0.274445	-0.408059	-0.303607	-0.122977	0.241892	0.672032	0.905949	0.978528	0.855492	0.552544	0.267547	0.0960416	0.194631	0.384047	0.373199	0.29015
164	164	I14.2.16A.20	16A	South Africa	Unheated	I14	Validation	-0.529956	-0.813495	-0.969201	-0.943769	-0.65549	-0.00532443	0.514307	1.07873	1.03709	0.277991	-0.627245	-1.25067	-1.08351	-0.025985	0.731432	0.90085	0.951621	0.795798	0.258546	-0.415353	-0.769088	-0.939995	-1.27627	-1.26266	-0.365992	0.391794	0.483718	0.470665	0.373797	-0.0341541	-0.399851	-0.258028	-0.0528701	-0.0416606	0.138855	0.208998	-0.149006	-0.498995	-0.531207	-0.794591	-1.08663	-0.888725
165	165	I14.2.16A.20	16A	South Africa	Unheated	I14	Validation	0.274186	0.313156	0.439185	0.497177	0.507102	0.565511	0.36747	0.700691	0.876548	0.50723	0.633899	0.959469	0.924295	1.23409	1.48595	1.16637	0.9299	0.884171	0.710407	0.579812	0.51574	0.526587	0.458223	0.232108	0.223741	0.435288	0.555399	0.623125	0.778553	0.971549	1.11048	1.18807	1.40101	1.51576	1.30272	1.01491	0.762694	0.368299	0.31325	0.711133	0.94619	1.10226
166	166	I14.2.16A.20	16A	South Africa	Unheated	I14	Validation	0.159	-0.0562345	-0.227035	-0.31231	-0.268982	0.0626322	0.276571	0.665027	0.782314	0.47812	0.274102	0.265751	0.839506	1.59411	1.56358	1.35602	1.22779	0.513573	-0.0372175	-0.0234025	0.136195	0.557724	0.889341	0.876973	1.08325	1.27328	1.21155	1.22188	1.16644	0.856939	0.632908	0.606028	0.635659	0.783173	1.0818	1.28872	1.49101	1.75485	1.93156	1.90669	1.61996	1.30311
167	167	I14.2.16A.20	16A	South Africa	Unheated	I14	OUTLIER	-0.0377406	0.12139	0.579858	0.945627	1.2065	1.40138	1.00726	1.43893	1.54666	1.06395	1.42768	1.81006	1.57886	1.7259	1.9517	1.79223	1.6529	1.49708	1.32384	1.20526	1.05554	1.23652	1.70145	1.72687	1.43458	1.43276	1.52585	1.27177	1.09617	1.41566	1.63283	1.53309	1.53757	1.57816	1.46706	1.39462	1.61152	1.85308	1.87225	1.80236	1.46735	1.05569
168	168	I14.2.16A.20	16A	South Africa	Unheated	I14	Validation	0.169068	0.0372826	-0.102089	-0.114891	-0.008242	0.337856	0.580733	0.918239	1.13133	1.26772	1.53154	1.4998	1.42624	1.66161	1.54805	0.89769	0.337222	0.0945121	-0.0536488	-0.0373015	0.389225	0.946945	1.03305	1.00264	1.20558	1.17179	1.08473	1.2496	1.29012	1.10622	1.15526	1.30807	1.26444	1.27156	1.40509	1.41787	1.35216	1.28892	1.29892	1.21304	0.877086	0.697662
169	169	E3.1.6B.19	6B	South Africa	Unheated	E3	Training	-0.274556	-0.103425	-0.02344	-0.0677004	-0.256712	-0.729062	-1.01349	-1.06823	-0.945307	-0.766319	-0.70143	-0.563923	-0.425544	-0.813531	-1.09432	-0.71438	-0.599891	-0.923207	-1.02036	-1.29099	-1.86836	-2.2073	-1.95804	-1.44123	-1.05611	-0.75356	-0.412293	-0.349847	-0.365445	-0.15736	-0.271502	-0.618052	-0.693031	-0.717264	-0.801395	-0.922381	-1.1262	-1.26524	-1.28529	-1.29368	-1.28531	-1.36028
170	170	E3.1.6B.19	6B	South Africa	Unheated	E3	Training	-0.456395	-0.0718703	0.210285	0.238785	0.123662	-0.545579	-0.541519	-0.454813	-0.571862	-0.307841	-0.419527	-0.755654	-0.662953	-0.845676	-1.09121	-0.799725	-0.866752	-1.40499	-1.51604	-1.6746	-1.98363	-2.03293	-1.75418	-1.33541	-0.852209	-0.689768	-0.657662	-0.541115	-0.565012	-0.607204	-0.70729	-0.999077	-1.28767	-1.41186	-1.53689	-1.38991	-0.955914	-0.740377	-0.726081	-0.670524	-0.92251	-1.2322
171	171	E3.1.6B.19	6B	South Africa	Unheated	E3	Training	-0.39848	-0.410456	-0.469742	-0.494439	-0.495978	-0.45044	-0.296791	-0.0696453	0.293694	0.441733	0.00332685	-0.459342	-0.727392	-1.09319	-1.03532	-0.499438	-0.388886	-0.78067	-1.22301	-1.88586	-2.65556	-3.12586	-2.6632	-1.89429	-1.15962	-0.373709	-0.100757	-0.410831	-0.677444	-0.890864	-1.44156	-1.73412	-1.52382	-1.2572	-1.05195	-0.65116	-0.24332	-0.226737	-0.38152	-0.60567	-1.16438	-1.54075
172	172	E3.1.6B.19	6B	South Africa	Unheated	E3	Training	-0.440351	-0.689207	-1.03489	-1.27745	-1.33341	-1.1402	-0.751286	-0.319291	-0.0134389	-0.478861	-1.06865	-0.745196	-0.564598	-0.72674	-0.293224	0.0916545	-0.31131	-0.726505	-0.916292	-1.21871	-1.42696	-1.56897	-1.63386	-1.59666	-1.489	-1.35668	-1.31657	-1.21748	-0.843282	-0.644453	-0.734154	-0.564048	-0.562154	-0.828508	-0.7987	-0.630495	-0.625815	-0.560744	-0.542504	-0.848165	-1.16438	-1.22056
173	173	E3.1.6B.19	6B	South Africa	Unheated	E3	Training	0.355279	0.903351	1.21437	1.24263	0.84453	-0.232979	-0.982029	-1.83857	-1.97839	-1.26118	-0.808998	-0.637129	-0.391628	-0.533872	-0.557151	-0.268691	-0.587479	-1.08855	-1.36268	-2.04709	-2.60215	-2.57161	-2.24211	-1.6628	-0.654585	-0.121441	-0.128326	-0.0282951	-0.185553	-0.830694	-1.27441	-1.3621	-1.41286	-1.13511	-0.793312	-0.648577	-0.528881	-0.619686	-0.875768	-0.822788	-0.683524	-0.801401
174	174	E3.1.6B.19	6B	South Africa	Unheated	E3	Training	-0.391951	-0.553116	-0.897745	-1.22058	-1.4193	-1.53775	-1.16383	-0.818583	-0.453197	-0.00946721	0.266683	0.209974	0.201894	0.244031	-0.0292976	-0.464668	-0.779867	-1.23109	-1.83371	-2.28337	-2.40816	-2.64011	-2.329	-1.3288	-0.645174	-0.344712	-0.230334	-0.374795	-0.472255	-0.429559	-0.722215	-1.08908	-1.24499	-1.3793	-1.24323	-0.736401	-0.308816	-0.156568	-0.262901	-0.498521	-0.798698	-1.04009
175	175	E3.1.6B.19	6B	South Africa	Unheated	E3	Training	0.806406	1.03965	1.02976	0.869111	0.430414	-0.32472	-0.859665	-1.31431	-1.25942	-0.991919	-1.03155	-0.982245	-0.67991	-0.601376	-0.361535	-0.0316214	-0.354752	-0.720804	-0.949155	-1.54395	-1.94989	-1.83676	-1.46676	-1.1403	-0.692228	-0.240326	-0.279959	-0.732383	-0.933227	-0.922382	-1.1789	-1.2961	-0.923489	-0.662999	-0.645135	-0.439349	-0.311436	-0.518642	-0.728906	-0.980691	-1.38033	-1.47962
176	176	E3.1.6B.19	6B	South Africa	Unheated	E3	Training	-0.946107	-0.795229	-0.587825	-0.230124	0.289308	0.759187	1.21353	1.23565	0.618277	-0.074964	-0.998169	-1.51561	-1.26326	-1.04497	-0.765187	-0.177024	-0.305104	-0.789222	-0.853306	-1.12142	-1.38198	-1.26071	-1.13925	-1.10061	-0.892988	-0.889843	-1.03812	-1.10383	-1.19182	-1.22037	-1.06249	-0.723059	-0.519477	-0.530049	-0.607418	-0.762231	-1.07905	-1.27647	-1.02828	-0.70154	-0.562591	-0.50741
177	177	I14.2.16B.43	16B	South Africa	Heated	I14	Training	1.25193	1.28323	1.02688	0.521935	-0.112538	-0.919341	-0.992518	-0.704459	-0.28567	0.321655	0.589388	0.457482	0.307032	-0.025985	-0.134868	0.123264	0.107598	-0.167757	-0.330242	-0.58492	-1.06429	-1.58454	-1.58373	-1.11715	-0.648311	-0.164935	0.326571	0.592633	0.598662	0.441478	0.131453	-0.186024	-0.365838	-0.299421	-0.173663	-0.0777214	0.0396215	0.0876213	0.146618	0.124634	-0.113412	-0.274546
178	178	I14.2.16B.43	16B	South Africa	Heated	I14	Training	0.237509	0.432706	0.491943	0.478767	0.442684	0.225728	0.363974	0.640063	0.586866	0.565449	0.452146	0.0356733	-0.0660391	0.121881	0.309149	0.62585	0.588567	0.0346462	-0.313811	-0.404234	-0.336126	0.109343	0.805791	1.14484	0.866801	0.432389	0.185967	-0.214019	-0.441336	-0.0799981	0.256816	0.276006	0.456414	0.926976	1.22189	1.21122	1.30762	1.29734	0.931765	0.54759	0.327129	0.421136
179	179	I14.2.16B.43	16B	South Africa	Heated	I14	Training	-0.267414	-0.0282284	0.331406	0.619969	0.669681	0.548522	-0.101009	-0.237265	-0.00645857	-0.100435	-0.230356	-0.149086	-0.228834	-0.283143	0.0886931	0.483609	0.22241	-0.341653	-0.571235	-0.907375	-1.22173	-1.0085	-0.507613	-0.197802	0.0637603	0.223615	0.166668	0.135253	0.134879	-0.145899	-0.465518	-0.519045	-0.573535	-0.302134	0.284338	0.420808	0.427356	0.604068	0.290656	-0.210911	-0.352398	-0.411353
180	180	I14.2.16B.43	16B	South Africa	Heated	I14	Training	-0.239578	0.0306859	0.287718	0.492016	0.494832	0.212137	-0.282807	-0.551105	-0.554411	-0.118629	0.42989	0.43308	0.571573	0.706915	0.284309	0.0790108	0.079671	-0.506997	-0.927247	-0.990769	-1.23016	-1.33233	-0.818418	-0.392915	-0.174643	0.0264405	0.0481188	-0.0532431	-0.238958	-0.475403	-0.758033	-1.05908	-1.20516	-1.0727	-0.782536	-0.330861	0.115597	0.334617	0.304777	0.237422	0.139971	-0.0504139
181	181	I14.2.16B.43	16B	South Africa	Heated	I14	OUTLIER	0.771923	0.787283	0.661278	0.690029	0.749437	1.03441	1.35687	1.40683	1.75606	2.18831	1.86166	1.00479	0.574965	0.366181	0.219104	0.417229	0.625803	0.581991	0.578957	0.529775	0.445454	0.781915	1.41069	1.78309	1.89883	1.76042	1.54515	1.39929	1.37163	1.51308	1.55224	1.50909	1.57456	1.74096	1.84962	1.76141	1.88398	1.92325	1.59264	1.58524	1.8647	2.06865
182	182	I14.2.16B.43	16B	South Africa	Heated	I14	OUTLIER	0.204747	0.321001	0.311878	0.210881	0.0715136	-0.192205	0.00737067	0.272726	0.649689	1.2568	1.39429	1.26624	1.25328	0.604052	0.070063	0.154873	0.151041	0.271259	0.658375	0.754938	0.836244	1.10263	0.996284	0.976183	0.960908	0.675958	0.704274	0.842113	0.817905	0.98301	1.02392	0.732036	0.629968	0.742474	1.00098	1.31713	1.58008	1.61731	1.34976	1.06078	0.761912	0.525925
183	183	I14.2.16B.43	16B	South Africa	Heated	I14	Training	-0.434055	-0.175413	0.133609	0.324455	0.341456	0.0762235	-0.38769	-0.444114	-0.334532	-0.0895188	0.793396	1.56604	1.81627	1.58125	1.36175	1.35286	0.743718	0.0232432	-0.144021	-0.532104	-1.02774	-0.859037	-0.0998894	0.453677	0.876212	1.17469	1.05441	0.709057	0.542446	0.510244	0.409044	0.423016	0.541768	0.869998	1.26769	1.31713	1.30762	1.24682	0.900698	0.694215	0.718722	0.750057
184	184	I14.2.16B.43	16B	South Africa	Heated	I14	Training	0.141477	0.38236	0.523825	0.774147	0.970298	1.13295	1.36736	1.10012	1.30235	2.14829	2.05454	1.23138	0.985343	0.462615	-0.42674	-0.701737	-0.773661	-0.943163	-0.757456	-0.418133	-0.136514	0.233893	0.662085	0.817447	0.725642	0.586069	0.596753	0.584317	0.48623	0.570414	0.665741	0.621029	0.698252	1.00566	1.22189	1.11823	1.00634	0.764054	0.262413	0.0344033	0.070867	0.150432
185	185	I14.2.16A.24	16A	South Africa	Unheated	I14	Training	0.957823	1.15836	1.20155	1.20139	1.03165	0.7388	0.409424	0.126505	0.0842852	0.157913	0.147987	0.0217292	-0.103346	-0.000269254	0.473715	0.93246	0.846118	0.430901	-0.0728186	-0.787844	-1.21048	-1.06143	-0.467509	0.156047	0.584482	0.731051	0.701517	0.562141	0.427203	0.389903	0.197119	-0.0660159	-0.106928	0.085863	0.37055	0.580958	0.705058	0.822996	0.745363	0.533492	0.485494	0.560855
186	186	I14.2.16A.24	16A	South Africa	Unheated	I14	Training	0.382537	0.692468	0.9834	1.14083	1.07153	0.796563	0.356982	0.422514	0.660159	0.496314	0.237009	0.19603	-0.0185574	-0.164207	0.243944	0.553149	0.38687	0.31402	0.149004	-0.268024	-0.260218	0.00658865	0.0170803	0.109749	0.311574	0.403392	0.558156	0.817165	1.18893	1.50449	1.33136	0.936049	0.792143	0.587818	0.397491	0.6507	1.00896	1.02789	0.976954	1.01566	0.833896	0.671465
187	187	I14.2.16A.24	16A	South Africa	Unheated	I14	Training	0.0356551	0.380265	0.548775	0.70098	0.752504	0.548522	0.580733	0.476009	0.457731	0.601836	0.500366	0.443538	0.703844	0.703701	0.805952	1.28648	1.24331	0.6162	0.0778017	-0.401454	-0.774711	-0.852809	-0.484219	0.268485	0.916992	1.1428	1.39351	1.53511	1.23671	0.962953	0.635893	0.222003	0.302775	0.593244	0.785445	1.22414	1.56698	1.37032	1.31022	1.39068	1.04985	0.811184
188	188	I14.2.16A.24	16A	South Africa	Unheated	I14	Training	1.64833	1.85393	1.89045	1.69422	1.26478	0.565511	0.252099	0.390417	0.534514	0.638223	0.559714	0.300611	0.279899	0.555835	1.07919	1.51407	1.25572	0.613349	0.146265	-0.0678791	-0.0802854	0.237007	1.13665	1.92529	2.08391	2.16927	2.36672	2.22257	1.86071	1.68786	1.45374	1.07406	0.962852	1.1359	1.31619	1.60901	2.11977	2.29655	2.03323	1.87567	1.49615	1.02076
189	189	I14.2.16A.24	16A	South Africa	Unheated	I14	Training	1.64833	1.85393	1.89045	1.69422	1.26478	0.565511	0.252099	0.390417	0.534514	0.638223	0.559714	0.300611	0.279899	0.555835	1.07919	1.51407	1.25572	0.613349	0.146265	-0.0678791	-0.0802854	0.237007	1.13665	1.92529	2.08391	2.16927	2.36672	2.22257	1.86071	1.68786	1.45374	1.07406	0.962852	1.1359	1.31619	1.60901	2.11977	2.29655	2.03323	1.87567	1.49615	1.02076
190	190	I14.2.16A.24	16A	South Africa	Unheated	I14	Training	0.709726	0.726716	0.48312	0.286693	0.0623111	-0.0494962	0.00737067	0.165735	0.541494	0.856546	0.659863	0.356387	0.649579	0.931928	1.30897	1.98505	1.80185	0.932634	0.444768	-0.0706589	-0.496378	-0.152213	0.558483	0.883587	1.15539	1.46176	1.39351	1.22465	1.3885	1.35836	0.853787	0.78904	1.09657	1.22001	1.53711	1.80016	1.78705	1.69871	1.46555	1.15101	1.0988	1.31184
191	191	I14.2.16A.24	16A	South Africa	Unheated	I14	Training	0.688281	0.758165	0.660608	0.423324	0.157404	-0.290742	-0.139466	0.258461	0.401888	1.01665	1.67991	1.25927	1.05317	1.1248	0.663122	0.429873	0.542022	0.456558	0.398212	0.393566	0.543854	0.9594	1.21351	1.53507	1.8361	1.45886	1.19777	1.21356	1.11866	1.31538	1.64179	1.6621	1.6713	1.76538	1.49939	1.16731	1.22116	0.971755	0.468585	0.55323	0.738877	0.767522
192	192	I14.2.16A.24	16A	South Africa	Unheated	I14	OUTLIER	0.555632	0.812196	0.895465	1.00356	1.28625	1.41837	2.27285	3.001	2.83801	2.95972	3.47889	3.34042	3.0101	2.64846	2.40193	2.01033	1.28675	0.975395	1.05273	1.01068	1.11176	1.68802	2.17267	2.64622	3.09399	3.02756	2.79956	2.82964	2.82482	2.62766	2.73424	3.11719	3.17923	2.9565	2.83298	2.62415	2.57562	2.58565	2.50488	2.82591	3.14026	3.11945
193	193	I14.2.16B.50	16B	South Africa	Heated	I14	Training	-0.270917	0.0405994	0.312239	0.578715	0.801585	0.796563	0.965306	0.814815	0.69506	0.903849	0.852744	0.753794	0.67332	0.37261	0.526501	0.834471	0.48927	0.151527	0.102449	-0.334739	-0.695991	-0.426224	-0.0263656	0.328011	0.769558	0.820939	0.577454	0.431857	0.38223	0.269563	0.247862	0.48902	0.615743	0.547119	0.583386	0.606788	0.508571	0.455309	0.451639	0.437622	0.425027	0.409493
194	194	I14.2.16B.50	16B	South Africa	Heated	I14	OUTLIER	1.09763	1.4249	1.65792	1.63544	1.35374	0.711618	0.34999	0.647195	0.91494	1.51151	2.05083	1.61484	1.33806	1.43017	1.29655	1.14424	1.25882	1.21486	0.68576	0.110027	0.169933	0.59509	0.859263	1.32011	1.78904	1.46466	0.946886	0.819937	0.758878	0.705081	0.773196	0.876046	1.07666	1.26613	1.26231	1.2913	1.46743	1.21594	0.748188	0.694215	0.520046	0.164986
195	195	I14.2.16B.50	16B	South Africa	Heated	I14	Training	-0.260813	-0.294216	-0.367986	-0.360158	-0.213766	0.123793	0.545772	1.31411	1.85728	1.85355	1.79489	1.37431	0.378254	-0.141706	0.0917981	0.284471	0.327913	0.393841	0.222945	-0.154053	-0.277086	-0.0525728	0.311176	0.695088	1.03306	1.07031	1.08473	1.32444	1.56277	1.48729	1.1463	0.717035	0.356833	0.343624	0.59955	0.795351	0.930364	0.985789	0.725594	0.426343	0.32425	0.421136
196	196	I14.2.16B.50	16B	South Africa	Heated	I14	Training	-0.62555	-0.377209	-0.13238	0.0313742	0.178877	0.181556	0.377959	0.518806	0.635728	0.692804	0.589388	0.495828	0.354514	0.089736	0.110428	0.300275	-0.00411071	-0.267534	-0.157714	-0.304161	-0.544173	-0.295446	0.0538423	0.0700649	0.261384	0.385995	0.296245	0.199009	0.165798	0.281024	0.319498	0.183	0.248717	0.444014	0.440597	0.490551	0.67624	0.460922	-0.0708506	-0.363175	-0.648971	-0.845063
197	197	I14.2.16B.50	16B	South Africa	Heated	I14	Training	1.35291	1.51409	1.34904	0.966382	0.415076	-0.365494	-0.363217	0.11224	0.761373	1.56609	1.77635	1.34642	1.12779	0.748703	0.32778	0.233896	-0.0320379	-0.281788	-0.182361	-0.18185	-0.212423	-0.024549	0.18418	0.453677	0.738189	0.73395	0.814552	0.922501	0.876932	1.01453	1.20301	1.24507	1.33557	1.53746	1.60176	1.42045	1.24474	1.01947	0.807497	0.894414	1.03257	1.02076
198	198	I14.2.16B.50	16B	South Africa	Heated	I14	Training	1.14365	1.16579	1.00676	0.700148	0.255565	-0.287344	-0.562496	-0.176636	0.216911	0.165191	0.303776	0.558577	0.581748	0.568693	0.753167	0.594241	-0.165468	-0.658087	-0.82592	-1.17979	-1.24703	-0.743828	-0.300409	-0.0688291	0.374311	0.681757	0.616052	0.265537	-0.0618776	-0.292027	-0.555063	-0.510045	-0.015883	0.536266	0.98481	1.27322	1.36788	1.29734	0.982602	0.584246	0.18892	-0.0649679
199	199	I14.2.16B.50	16B	South Africa	Heated	I14	Training	1.4444	1.43849	1.20223	0.853458	0.402806	0.0830191	0.00387456	0.451045	1.08247	1.39508	1.17174	0.718934	0.656362	0.819422	1.10093	1.39712	1.09436	0.467961	0.15722	-0.198529	-0.465453	-0.0619141	0.478275	0.671939	1.16481	1.49945	1.3301	1.23297	1.31261	1.30105	1.30748	1.44908	1.4067	1.31497	1.43473	1.54185	1.5434	1.46294	1.51074	1.55141	1.46159	1.56217
200	200	I14.2.16B.50	16B	South Africa	Heated	I14	Training	-0.083232	0.202509	0.550973	0.756317	0.850665	0.701424	0.573741	1.0074	1.13133	0.758301	0.511494	0.408678	0.137454	0.0736636	0.417825	0.783896	0.833706	0.755887	0.674806	0.407465	0.234596	0.196528	0.304492	0.764535	1.02992	0.942724	0.966185	1.01398	0.826337	0.902783	1.25973	1.23907	1.06243	1.25799	1.37007	1.16473	1.39407	1.74923	1.58135	1.41324	1.22261	0.915973
201	201	I14.2.16A.9	16A	South Africa	Unheated	I14	OUTLIER	0.563761	0.591009	0.448941	0.281246	0.163539	0.0116647	0.531788	1.39613	2.04226	2.68318	2.55158	1.74034	1.46355	1.04443	0.678647	1.18533	1.38604	0.998201	0.981524	0.688223	0.192424	0.402036	0.685479	0.88028	1.43458	1.58354	1.57823	1.84558	1.85509	1.76236	1.77611	1.6471	1.48636	1.38009	1.39701	1.28613	1.02206	0.974562	1.21702	1.54013	2.05762	2.75269
202	202	I14.2.16A.9	16A	South Africa	Unheated	I14	Training	0.342813	0.360112	0.35646	0.227366	-0.0450523	-0.423258	-0.796735	-0.647397	-0.324062	-0.0640479	0.251846	0.290153	0.25955	0.514047	0.756272	0.651138	0.262749	-0.230474	-0.801273	-1.36882	-1.48882	-1.18598	-0.490903	0.298248	0.728779	0.731051	0.621566	0.423541	0.210771	0.0976475	-0.149123	-0.408038	-0.414206	-0.220736	0.111914	0.547378	0.812471	0.735986	0.434694	0.147192	-0.116291	-0.309475
203	203	I14.2.16A.9	16A	South Africa	Unheated	I14	Training	-0.909766	-0.973629	-1.01299	-0.733682	-0.226036	0.609683	1.17507	1.41753	1.64438	1.68981	1.65394	1.63924	1.59921	1.27588	1.03572	0.758609	0.163453	-0.264683	-0.461693	-0.665534	-0.690368	-0.385745	0.0505003	0.420607	0.69741	0.858635	0.820066	0.628669	0.682986	0.851209	0.764241	0.759038	0.942936	0.959535	0.868963	0.834097	0.815091	0.67143	0.561786	0.651919	0.914518	1.11391
204	204	I14.2.16A.9	16A	South Africa	Unheated	I14	Training	1.53353	1.7776	1.85452	1.62159	0.985636	0.0150625	-0.796735	-0.97907	-0.51602	-0.125906	0.0589655	0.460968	0.639404	0.414398	0.678647	1.04625	0.731306	0.462259	0.400951	-0.0234025	-0.53855	-1.04586	-1.32974	-0.845974	-0.532247	-0.460698	-0.00702029	0.0631809	-0.300796	-0.251913	-0.0177899	0.270006	0.672646	0.926976	0.992893	0.733358	0.351381	0.05394	-0.220537	-0.377274	-0.124929	0.229023
205	205	I14.2.16A.9	16A	South Africa	Unheated	I14	Training	0.115771	0.0795104	-0.0692617	-0.269283	-0.34567	-0.304333	0.234618	0.775585	1.08247	1.13673	0.826779	0.534175	0.449477	0.272961	0.386775	0.704873	0.498579	0.197139	0.13805	-0.18463	-0.445773	-0.239398	0.254362	1.10185	2.0149	2.23016	1.91182	1.54343	1.20861	0.874131	0.752302	1.09206	1.36402	1.38281	1.59099	1.85182	1.93376	1.80817	1.65195	1.47809	1.24276	1.39917
206	206	I14.2.16A.9	16A	South Africa	Unheated	I14	Training	0.8628	0.826539	0.808568	0.655044	0.412009	0.286889	0.297548	1.34264	2.46456	3.33451	3.50856	2.54561	1.85358	1.27588	0.548236	0.28131	0.151041	-0.0565779	0.17639	0.415804	0.538231	1.03724	1.61455	2.00135	2.10587	1.80971	1.50103	1.36879	1.35758	1.42999	1.38807	1.23907	0.940091	0.563398	0.564527	0.942586	1.32858	1.52469	1.59829	1.54859	1.25716	1.28564
207	207	I14.2.16A.9	16A	South Africa	Unheated	I14	Training	1.0077	0.925799	0.546998	0.36066	0.2617	0.392222	0.678624	0.493841	0.496122	0.62003	0.389088	0.5028	0.859855	0.819422	0.954993	1.11579	0.486167	-0.17631	-0.360367	-0.470949	-0.0718511	0.906466	1.74489	2.3056	2.18429	1.35157	0.955157	0.847657	0.711094	0.942897	1.05079	0.987053	1.12787	1.12776	1.32427	1.60385	1.37311	0.982982	0.81597	0.595525	0.508529	0.846113
208	208	I14.2.16A.9	16A	South Africa	Unheated	I14	Training	0.488306	0.485019	0.340335	0.245668	0.329186	0.466974	1.19955	1.73494	1.65834	1.63887	1.27189	0.447024	0.334164	0.748703	0.805952	0.929299	1.10988	0.544931	-0.0509102	-0.273584	-0.510436	-0.391973	0.398068	0.883587	1.17108	1.53425	1.46519	1.32167	1.41661	1.37268	1.14332	0.873045	0.513317	0.343624	0.402879	0.539629	0.896306	1.12613	1.0984	1.1792	1.07576	0.956724
209	209	E3.1.1A.5	1A	South Africa	Unheated	E3	Training	1.91219	1.7166	1.17373	0.434187	-0.314994	-0.93633	-1.08342	-0.715159	-0.753349	-1.48314	-1.66954	-1.77706	-2.33838	-1.84216	-0.839708	-0.736507	-0.804691	-0.421475	-0.42883	-0.826762	-0.881546	-0.734487	-0.911994	-0.733536	-0.111905	-0.0924444	-0.561168	-1.05116	-1.53193	-2.12292	-2.34	-1.80313	-1.16533	-0.76339	-0.281428	0.113425	-0.204023	-0.877909	-1.07912	-1.27676	-1.63371	-1.44469
210	210	E3.1.1A.5	1A	South Africa	Unheated	E3	Training	-0.352768	-0.61207	-0.972365	-1.1963	-1.19537	-0.977104	-0.74779	-0.611734	-1.00115	-1.48678	-1.27265	-1.00665	-0.710434	-0.112776	-0.0355077	-0.527886	-1.01259	-1.4506	-1.71595	-1.81915	-1.90491	-1.99556	-1.99146	-1.63635	-0.980821	-0.631776	-0.503272	-0.360935	-0.604363	-1.25189	-1.62662	-1.67112	-1.67177	-1.50683	-1.1651	-0.914631	-0.989971	-0.976146	-0.748675	-0.690262	-0.723835	-0.772293
211	211	E3.1.1A.5	1A	South Africa	Unheated	E3	Training	-0.228487	-0.46836	-0.889635	-1.45985	-1.81808	-2.22411	-1.74418	-0.743689	-0.711468	-0.984642	-0.627245	-0.905553	-1.35822	-1.03212	-1.07879	-1.56467	-1.47184	-1.25675	-1.28326	-1.11586	-0.963077	-1.21089	-1.45674	-1.27919	-1.10943	-1.12471	-0.991253	-0.904247	-1.01474	-1.12295	-1.10726	-0.990076	-0.977547	-1.06456	-1.11122	-1.15744	-1.40652	-1.64416	-1.57054	-1.42902	-1.26515	-1.08957
212	212	E3.1.1A.5	1A	South Africa	Unheated	E3	Training	-1.41612	-1.31627	-1.21391	-1.07136	-0.765921	-0.725664	-0.436636	-0.504743	-1.36412	-1.8361	-1.42102	-1.41103	-1.42944	-0.829604	-0.836603	-1.24858	-0.997079	-0.800625	-0.979279	-1.04914	-1.2386	-1.68107	-1.99146	-2.01996	-1.78386	-1.45237	-1.22008	-0.948599	-0.62966	-0.718949	-0.919215	-0.90007	-1.06859	-1.22736	-1.06272	-0.93013	-1.08429	-1.16139	-1.2288	-1.39801	-1.2306	-0.879993
213	213	E3.1.1A.5	1A	South Africa	Unheated	E3	Training	-0.745672	-0.693935	-0.653688	-0.677254	-0.707638	-1.08923	-1.17082	-1.52472	-2.01678	-1.52317	-0.278576	0.0949357	0.184936	0.30832	-0.507471	-1.72271	-2.08314	-1.92952	-1.95694	-1.68294	-1.17112	-1.1673	-1.32974	-1.40486	-1.65839	-1.71044	-1.45994	-1.24243	-1.00631	-0.793446	-0.686397	-0.510045	-0.345922	-0.383532	-0.618194	-1.0567	-1.51918	-1.63854	-1.44062	-1.17243	-0.738231	-0.513232
214	214	E3.1.1A.5	1A	South Africa	Unheated	E3	Training	-2.01925	-1.90138	-1.61573	-1.18513	-0.732178	-0.518397	-0.793239	-1.61745	-2.42513	-2.42193	-1.58423	-0.734738	0.127279	0.716558	0.231524	-0.790243	-1.37254	-1.57888	-1.74881	-1.66904	-1.37917	-1.29185	-1.28964	-1.38171	-1.43881	-1.13921	-0.853406	-0.818315	-0.598741	-0.489729	-0.847578	-1.12809	-1.16817	-1.26534	-1.37524	-1.36667	-1.49036	-1.53189	-1.31071	-1.11322	-0.887958	-0.76065
215	215	E3.1.1A.5	1A	South Africa	Unheated	E3	Training	-0.812418	-0.507142	-0.259566	-0.0262771	0.0469734	-0.379086	-0.775759	-1.7708	-2.46352	-2.06534	-1.25411	-0.856749	-0.462851	-0.450296	-1.17505	-1.63737	-1.61148	-1.41639	-1.045	-0.887917	-1.00806	-0.90263	-0.958782	-1.58013	-1.59565	-1.05802	-0.751398	-0.405287	0.0786627	0.226584	0.0120586	-0.300031	-0.698722	-1.07813	-1.37524	-1.75671	-2.14794	-2.10728	-1.69763	-1.33034	-0.807336	-0.446283
216	216	E3.1.1A.5	1A	South Africa	Unheated	E3	Training	-2.05295	-1.67054	-1.15577	-0.702697	-0.34567	-0.678095	-1.02049	-1.73871	-2.66595	-2.43649	-1.11687	-0.159544	0.629229	0.973716	0.0421178	-1.28019	-1.96522	-2.28587	-2.21984	-1.58008	-1.10084	-0.97736	-0.811734	-1.21305	-1.8215	-1.74233	-1.43237	-1.21194	-0.8742	-0.584282	-0.51626	-0.675056	-0.866586	-0.874634	-0.930713	-1.27884	-1.54276	-1.3719	-1.10171	-0.918658	-0.689282	-0.693701
217	217	I14.2.16E.31	16E	South Africa	Heated	I14	OUTLIER	-1.31348	-1.27645	-1.29138	-1.07521	-0.796596	-0.698482	-0.541519	-1.23228	-1.47581	-0.31148	0.841616	1.40917	2.14525	1.80627	0.35262	-0.660645	-0.990873	-1.20543	-1.00393	-0.359757	0.16431	0.539042	0.785739	0.490054	-0.0679886	-0.475196	-0.522571	0.00219688	0.581797	0.839748	0.988105	0.915048	0.510472	0.186254	0.0337842	-0.266284	-0.486964	-0.479347	-0.432357	-0.196813	0.217714	0.287239
218	218	I14.2.16E.31	16E	South Africa	Heated	I14	Training	-1.10692	-0.733407	-0.229671	0.280618	0.654343	0.507748	0.126239	-0.986203	-1.96443	-1.62505	-0.675465	0.199516	1.16509	1.10872	-0.085188	-1.21381	-1.93109	-2.12052	-1.73238	-1.25763	-0.946209	-0.513409	-0.290383	-0.713694	-0.82084	-0.504192	-0.246875	0.187921	0.770121	1.00593	0.803044	0.339011	-0.14107	-0.456791	-0.674771	-0.886218	-0.934955	-0.785286	-0.757148	-0.676163	-0.323604	-0.248349
219	219	I14.2.16E.31	16E	South Africa	Heated	I14	Training	-1.20653	-0.865365	-0.44581	0.0739564	0.626736	0.698026	0.846438	-0.390619	-1.7969	-1.43584	-0.512258	0.122824	1.15492	1.48803	0.542026	-0.433058	-0.879164	-0.988775	-0.765672	-0.432031	-0.142137	0.134253	-0.0831795	-0.743457	-0.892988	-0.576683	-0.293744	0.315433	1.08493	1.39561	1.48658	1.28707	0.743775	0.321917	-0.0658984	-0.679573	-1.02927	-0.908784	-0.695014	-0.329339	0.275301	0.624892
220	220	I14.2.16E.31	16E	South Africa	Heated	I14	Training	-2.11975	-1.80283	-1.22999	-0.627302	-0.0481198	0.0320517	-0.0870244	-0.529707	-1.17566	-0.897313	0.114604	0.746822	1.15831	0.73906	-0.578886	-1.53306	-1.71077	-1.61309	-1.34624	-0.924054	-0.586344	-0.295446	-0.0464175	-0.17796	-0.37854	-0.446199	-0.481217	-0.344303	0.0758519	0.475861	0.704544	0.78904	0.538923	0.126562	-0.313758	-0.917214	-1.40652	-1.43084	-1.11301	-0.636687	0.0478321	0.499728
221	221	I14.2.16E.31	16E	South Africa	Heated	I14	Training	-1.44194	-1.00601	-0.456684	0.104498	0.418144	0.164567	-0.611441	-2.12388	-3.02892	-2.6912	-1.52488	-0.100282	0.992126	1.01872	0.0141727	-1.07789	-1.57734	-1.61879	-1.40375	-0.801743	-0.254595	-0.183351	-0.377275	-0.902193	-1.46076	-1.51036	-1.26695	-0.834947	-0.28112	0.0260162	0.0896648	-0.0510149	-0.462573	-0.757963	-0.868748	-1.22202	-1.63183	-1.43365	-0.985914	-0.836886	-0.340881	0.167896
222	222	I14.2.16E.31	16E	South Africa	Heated	I14	Training	-1.72633	-1.29497	-0.562553	0.106504	0.629803	0.534931	0.119246	-0.77222	-1.69918	-1.2721	-0.00409164	1.04662	2.20969	2.32701	1.06988	0.0031487	-0.584376	-1.12561	-1.08334	-0.601599	-0.454207	-0.42311	-0.404011	-0.865816	-0.927494	-0.185233	0.5361	1.34385	2.20644	2.36979	2.12235	1.83011	1.23883	0.788599	0.648045	0.0901773	-0.374311	-0.0976258	0.217225	0.471458	1.11895	1.53597
223	223	I14.2.16E.31	16E	South Africa	Heated	I14	OUTLIER	-1.32012	-1.18625	-0.998095	-0.866044	-0.775123	-1.1436	-1.28969	-2.10961	-2.72877	-1.70147	0.0775118	1.17212	2.16221	2.46202	1.41764	0.221252	-0.320619	-0.544057	-0.560281	-0.362537	-0.2068	0.0346125	0.321202	0.103135	-0.162095	-0.196831	-0.166924	0.118621	0.584608	0.974414	1.31644	1.29007	0.82913	0.476574	0.203514	-0.144881	-0.311436	-0.0611378	0.431869	0.798544	1.13623	1.3817
224	224	I14.2.16E.31	16E	South Africa	Heated	I14	Training	-2.5381	-2.20866	-1.71959	-1.05364	-0.361007	-0.171818	-0.132474	-1.36067	-2.35882	-1.45404	-0.0189286	0.907179	1.89767	1.65197	0.070063	-1.06524	-1.46564	-1.6587	-1.19836	-0.487627	-0.220857	0.16539	0.391384	-0.220951	-0.554205	-0.449099	-0.533599	-0.252827	0.474986	0.8684	1.03586	1.22407	1.03683	0.61495	0.195432	-0.485844	-1.04237	-1.03228	-0.779742	-0.405471	0.306974	0.782076
225	225	I14.2.16E.6	16E	South Africa	Heated	I14	Training	-2.27024	-1.98506	-1.49559	-0.967805	-0.376345	-0.277151	-0.0205982	-0.597468	-1.36761	-0.668074	0.437309	0.785168	1.36859	1.31124	0.0359078	-0.809208	-0.804691	-0.988775	-0.938201	-0.44593	-0.271463	-0.117962	0.0170803	-0.525195	-0.808292	-0.585382	-0.470189	-0.0809631	0.570554	0.816826	0.853787	0.801041	0.627123	0.449441	0.136161	-0.253369	-0.633675	-0.838614	-0.666772	-0.408291	-0.0327898	0.345455
226	226	I14.2.16E.6	16E	South Africa	Heated	I14	Training	-1.81126	-1.49195	-1.19767	-0.740105	-0.0910652	0.103406	0.699601	-0.0946099	-1.43393	-1.14838	-0.289704	0.21346	1.14135	1.43339	0.731432	0.072689	-0.407504	-0.831983	-0.943678	-0.673873	-0.389544	-0.177123	0.0271063	-0.330082	-0.798882	-0.814453	-0.839621	-0.671399	-0.00847226	0.392768	0.391135	0.49202	0.513317	0.422308	0.281644	-0.168128	-0.591757	-0.717923	-0.695014	-0.481603	0.0247973	0.403671
227	227	I14.2.16E.6	16E	South Africa	Heated	I14	Training	-1.18569	-1.04645	-0.835355	-0.663591	-0.520519	-0.667901	-0.68486	-1.23585	-1.53514	-0.711738	0.348287	0.73985	1.13457	1.05408	0.0545379	-0.71122	-0.84503	-1.09995	-1.17372	-0.773946	-0.572287	-0.441793	-0.00297162	-0.0886711	-0.344034	-0.12434	0.0481188	0.160201	0.477797	0.550357	0.337407	0.228003	0.0780073	-0.139338	-0.241017	-0.470346	-0.790864	-0.73757	-0.502964	-0.301142	0.217714	0.488085
228	228	I14.2.16E.6	16E	South Africa	Heated	I14	Training	-2.90697	-2.59354	-2.01683	-1.33769	-0.575734	-0.314527	-0.0975127	-0.879212	-1.76549	-1.07561	0.237009	0.945525	1.74844	1.70983	0.225314	-0.98622	-1.20188	-1.2881	-1.25587	-0.97965	-0.788768	-0.718918	-0.708132	-0.898886	-0.899262	-0.582482	-0.19725	0.215641	0.640824	0.859804	0.725438	0.285007	-0.189438	-0.435084	-0.715183	-1.19877	-1.45368	-1.31857	-1.12713	-0.667704	0.105419	0.298882
229	229	I14.2.16E.6	16E	South Africa	Heated	I14	Training	-1.9709	-1.78837	-1.49077	-1.13211	-0.584937	-0.430053	0.119246	-0.322858	-1.23499	-0.64988	0.522621	1.06405	1.55512	1.16658	-0.206284	-1.39082	-1.838	-1.61879	-1.05048	-0.470949	-0.263029	-0.145986	0.0738942	-0.257328	-0.573026	-0.214229	0.0674175	0.207325	0.674554	0.957223	0.967211	1.04106	0.817749	0.495567	0.300503	-0.201708	-0.748947	-0.72915	-0.373048	-0.143238	0.249387	0.537568
230	230	I14.2.16E.6	16E	South Africa	Heated	I14	OUTLIER	-2.10496	-1.70547	-0.980419	-0.268196	0.408941	0.507748	0.451377	-0.176636	-1.04652	-0.628048	0.533749	1.17212	1.75862	1.61661	0.355725	-0.758633	-1.13671	-1.15982	-0.804012	-0.0762185	0.420151	0.651137	0.899367	0.642176	0.117087	0.0438382	0.227321	0.551053	0.972499	1.37555	1.64776	1.49709	1.08519	0.834725	0.672292	0.338151	0.144415	0.413207	0.731242	0.784446	1.04985	1.3817
231	231	I14.2.16E.6	16E	South Africa	Heated	I14	Training	-1.5771	-1.18799	-0.777541	-0.220161	0.353726	0.439791	0.507315	-0.775787	-2.03772	-1.43584	-0.171008	0.5028	1.33128	1.58447	0.607231	-0.309783	-0.410607	-0.335952	-0.231655	0.0655507	0.0912124	-0.117962	-0.223543	-0.482204	-0.635764	-0.295419	0.169425	0.612037	1.06807	1.34117	1.50448	1.50009	1.21038	1.06807	1.01175	0.542212	0.139175	0.208313	0.265238	0.330473	0.865569	1.3264
232	232	I14.2.16E.6	16E	South Africa	Heated	I14	Training	-1.64607	-1.32303	-0.857327	-0.382356	0.129797	0.19175	0.280067	-0.265796	-1.20707	-1.13747	-0.171008	0.401706	0.771675	0.854781	0.110428	-0.799725	-1.00949	-0.897551	-0.688993	-0.229107	0.0940238	0.128025	-0.0430755	-0.548344	-0.883577	-0.646274	-0.315799	0.143569	0.73358	1.06037	1.23883	1.08906	0.533233	0.22424	-0.0874514	-0.831974	-1.231	-0.953692	-0.683717	-0.363175	0.499891	1.06442
233	233	E3.1.6B.21	6B	South Africa	Unheated	E3	Training	-2.03409	-1.65276	-1.17545	-0.549768	0.0745812	0.133987	-0.0835283	-1.4534	-3.0359	-2.99321	-1.85501	-0.936927	0.0730146	0.49476	-0.42053	-1.48248	-1.70767	-1.6416	-1.48317	-1.05192	-0.726916	-0.768738	-1.04567	-1.35856	-1.62074	-1.66694	-1.36896	-0.854351	-0.435715	-0.154495	0.0717557	-0.0840171	-0.442657	-0.641293	-0.857971	-1.25818	-1.65017	-1.64697	-1.40955	-1.31624	-0.985856	-0.562715
234	234	E3.1.6B.21	6B	South Africa	Unheated	E3	Training	-1.79227	-1.62283	-1.32043	-0.983524	-0.615612	-0.555773	-0.524039	-1.20018	-1.78992	-1.22116	-0.193263	0.328499	0.741151	0.37261	-1.03222	-1.93134	-1.97453	-2.02075	-1.70773	-1.06026	-1.02212	-1.3043	-1.40661	-1.91744	-2.32968	-2.06419	-1.57297	-1.12324	-0.573444	-0.194608	-0.137184	-0.213025	-0.442657	-0.700985	-0.992677	-1.37958	-1.80736	-2.0343	-1.91792	-1.62077	-1.15574	-0.839242
235	235	E3.1.6B.21	6B	South Africa	Unheated	E3	Training	-2.01872	-1.81829	-1.46124	-1.02019	-0.471438	-0.280549	-0.0205982	-0.811451	-1.77945	-1.53409	-0.805289	-0.323387	0.15102	-0.000269254	-1.09742	-2.06725	-2.33759	-2.12338	-1.60367	-1.0964	-0.85062	-0.840354	-1.08244	-1.63304	-1.85601	-1.71044	-1.55367	-1.08166	-0.441336	-0.151629	-0.095396	-0.231027	-0.656044	-1.02115	-1.28634	-1.64564	-1.95931	-1.93045	-1.74282	-1.61231	-1.19029	-0.815955
236	236	E3.1.6B.21	6B	South Africa	Unheated	E3	Training	-3.15343	-2.70779	-1.9003	-1.10703	-0.278184	-0.117453	-0.0240943	-0.690194	-1.77596	-1.49042	-0.367598	0.199516	0.707235	0.639411	-0.473315	-1.40662	-1.60837	-1.49051	-1.20932	-0.821202	-0.55823	-0.500954	-0.801708	-1.46108	-1.77445	-1.79743	-1.83764	-1.53072	-0.893876	-0.504055	-0.283442	-0.168023	-0.377218	-0.600594	-0.906465	-1.39766	-1.62135	-1.4533	-1.2175	-0.946855	-0.634575	-0.679147
237	237	E3.1.6B.21	6B	South Africa	Unheated	E3	Training	-2.01524	-1.79214	-1.44495	-1.06769	-0.661625	-0.637321	-0.614937	-1.47123	-2.25062	-1.65416	-0.604989	-0.107254	0.245984	-0.0581298	-1.29304	-2.18737	-2.23829	-2.0464	-1.56533	-1.03525	-1.08959	-1.29808	-1.35982	-2.01996	-2.34536	-1.71624	-1.22559	-0.934739	-0.224904	0.303946	0.0777254	-0.372036	-0.647509	-0.939752	-1.29442	-1.56814	-1.78902	-1.71994	-1.48581	-1.33034	-0.821733	-0.39971
238	238	E3.1.6B.21	6B	South Africa	Unheated	E3	Training	-1.95389	-1.75685	-1.44491	-1.14421	-0.765921	-0.797019	-0.688356	-1.06823	-1.87369	-1.7888	-0.920275	-0.274583	0.327381	0.301891	-0.687562	-1.61208	-2.049	-2.18894	-1.93229	-1.39662	-1.15144	-1.15484	-1.15262	-1.63635	-2.05677	-1.78003	-1.43237	-1.05394	-0.472255	-0.383715	-0.558048	-0.633053	-0.906418	-0.980451	-0.987289	-1.3925	-1.77592	-1.81537	-1.78236	-1.59821	-1.14422	-0.932387
239	239	E3.1.6B.21	6B	South Africa	Unheated	E3	OUTLIER	-2.1536	-2.08205	-1.78309	-1.27588	-0.637085	-0.131044	-0.0205982	-0.754389	-1.56306	-1.43948	-0.771906	-0.459342	-0.0524729	-0.0131271	-0.858338	-1.33076	-1.1243	-1.00018	-0.795796	-0.562682	-0.642573	-0.690894	-0.901968	-1.50076	-1.51095	-1.203	-1.03261	-0.466271	0.264176	0.378442	0.116528	-0.13502	-0.505251	-0.725404	-0.736736	-0.95596	-1.26243	-1.26244	-1.07629	-0.949675	-0.74399	-0.591823
240	240	E3.1.6B.21	6B	South Africa	Unheated	E3	Training	-0.494492	-0.147419	0.133397	0.339089	0.329186	-0.229581	-0.758278	-2.26653	-3.30464	-2.93135	-2.16287	-1.20186	0.0628399	0.427256	-0.280804	-0.970415	-1.29187	-1.39073	-1.32981	-1.04081	-0.794391	-0.753169	-0.898626	-1.34864	-1.54546	-1.42917	-1.32484	-0.915335	-0.238958	0.0145552	0.0389223	0.0959947	-0.220735	-0.627726	-0.938795	-1.3925	-1.89381	-2.08482	-1.87838	-1.56437	-1.16438	-0.891636
241	241	E3.1.5N.7	5N	South Africa	Unheated	E3	Training	-0.486495	-0.371903	-0.221178	-0.238715	-0.293522	-0.640719	-0.698844	-0.601035	-0.76731	-0.846371	-0.571606	-0.0549633	0.327381	0.607266	1.21271	1.83016	1.58774	0.929783	0.414643	-0.337519	-0.785957	-0.606822	-0.160045	0.195731	0.411954	0.559973	0.582968	0.490069	0.323203	0.232314	0.0598163	-0.342034	-0.436967	-0.180037	0.0580313	0.178001	0.388059	0.660203	0.612623	0.485557	0.497011	0.447333
242	242	E3.1.5N.7	5N	South Africa	Unheated	E3	Training	-0.486801	-0.468248	-0.436322	-0.5606	-0.683097	-1.09603	-0.968045	-0.747256	-0.753349	-0.580745	-0.219228	-0.0305611	0.00857504	0.0158031	0.250154	0.59108	0.383767	0.108766	0.0668475	-0.462609	-0.763465	-0.351494	-0.129967	-0.0787501	0.251973	0.336701	0.177696	0.187921	0.13769	-0.114381	-0.31926	-0.327033	-0.246341	-0.171897	0.15502	0.451805	0.416877	0.317777	0.259589	0.116175	0.0334354	0.098037
243	243	E3.1.5N.7	5N	South Africa	Unheated	E3	Training	0.22162	-0.0110877	-0.358493	-0.595959	-0.594139	-0.270355	0.336005	0.729222	0.789294	0.263436	-0.304541	-0.358247	-0.469634	-0.234926	0.507871	1.10947	1.10057	0.770141	0.359872	-0.423692	-0.994003	-1.02095	-0.831786	-0.349924	0.161004	0.278708	0.428579	0.592633	0.536824	0.630584	0.635893	0.143998	-0.112619	-0.0226677	0.0418666	0.3459	0.786273	0.904393	0.60415	0.248701	-0.110532	-0.364781
244	244	E3.1.5N.7	5N	South Africa	Unheated	E3	Training	-0.172921	-0.321199	-0.482106	-0.724781	-0.956107	-1.17758	-1.14285	-0.993335	-0.690527	-0.413364	-0.378725	-0.285041	-0.222051	-0.344218	-0.268384	0.227574	0.464446	0.299766	0.181867	-0.301381	-0.825317	-1.03029	-1.15262	-0.948491	-0.413045	-0.141738	0.0122784	0.196237	0.118014	0.0116899	-0.161063	-0.576049	-0.775541	-0.814942	-0.933407	-0.824224	-0.476485	-0.106046	0.146618	0.25716	0.226352	0.0310886
245	245	E3.1.5N.7	5N	South Africa	Unheated	E3	Training	-0.139154	-0.352379	-0.605796	-0.89994	-1.00212	-0.932932	-0.391186	0.0944077	0.161068	-0.180487	-0.808998	-1.30296	-1.58546	-1.33749	-0.743452	-0.170702	0.334119	0.50217	0.302363	0.048872	-0.0353024	-0.145986	-0.183439	-0.0853641	-0.196601	-0.391106	-0.417807	-0.377567	-0.435715	-0.426694	-0.310305	-0.28203	-0.195128	0.115709	0.362467	0.353649	0.304224	0.124109	-0.20924	-0.343437	-0.427261	-0.696612
246	246	E3.1.5N.7	5N	South Africa	Unheated	E3	Training	-0.991525	-1.20842	-1.37718	-1.35616	-1.06654	-0.514999	0.112254	0.761319	0.995213	0.645501	0.170243	-0.00615894	0.127279	0.478687	0.923943	1.34338	1.29606	0.909828	0.483107	-0.142933	-0.496378	-0.139758	0.498327	0.688474	0.725642	0.748449	0.555399	0.279397	0.264176	0.501648	0.498589	0.234004	0.177588	0.330057	0.392103	0.4983	0.794132	0.949301	0.824443	0.702674	0.603547	0.517193
247	247	E3.1.5N.7	5N	South Africa	Unheated	E3	Training	0.640497	0.561175	0.480666	0.15246	-0.40702	-1.11641	-1.76166	-1.98835	-1.68173	-1.15202	-0.642082	-0.0235891	0.585139	0.613695	0.39609	0.363494	0.00209534	-0.504146	-0.642437	-0.707231	-0.591967	-0.363949	-0.373933	-0.369766	-0.315802	-0.356311	-0.252389	-0.0892791	-0.112472	-0.214665	-0.420745	-0.774062	-0.860896	-0.74711	-0.593947	-0.276617	0.0579603	0.191472	0.135321	-0.0191711	-0.415744	-0.821777
248	248	E3.1.5N.7	5N	South Africa	Unheated	E3	Training	-0.437595	-0.514176	-0.513183	-0.665131	-0.793528	-1.02467	-0.880642	-0.280061	0.143618	0.401707	0.767431	0.806084	0.561398	0.385468	0.309149	0.458321	0.594773	0.547782	0.524186	0.140605	-0.445773	-0.566343	-0.193465	-0.0721361	0.195509	0.876032	1.14814	1.01121	0.874121	0.58474	0.0329526	-0.267029	-0.183748	0.0560171	0.362467	0.521548	0.665761	0.929654	0.863983	0.592705	0.407751	-0.0213059
249	249	E3.1.5N.23	5N	South Africa	Unheated	E3	Training	-1.11814	-1.09095	-1.01185	-0.968092	-0.845676	-0.868373	-0.63941	-0.358521	-0.341512	-0.511609	-0.415818	-0.285041	-0.52729	-0.485655	0.0483279	0.271827	0.135525	0.214244	0.192821	-0.0734387	-0.0943426	0.00658865	-0.290383	-0.657475	-0.789471	-0.750661	-0.503272	-0.0948231	0.151744	0.00882468	-0.262548	-0.732059	-1.22792	-1.14596	-0.682853	-0.356691	-0.0258742	0.365492	0.149442	-0.247567	-0.398468	-0.655861
250	250	E3.1.5N.23	5N	South Africa	Unheated	E3	Training	-1.00765	-0.750253	-0.439146	-0.204739	-0.0235796	-0.222786	-0.286303	-0.597468	-1.0186	-1.25754	-1.03526	-0.375677	0.0865808	0.272961	0.579286	0.891368	0.768542	0.456558	0.201036	-0.123475	-0.397978	-0.634846	-0.668028	-0.402836	-0.441277	-0.536088	-0.348883	-0.471815	-0.756147	-0.667375	-0.680427	-0.90007	-0.721483	-0.326554	-0.0174042	0.172835	0.296365	0.32339	0.0562416	-0.247567	-0.496366	-0.769382
251	251	E3.1.5N.23	5N	South Africa	Unheated	E3	Training	0.261215	0.251192	0.216036	-0.0881083	-0.554261	-1.20816	-1.63231	-1.3999	-0.962758	-0.76268	-0.285994	0.621325	0.981951	0.706915	0.892893	0.976713	0.141731	-0.273235	-0.113897	-0.156832	0.0546637	0.62	0.906051	0.943113	0.7476	0.348299	0.128071	0.0354609	-0.0731208	-0.0971896	-0.0237596	-0.117019	-0.175212	0.118422	0.483703	0.601622	0.650042	0.604068	0.270886	0.0485019	0.165886	0.36292
252	252	E3.1.5N.23	5N	South Africa	Unheated	E3	Training	0.420303	0.467098	0.607945	0.596636	0.390536	0.06603	-0.489077	-0.643831	-0.592803	-0.871842	-1.13912	-0.954357	-0.67991	-0.148135	0.843213	1.73217	1.87012	1.60541	1.20335	0.399125	-0.0943426	0.128025	0.324544	0.404072	0.60644	0.597668	0.491989	0.343153	0.0646087	-0.0914591	-0.137184	-0.111019	0.160517	0.544405	0.933622	1.11565	0.97752	0.66301	0.378208	0.144372	-0.067342	-0.0562355
253	253	E3.1.5N.23	5N	South Africa	Unheated	E3	Training	-0.497273	-0.471513	-0.342821	-0.411098	-0.489843	-0.752847	-0.716325	0.11224	0.531024	0.245243	0.240719	0.541147	0.334164	-0.025985	0.302939	0.771253	0.594773	0.46511	0.483107	0.0599911	-0.209612	-0.226943	-0.263647	0.179196	0.59703	0.591868	0.616052	0.445717	0.030879	-0.0885939	-0.11629	-0.0810169	0.277169	0.650223	0.97134	1.17248	1.30238	1.30857	1.05603	0.759068	0.54884	0.371653
254	254	E3.1.5N.23	5N	South Africa	Unheated	E3	Training	0.58402	0.332659	0.13492	-0.0475868	-0.238306	-0.192205	-0.377202	-0.618866	-0.543941	-0.435196	-0.493712	-0.222292	0.290074	0.385468	0.32778	0.344528	0.228616	0.19999	0.190082	0.162843	0.532608	0.940717	0.855921	0.771149	0.763284	0.696255	0.690489	0.553825	0.337257	0.123435	-0.384927	-0.834066	-0.621902	-0.169184	0.316667	0.867677	1.27094	1.58363	1.49097	0.964907	0.612185	0.348366
255	255	E3.1.5N.23	5N	South Africa	Unheated	E3	Training	-0.065305	-0.229949	-0.367009	-0.486341	-0.514384	-0.484418	-0.342241	-0.415583	-0.631194	-0.991919	-1.2096	-0.769598	-0.289882	0.00937417	0.507871	0.93246	0.706482	0.359632	0.242115	-0.05676	-0.352995	-0.279877	0.0972882	0.711623	1.09579	0.968821	0.974456	0.842113	0.101149	-0.343601	-0.489396	-1.12809	-1.29621	-0.861068	-0.623582	-0.0880536	0.741736	1.16542	1.15206	0.976186	0.439424	0.0369102
256	256	E3.1.5N.23	5N	South Africa	Unheated	E3	Training	0.117991	-0.0848989	-0.348416	-0.727858	-0.986782	-1.16059	-0.807224	-0.169504	0.161068	0.398068	0.581969	0.328499	-0.181352	-0.543515	-0.40811	-0.252886	-0.469564	-0.273235	0.0969715	-0.0623196	-0.032491	0.345989	0.120682	-0.2441	-0.356582	-0.579582	-0.569439	-0.485675	-0.646525	-0.710353	-0.772957	-1.03808	-0.971857	-0.516482	-0.0497337	0.214164	0.301604	0.295323	0.0364717	-0.31806	-0.47909	-0.478302
257	257	E3.1.1B.2	1B	South Africa	Heated	E3	Training	-0.260747	-0.463523	-0.640777	-0.836368	-0.992917	-0.983899	-0.957557	-0.704459	-0.338022	-0.573467	-1.10574	-1.12169	-0.991933	-0.938896	-0.510576	0.0252752	-0.230631	-0.643833	-0.754718	-1.26597	-1.77277	-1.76203	-1.65392	-1.41809	-0.836524	-0.515791	-0.370938	-0.435779	-0.919173	-1.25762	-1.48932	-1.85113	-1.64332	-1.13239	-0.806783	-0.317946	-0.044213	-0.324975	-0.675244	-0.99761	-1.54157	-1.84347
258	258	E3.1.1B.2	1B	South Africa	Heated	E3	Training	-0.456383	-0.38802	-0.321681	-0.3421	-0.351805	-0.545579	-0.482085	-0.408451	-0.638175	-1.13383	-1.58052	-1.39708	-1.06994	-0.868177	-0.42674	0.0537234	-0.109614	-0.546908	-0.798535	-1.09362	-1.23016	-1.40083	-1.50018	-1.1866	-1.0216	-0.979732	-0.696259	-0.693575	-1.15809	-1.44099	-1.68334	-2.00114	-1.84532	-1.43899	-1.08158	-0.731234	-0.565559	-0.583198	-0.601813	-0.642327	-0.781422	-0.86835
259	259	E3.1.1B.2	1B	South Africa	Heated	E3	Training	-0.612453	-0.80943	-1.00065	-1.19764	-1.21991	-1.17078	-0.87365	-0.387052	-0.505549	-1.3849	-2.09982	-2.1396	-2.1281	-1.85502	-1.11916	-0.347714	-0.221322	-0.458534	-0.50551	-0.668314	-1.02774	-1.29496	-1.27293	-1.01463	-0.689091	-0.428802	-0.266174	-0.466271	-0.955714	-1.28913	-1.77288	-2.27116	-1.98473	-1.43899	-1.05734	-0.534922	-0.214502	-0.291293	-0.531207	-0.848165	-1.17013	-1.3661
260	260	E3.1.1B.2	1B	South Africa	Heated	E3	Training	0.852806	0.381735	-0.397593	-1.20937	-1.84262	-2.14596	-1.74768	-1.4213	-1.11283	-0.937338	-0.953659	-1.167	-1.25987	-0.945325	-0.668931	-0.420415	-0.109614	0.026094	-0.0317404	-0.393114	-0.805637	-1.12682	-1.60379	-1.64627	-1.21295	-1.11601	-1.03261	-0.943055	-1.29582	-1.58999	-1.50126	-1.44011	-1.23361	-0.852928	-0.736736	-0.666658	-0.515782	-0.493381	-0.590516	-0.619769	-0.741111	-1.15652
261	261	E3.1.1B.2	1B	South Africa	Heated	E3	Training	-0.105015	-0.282426	-0.42718	-0.778859	-1.25059	-1.82316	-2.32803	-2.25226	-1.99235	-2.1272	-2.00338	-1.37965	-0.944452	-0.594947	-0.0572428	0.493092	0.421004	-0.187713	-0.746502	-1.3577	-1.65188	-1.51293	-1.23951	-0.888965	-0.519699	-0.567984	-0.900274	-1.19254	-1.45604	-1.6215	-1.60872	-1.48211	-1.24499	-0.901767	-0.53737	-0.2792	-0.290477	-0.487767	-0.593341	-0.819968	-1.22772	-1.27877
262	262	E3.1.1B.2	1B	South Africa	Heated	E3	Training	-0.114942	-0.329437	-0.532174	-0.72056	-0.888622	-0.956717	-1.20928	-1.3785	-1.53165	-2.16722	-2.34463	-1.42846	-0.530682	0.118666	0.768692	1.05257	0.532713	-0.233325	-0.773888	-1.50225	-2.11858	-2.25712	-2.05161	-1.51068	-0.638901	-0.0779463	-0.0924859	-0.388655	-0.832038	-1.3579	-1.64155	-1.66812	-1.65754	-1.46613	-1.14085	-0.901716	-0.741088	-0.552323	-0.528382	-0.70154	-0.977218	-1.31952
263	263	E3.1.1B.2	1B	South Africa	Heated	E3	Training	-0.557081	-0.749008	-0.863093	-1.16002	-1.48679	-1.82996	-1.9994	-1.58535	-1.06397	-1.03922	-0.927694	-0.616213	-0.669736	-0.836032	-0.715507	-0.603748	-0.683673	-0.692296	-0.795796	-1.152	-1.31732	-1.27317	-1.27293	-1.13038	-0.845935	-0.770958	-0.748641	-0.618731	-0.587498	-0.750467	-0.919215	-1.03508	-1.03445	-0.945179	-0.887607	-0.764814	-0.70179	-0.861068	-0.954847	-0.938396	-1.12694	-1.34863
264	264	E3.1.1B.2	1B	South Africa	Heated	E3	Training	0.425677	0.197578	-0.272219	-0.692884	-1.03586	-1.17758	-0.950564	-0.971937	-0.75684	-0.788151	-1.35055	-1.62367	-1.63633	-1.43392	-0.920438	-0.287656	-0.143747	-0.341653	-0.368582	-0.701671	-1.11208	-1.06455	-0.90531	-0.935263	-0.861619	-0.805754	-0.883732	-0.981863	-1.1075	-1.22037	-1.34008	-1.49711	-1.50106	-1.31961	-1.01154	-0.643411	-0.531501	-0.557937	-0.593341	-0.808689	-1.0636	-1.24966
265	265	E3.1.1B.10	1B	South Africa	Heated	E3	Validation	0.0594266	0.00307673	0.0397093	0.0266867	-0.103335	-0.243173	-0.845681	-1.42843	-1.86322	-2.62206	-3.06793	-2.43592	-1.49388	-0.601376	0.265679	0.93246	0.811985	0.180035	-0.434307	-1.15478	-1.51693	-1.57832	-1.51355	-1.0477	-0.736144	-0.863746	-0.914059	-0.962459	-1.21993	-1.37796	-1.35799	-1.4311	-1.44415	-1.16495	-0.777147	-0.511675	-0.337634	-0.299714	-0.666772	-1.13578	-1.37457	-1.50873
266	266	E3.1.1B.10	1B	South Africa	Heated	E3	Validation	0.684822	0.356822	-0.287705	-1.13518	-1.92238	-2.60127	-2.4504	-1.62458	-0.899935	-0.788151	-0.512258	-0.518604	-1.13777	-1.28284	-0.777607	-0.303461	-0.041347	0.265557	0.321533	-0.248565	-0.999626	-1.69041	-2.35908	-2.45648	-1.85287	-1.1885	-0.754155	-0.618731	-0.823606	-1.21464	-1.75796	-2.06115	-1.84817	-1.55566	-1.18396	-0.560753	-0.190923	-0.170602	-0.217713	-0.405471	-0.864923	-1.28168
267	267	E3.1.1B.10	1B	South Africa	Heated	E3	Validation	0.469829	0.146042	-0.382104	-0.872968	-1.22605	-1.36106	-1.07992	-0.811451	-0.718448	-1.10836	-1.78453	-2.042	-1.90087	-1.42428	-0.839708	-0.395127	-0.215116	-0.250429	-0.494556	-0.946292	-1.15988	-1.21401	-1.35314	-1.10723	-0.544794	-0.36501	-0.406779	-0.585467	-1.05409	-1.41807	-1.73706	-2.03714	-1.72867	-1.26263	-1.01692	-0.457431	0.0658198	0.0455197	-0.147106	-0.22219	-0.574108	-1.12159
268	268	E3.1.1B.10	1B	South Africa	Heated	E3	Validation	0.401532	-0.0256408	-0.587347	-1.23695	-1.74139	-1.9183	-1.64979	-0.78292	-0.0762614	-0.133183	-0.2081	-0.490716	-1.20221	-1.46607	-1.24336	-0.998863	-0.646437	-0.467087	-0.642437	-0.776725	-0.707236	-0.750055	-0.801708	-0.548344	-0.303255	-0.347612	-0.45089	-0.541115	-0.705552	-0.982552	-1.36993	-1.62912	-1.52097	-1.33046	-1.11391	-0.715736	-0.510543	-0.55513	-0.720433	-0.913018	-1.05784	-1.18272
269	269	E3.1.1B.10	1B	South Africa	Heated	E3	Validation	0.458211	0.245583	0.00100191	-0.370885	-0.775123	-1.09943	-1.43652	-1.27151	-1.17915	-1.58139	-1.50634	-1.28204	-1.53458	-1.28284	-0.653406	-0.312943	-0.227528	-0.207668	-0.439784	-0.957412	-1.23579	-1.37281	-1.33977	-0.802983	-0.315802	-0.272222	-0.274445	-0.338759	-0.792687	-1.50689	-2.15793	-2.45117	-2.29486	-1.81885	-0.963042	-0.178461	-0.0992294	-0.296907	-0.502964	-0.99761	-1.45807	-1.45633
270	270	E3.1.1B.10	1B	South Africa	Heated	E3	Validation	0.912999	0.782396	0.50187	-0.0399759	-0.732178	-1.51056	-1.96793	-1.99905	-1.78992	-1.96709	-1.98854	-1.27856	-0.944452	-1.06105	-0.547836	0.176999	0.175865	0.205692	0.406428	-0.0623196	-0.755031	-1.0085	-1.1192	-1.02786	-0.616943	-0.492594	-0.825836	-1.41707	-1.8889	-2.01691	-2.00272	-1.67412	-1.05437	-0.871921	-0.976513	-0.692489	-0.5446	-0.740377	-0.689366	-0.667704	-1.00313	-1.30788
271	271	E3.1.1B.10	1B	South Africa	Heated	E3	Validation	0.512812	0.403397	0.170584	-0.0794628	-0.376345	-0.739256	-1.07293	-1.25368	-1.51071	-1.74513	-1.52859	-1.0938	-0.720609	-0.562802	-0.634776	-0.897714	-1.16154	-1.0686	-0.976541	-1.07138	-0.9687	-0.996043	-1.19941	-0.822825	-0.394224	-0.338913	-0.359911	-0.773963	-1.34361	-1.49543	-1.59081	-1.63512	-1.20516	-0.877347	-0.890301	-0.71057	-0.596997	-0.765638	-0.864471	-0.977872	-1.30546	-1.65136
272	272	E3.1.1B.10	1B	South Africa	Heated	E3	Validation	-0.142698	-0.328358	-0.483945	-0.650932	-0.824204	-0.837793	-0.961053	-1.00403	-0.725428	-1.01739	-1.66583	-1.37268	-1.09029	-1.17677	-0.600621	0.0442407	-0.128232	-0.247579	-0.434307	-1.23539	-1.63501	-1.56275	-1.74081	-1.62643	-0.883577	-0.553486	-0.710044	-0.726839	-0.806741	-1.14301	-1.40873	-1.50611	-1.48968	-1.23279	-0.863359	-0.602082	-0.358593	-0.282873	-0.627232	-0.913018	-1.01753	-1.28751
273	273	E3.1.5N.43	5N	South Africa	Unheated	E3	Test	1.1613	1.16726	1.22221	1.13529	0.875205	0.47377	-0.104505	-0.604601	-1.14076	-1.55228	-1.58052	-1.28553	-0.676519	0.289033	0.849423	0.951425	0.790264	0.439453	0.0641089	-0.251345	-0.201177	-0.037004	-0.240253	-0.197802	0.0668972	-0.0779463	-0.227577	-0.372023	-0.728039	-0.945304	-1.18487	-1.48811	-1.0629	-0.386246	-0.0793691	0.351066	0.765314	0.629329	0.414924	0.423523	0.0334354	-0.353137
274	274	E3.1.5N.43	5N	South Africa	Unheated	E3	Test	-0.744761	-0.558779	-0.144286	0.398511	1.1114	1.73776	2.0491	2.2378	1.34074	-0.0786027	-0.675465	-0.790514	-1.21578	-0.829604	0.44577	1.2201	1.22779	1.43152	1.41421	0.476959	-0.308012	-0.479158	-0.63795	-0.313547	0.402543	0.73395	0.839365	0.811621	0.657689	0.52457	0.307559	0.149998	0.13491	0.183541	0.475621	0.916755	1.11899	1.08964	0.900698	0.536311	0.1918	0.100948
275	275	E3.1.5N.43	5N	South Africa	Unheated	E3	Test	0.545415	0.455046	0.359116	0.0982578	-0.216834	-0.572762	-0.898123	-0.593902	-0.51602	-0.915506	-0.45291	0.321527	0.320598	0.530119	1.21581	1.58993	1.61257	1.42581	1.04177	0.60483	0.268333	0.0657501	0.127366	0.496668	0.559387	0.417891	0.500259	0.437401	0.030879	-0.360793	-0.644609	-0.74706	-0.442657	0.045164	0.693845	1.2603	1.3443	1.18226	0.999548	0.728051	0.358802	0.164986
276	276	E3.1.5N.43	5N	South Africa	Unheated	E3	Test	1.07447	0.934346	0.567722	0.0500149	-0.514384	-1.02467	-1.06943	-0.486911	0.20993	0.303462	0.533749	1.18606	1.30754	1.21159	1.66604	1.95028	1.57843	1.05522	0.62825	0.229558	0.16431	0.314851	0.411436	0.800912	1.02992	0.789043	0.621566	0.481753	0.168609	-0.00836683	-0.125245	-0.258028	0.0239492	0.300211	0.413656	0.805684	1.16091	1.14578	1.01084	0.888775	0.566116	0.263953
277	277	E3.1.5N.43	5N	South Africa	Unheated	E3	Test	1.10081	1.09227	0.964685	0.61915	0.123662	-0.518397	-0.971541	-0.77222	-0.732409	-0.959171	-0.575315	-0.218806	0.0153581	0.777633	1.43627	1.74166	1.75841	1.23196	0.543355	-0.0206227	-0.254595	-0.245626	-0.109915	0.380923	0.804064	0.745549	0.563669	0.235045	-0.269877	-0.518382	-0.558048	-0.417039	-0.13538	-0.0579402	0.0283959	0.265825	0.414257	0.531092	0.615447	0.510934	0.232111	-0.0329491
278	278	E3.1.5N.43	5N	South Africa	Unheated	E3	Test	0.373048	0.087014	-0.324003	-0.741832	-1.03893	-1.10622	-0.835193	0.087275	0.705531	0.325294	-0.234065	-0.529062	-0.920711	-0.588518	0.486136	1.21062	1.4388	1.3631	0.661113	-0.18741	-0.291143	-0.289219	-0.377275	0.103135	0.295889	-0.167835	-0.368181	-0.421919	-0.69712	-0.759063	-0.740124	-0.885069	-0.698722	-0.264149	0.171185	0.673948	0.948702	0.901586	0.677581	0.367129	0.030556	-0.129006
279	279	E3.1.5N.43	5N	South Africa	Unheated	E3	Test	-0.571639	-0.591678	-0.450243	-0.295993	-0.124808	0.242717	0.269579	0.786284	1.44544	1.26044	0.989986	1.27321	1.13796	0.857995	1.12577	1.25487	0.957827	0.781544	0.55431	0.0572114	-0.322069	-0.317243	0.113998	0.509896	0.810338	1.23849	1.34389	0.903097	0.491851	0.447208	0.0836951	-0.498044	-0.269102	0.248659	0.516033	1.05882	1.61938	1.51346	1.06451	0.761888	0.505649	0.400761
280	280	E3.1.5N.43	5N	South Africa	Unheated	E3	Test	0.177955	0.279101	0.465054	0.380567	0.154337	-0.406268	-0.744294	-0.665229	-0.854564	-1.18477	-1.14283	-0.424482	0.364688	1.03479	1.77782	1.88074	1.21538	0.755887	0.214729	-0.590479	-0.606025	-0.279877	-0.300409	0.189117	0.706821	0.73975	0.869692	0.853201	0.536824	0.570414	0.659771	0.351011	0.351143	0.370756	0.141549	0.258076	0.608125	0.806156	0.920468	0.987465	0.710083	0.194094
281	281	D9.1.12C.11	12C	South Africa	Unheated	D9	Training	0.358527	0.233041	0.0977394	-0.278	-0.827271	-1.36785	-1.84907	-1.77437	-1.21405	-1.18477	-1.80308	-1.9165	-2.21628	-2.739	-2.48226	-1.91553	-1.71698	-0.946014	0.220206	0.615949	0.526985	0.370899	-0.557743	-1.53714	-1.35097	-1.39148	-1.74115	-0.965231	-0.508796	-1.0284	-0.81773	-0.807064	-1.86524	-2.16886	-2.14307	-2.3069	-1.82046	-1.07158	-0.957671	-1.07092	-0.749749	-0.711166
282	282	D9.1.12C.11	12C	South Africa	Unheated	D9	Training	0.932698	0.674786	0.293836	-0.0742227	-0.367142	-0.355301	-0.0101099	0.294125	0.799765	1.10398	0.541167	0.0321873	0.120496	0.144382	0.188054	0.442517	0.45824	0.271259	0.00659934	-0.381995	-0.487944	-0.426224	-0.65466	-0.83936	-0.767513	-0.594081	-0.0676733	0.542737	0.921904	1.17498	1.27167	0.954051	0.356833	0.0533038	0.00145469	-0.18621	-0.421468	-0.386724	-0.282671	-0.233469	0.0334354	0.211558
283	283	D9.1.12C.11	12C	South Africa	Unheated	D9	Training	0.879491	0.954032	0.937411	0.861436	0.780112	0.718413	0.958313	1.12866	1.09992	0.972985	0.0700933	-0.996189	-1.4057	-1.40499	-0.886283	0.388781	1.5412	1.87908	1.97288	1.58054	0.737843	0.377126	0.144076	-0.131662	0.0668972	0.284508	0.177696	0.129709	0.115203	-0.0341541	-0.11032	-0.192024	-0.337386	-0.256009	-0.125169	-0.235288	-0.204023	0.00622482	0.0477687	0.305095	0.819499	0.889775
284	284	D9.1.12C.11	12C	South Africa	Unheated	D9	Training	2.43074	2.32636	1.96292	1.36499	0.592993	-0.0868724	-0.335248	-0.165937	0.237852	0.227049	-0.285994	-0.75914	-0.818964	-0.257427	0.523396	1.277	1.94149	1.9418	1.46351	0.982881	0.588837	0.38024	0.220942	0.139512	0.214331	0.246812	0.136341	0.201781	0.559311	0.690755	0.507544	0.390014	0.280014	-0.036234	-0.224852	-0.124216	-0.172585	-0.251998	0.0251746	0.333292	0.589151	0.886865
285	285	D9.1.12C.11	12C	South Africa	Unheated	D9	Training	0.787206	1.02799	1.23336	1.51291	1.69423	1.81591	1.689	1.28914	0.953331	0.612752	0.110895	-0.0863375	-0.127087	-0.119205	0.209789	0.531023	0.870942	1.23481	1.2855	1.16079	1.08927	1.04658	0.795765	0.625641	0.314711	0.130827	0.494746	0.855973	1.09055	1.40707	1.44777	1.06206	0.75231	0.495567	0.20082	0.172835	0.243968	0.225153	0.465761	0.970546	1.27732	1.39043
286	286	D9.1.12C.11	12C	South Africa	Unheated	D9	Training	0.597196	0.544094	0.380622	0.201972	-0.00517447	-0.0393027	-0.00661378	0.0730095	0.429809	0.25252	-0.567897	-0.77657	-0.690085	-0.79103	-0.678247	-0.33507	-0.149953	-0.162056	-0.00435486	0.404685	0.678803	0.760119	0.782397	0.552887	0.0386653	-0.109842	0.039848	0.207325	0.444067	0.389903	-0.0625626	-0.507045	-0.732864	-0.839361	-0.801395	-0.522007	-0.25118	-0.0920123	0.290656	0.880316	1.23988	1.17503
287	287	D9.1.12C.11	12C	South Africa	Unheated	D9	Training	1.61582	1.51095	1.15068	0.733543	0.319983	-0.0970658	0.0458279	-0.276495	-0.673076	-0.431558	-0.527095	-1.08683	-1.04281	-0.530657	-0.175233	0.195965	0.672349	0.924082	0.885674	0.682664	0.487625	0.221438	-0.230227	-0.488818	-0.704775	-0.849248	-0.635606	-0.460727	-0.38512	-0.0341541	0.164286	0.0629925	0.109304	0.0912896	-0.243711	-0.612414	-0.777765	-0.796513	-0.65265	-0.31806	0.327129	0.854846
288	288	D9.1.12C.11	12C	South Africa	Unheated	D9	OUTLIER	0.781781	1.07769	1.37796	1.62828	1.87215	2.01978	2.46514	2.71569	2.64954	2.66499	2.05825	1.35339	1.18884	1.08622	1.22513	1.76378	2.33247	2.74001	3.00257	3.09552	3.04885	2.82143	2.07909	1.65081	1.61338	1.65023	2.04415	2.65777	2.85012	2.6248	2.42083	2.16913	1.90176	1.89833	1.99511	1.86732	1.76609	1.72397	1.71691	2.07869	2.52408	2.69447
289	289	D9.1.12C.30	12C	South Africa	Unheated	D9	Training	0.625784	0.509147	0.308766	0.220419	0.227957	0.531533	0.759035	1.08586	1.2116	0.656417	-0.211809	-0.916011	-1.29039	-1.00319	-0.436055	0.401425	1.27123	1.40586	1.45803	1.64447	1.27764	0.828622	0.648717	0.377616	0.00102272	-0.0402511	0.287974	0.742321	1.14677	1.30392	1.14929	0.708035	0.112149	-0.394385	-0.451158	0.0436823	0.443075	0.536705	0.688878	0.950808	0.957708	0.752968
290	290	D9.1.12C.30	12C	South Africa	Unheated	D9	Training	1.93354	1.68581	1.32733	0.935915	0.479494	0.337856	0.0947735	0.625797	1.25348	1.14037	0.860163	0.656185	0.30364	0.25046	0.672437	0.951425	1.08195	1.52559	1.89894	1.70563	1.36198	1.24898	0.672111	0.00723193	-0.180916	-0.0663477	0.442363	1.08051	1.34071	1.49876	1.62985	1.21207	0.823439	0.880851	0.933622	0.950335	0.914645	0.612488	0.375384	0.316374	0.289698	0.540479
291	291	D9.1.12C.30	12C	South Africa	Unheated	D9	Training	1.52182	1.65623	1.65235	1.51975	1.39975	1.13295	1.5107	2.28059	2.25865	1.90449	1.36091	0.718934	0.446085	0.452972	0.771797	1.34654	1.76461	1.98741	2.07147	1.98083	1.83149	1.66311	1.20683	0.972876	0.863665	0.545474	0.654649	1.269	1.65552	1.75663	2.08056	2.14813	1.60301	1.19559	1.16532	1.15956	1.04302	0.853871	0.784903	0.823921	0.894362	1.06442
292	292	D9.1.12C.30	12C	South Africa	Unheated	D9	Training	1.9681	1.63989	1.1044	0.564605	0.0347034	-0.0766789	-0.0275905	0.208532	0.726472	1.03484	0.47811	-0.190918	-0.388237	-0.553159	-0.342905	0.433034	0.864736	0.661812	0.398212	0.0238539	-0.277086	-0.292332	-0.233569	0.142819	0.459007	0.206218	0.100501	0.357013	0.511527	0.441478	0.340392	0.128997	-0.0813217	-0.0226677	0.0957491	0.118591	-0.00491556	-0.406371	-0.661123	-0.450586	-0.116291	0.281418
293	293	D9.1.12C.30	12C	South Africa	Unheated	D9	Training	1.10606	1.0818	0.91494	0.779344	0.688086	0.748994	0.968802	1.48529	1.62344	1.36233	0.793396	-0.229264	-0.829139	-0.649593	-0.38948	0.21177	1.10988	1.1835	0.973308	1.01068	0.720975	0.190301	-0.00297162	0.106442	-0.0711255	-0.312816	-0.177952	0.0909009	0.109582	0.080456	0.27771	0.351011	0.191814	0.281218	0.50795	0.619704	0.781033	0.755634	0.513773	0.4489	0.427907	0.374563
294	294	D9.1.12C.30	12C	South Africa	Unheated	D9	Training	2.50994	2.2224	1.48121	0.948821	0.488697	0.541726	0.933841	0.932505	1.37215	1.74439	0.815652	-0.427968	-0.835922	-0.823175	-0.650301	0.0663671	0.967136	1.24052	1.23621	1.29422	1.18205	1.09329	1.04641	1.00925	0.725642	0.391794	0.560913	0.717373	0.601473	0.759521	0.88662	0.615029	0.519007	0.406029	0.133467	0.214164	0.22039	-0.0611378	0.169212	0.708313	0.977863	1.33513
295	295	D9.1.12C.30	12C	South Africa	Unheated	D9	Training	2.13205	2.07643	1.77489	1.29188	0.727964	0.286889	0.280067	0.993133	1.52571	1.51515	1.14577	0.534175	0.273116	0.546191	0.986044	1.47298	1.64049	1.46287	1.16501	0.640967	0.377979	0.529701	0.398068	0.400765	0.84798	0.986218	1.14263	1.52403	1.56558	1.1979	0.761256	0.33001	0.0495557	0.213387	0.567221	0.75144	0.796752	0.618102	0.242643	0.2628	0.776309	1.20123
296	296	D9.1.12C.30	12C	South Africa	Unheated	D9	Training	0.672532	0.589345	0.499522	0.645885	0.936556	1.69699	2.19943	2.1736	2.33543	2.44666	1.73554	0.879291	0.473218	0.240816	0.299834	0.723839	1.14091	1.30893	1.17596	0.888368	0.788449	0.800598	0.922761	1.34657	1.46595	1.31098	1.31632	1.26346	1.21423	1.1979	0.832893	0.384013	0.12922	-0.0877861	-0.0901456	0.258076	0.550488	0.67143	1.01367	1.28353	1.21109	1.24489
297	297	D9.1.10B.6A	10B	South Africa	Heated	D9	Training	0.897286	0.827068	0.735557	0.614633	0.347591	0.215535	-0.216381	-0.708026	-0.610254	-0.358783	-0.590152	-0.835832	-0.740958	-0.852105	-1.00427	-0.537369	-0.103407	-0.0309211	0.313317	0.476959	0.189613	-0.0556866	-0.497587	-0.908807	-0.949452	-0.968133	-0.776211	-0.408059	-0.320472	-0.360793	-0.41179	-0.642053	-0.903573	-0.961458	-0.87683	-0.785479	-0.811823	-0.841421	-0.582044	-0.236289	0.108299	0.464798
298	298	D9.1.10B.6A	10B	South Africa	Heated	D9	Training	1.05954	1.15002	1.02135	0.822316	0.491765	0.0286539	-0.174427	-0.65453	-0.889465	-0.860925	-1.24669	-1.62367	-1.72451	-1.71037	-1.56007	-1.19484	-0.717806	-0.44143	-0.300118	-0.31528	-0.679122	-1.11125	-1.24954	-1.21967	-1.17217	-0.866646	-0.453647	-0.360935	-0.373877	-0.375119	-0.749078	-1.3171	-1.53235	-1.60722	-1.76589	-1.58623	-1.39343	-1.34945	-1.00568	-0.549276	-0.245862	-0.126095
299	299	D9.1.10B.6A	10B	South Africa	Heated	D9	Training	0.458181	0.281055	0.00742675	-0.348192	-0.634017	-0.790223	-0.538023	-0.119575	0.105226	-0.122267	-0.779324	-1.50515	-2.07384	-2.14111	-1.70911	-1.05576	-0.398195	-0.0651302	-0.138544	-0.295822	-0.544173	-1.20155	-1.75083	-1.77855	-2.01285	-2.0468	-1.48475	-1.1066	-0.938849	-0.67024	-0.710275	-1.02308	-1.16533	-1.18937	-1.13277	-0.886218	-0.929715	-1.25402	-1.20056	-0.975052	-0.882199	-0.620931
300	300	D9.1.10B.6A	10B	South Africa	Heated	D9	Training	1.46677	1.17971	0.606916	0.0210905	-0.486776	-0.640719	-0.26183	0.172868	0.761373	0.882017	0.110895	-0.832346	-1.4464	-1.59465	-1.35825	-0.897714	-0.351649	-0.0280704	0.0367234	0.0989082	0.0602865	-0.24874	-0.681396	-1.11715	-1.55487	-1.61765	-1.18975	-0.760103	-0.486309	-0.27197	-0.292396	-0.465042	-0.516631	-0.584314	-0.709794	-0.669241	-0.801344	-1.07719	-0.782567	-0.382913	-0.237224	0.0456426
301	301	D9.1.10B.6A	10B	South Africa	Heated	D9	Training	2.20252	1.99235	1.45634	0.629745	-0.232171	-0.994093	-0.740798	-0.2123	0.311145	0.616391	-0.000382396	-1.00316	-1.66346	-1.86788	-1.61907	-0.992542	-0.509904	-0.321698	-0.201531	-0.495967	-1.09803	-1.55963	-1.73412	-1.66942	-1.36038	-0.875345	-0.326827	0.0936729	0.210771	0.100513	-0.205835	-0.624052	-0.977547	-1.24093	-1.40757	-1.40283	-1.51918	-1.65819	-1.33612	-0.884821	-0.660489	-0.548161
302	302	D9.1.10B.6A	10B	South Africa	Heated	D9	Training	1.41954	1.06731	0.458641	-0.0593619	-0.526654	-0.572762	-0.485581	-0.697327	-0.51951	-0.693545	-1.75486	-2.41151	-2.43674	-2.13468	-1.51971	-0.768116	-0.326825	-0.127847	-0.0728186	-0.19019	-0.0943426	0.0128162	-0.377275	-0.677317	-0.576163	-0.475196	-0.150382	0.207325	0.132068	-0.191743	-0.62073	-1.09208	-1.24499	-1.04828	-0.965736	-0.963709	-1.02927	-1.25402	-1.24575	-0.944035	-0.672006	-0.370602
303	303	D9.1.10B.6A	10B	South Africa	Heated	D9	Training	-0.224019	-0.18461	-0.257311	-0.409255	-0.508249	-0.674697	-0.321264	0.0480449	0.178519	-0.0167446	-0.708848	-1.62367	-2.31125	-2.11218	-1.47624	-0.736507	0.157247	0.46511	0.192821	-0.05676	-0.271463	-0.597481	-0.865206	-1.00802	-1.30392	-1.60895	-1.48199	-0.992951	-0.550958	-0.366523	-0.456563	-0.807064	-1.06575	-1.27077	-1.41566	-1.19102	-1.14978	-1.39997	-1.27399	-0.856624	-0.47621	-0.126095
304	304	D9.1.10B.6A	10B	South Africa	Heated	D9	Training	0.815119	0.682173	0.417823	0.271854	0.264768	0.490759	0.804484	0.493841	-0.0727713	-0.890035	-1.90693	-2.13612	-1.86695	-1.26999	-0.47021	0.21177	0.510991	0.38814	0.102449	-0.301381	-0.856243	-1.46311	-1.53695	-1.1436	-0.842798	-0.489694	-0.158653	-0.0837351	-0.0956072	0.0317467	0.122498	0.101995	0.0125686	-0.139338	-0.284123	-0.359274	-0.410989	-0.437246	-0.347629	-0.301142	-0.289052	-0.353137
305	305	D9.1.10B.6B	10B	South Africa	Heated	D9	Training	1.69564	1.19453	0.360952	-0.49259	-1.13402	-1.17758	-0.468101	0.272726	0.956821	0.630946	-0.868346	-1.96879	-2.43334	-2.15397	-1.1471	-0.12961	0.327913	0.288363	0.00386079	-0.395894	-0.752219	-1.02718	-1.1192	-1.094	-0.999642	-0.640475	-0.219306	-0.161351	-0.351391	-0.644453	-1.22665	-1.62612	-1.41001	-1.14867	-0.992677	-0.674407	-0.576038	-0.799319	-0.824931	-0.636687	-0.625937	-0.533607
306	306	D9.1.10B.6B	10B	South Africa	Heated	D9	Training	1.48296	1.1387	0.570489	0.00708553	-0.462236	-0.460634	-0.240853	0.169302	0.586866	0.227049	-0.790452	-1.50515	-1.80591	-1.56893	-0.861443	-0.00949498	0.588567	0.530678	0.242115	0.0238539	-0.296766	-0.703349	-1.09246	-1.30565	-1.47331	-1.56546	-1.26143	-0.790595	-0.483498	-0.206069	-0.0655475	-0.252028	-0.277638	-0.185464	-0.286817	-0.400603	-0.591757	-0.928431	-0.994387	-0.735377	-0.444537	-0.312386
307	307	D9.1.10B.6B	10B	South Africa	Heated	D9	Training	1.889	1.69077	1.16802	0.40251	-0.471438	-1.16738	-1.18131	-0.993335	-0.338022	-0.125906	-1.04639	-1.71082	-1.85339	-1.83895	-1.2061	-0.0695525	0.585464	0.505021	0.220206	-0.19297	-0.631328	-0.986701	-1.11586	-0.865816	-0.795745	-0.924639	-0.751398	-0.699119	-0.944471	-0.833559	-0.555063	-0.513045	-0.374373	-0.288568	-0.526594	-0.71057	-0.840641	-1.11368	-0.935077	-0.464685	-0.29769	-0.210508
308	308	D9.1.10B.6B	10B	South Africa	Heated	D9	Training	1.89615	1.98148	1.89337	1.43758	0.773977	-0.131044	-0.398178	-0.247964	-0.212377	-0.242345	-0.660628	-1.35176	-1.96531	-2.14754	-1.74948	-1.07789	-0.593685	-0.21622	0.0723246	-0.05676	-0.288332	-0.376404	-0.62124	-0.978254	-1.17531	-1.2059	-1.20078	-1.13987	-0.899498	-0.653048	-0.722215	-0.816065	-0.698722	-0.795949	-0.984595	-0.831974	-0.722749	-0.863875	-0.726081	-0.41393	-0.43302	-0.600556
309	309	D9.1.10B.6B	10B	South Africa	Heated	D9	Training	-0.183125	-0.217658	-0.282351	-0.341462	-0.486776	-0.674697	-0.957557	-1.54256	-1.61891	-1.30121	-1.12799	-0.996189	-0.625646	-0.279928	-0.38948	-0.493116	-0.41371	-0.569714	-0.727332	-0.634956	-0.55823	-0.553888	-0.537691	-0.998096	-1.45135	-1.53646	-1.58676	-1.25629	-0.76739	-0.529843	-0.229714	-0.210025	-0.738554	-1.21108	-1.64196	-1.93752	-1.88595	-1.77046	-1.48863	-1.02581	-0.862044	-0.964406
310	310	D9.1.10B.6B	10B	South Africa	Heated	D9	Training	-0.172853	-0.302788	-0.526862	-0.720321	-0.857946	-0.854782	-0.768766	-0.889911	-0.7708	-0.628048	-0.545642	-0.23275	0.0899723	0.391897	0.542026	0.205448	-0.447843	-1.08855	-1.61736	-1.69406	-1.06429	-0.354608	0.0371323	-0.00930307	-0.576163	-1.34219	-1.66671	-1.42261	-1.09906	-0.707488	-0.125245	-0.0750165	-0.345922	-0.426945	-0.769065	-1.11353	-1.15502	-1.24279	-1.1469	-0.709999	-0.338001	-0.14356
311	311	D9.1.10B.6B	10B	South Africa	Heated	D9	Training	0.563104	0.312972	-0.177596	-0.652843	-1.13096	-1.32368	-1.33164	-1.53542	-1.03954	-0.700822	-0.823835	-0.483744	0.103539	0.27939	0.194264	0.107459	-0.118923	-0.532654	-0.88343	-0.746148	-0.448584	-0.438679	-0.317119	-0.267249	-0.610669	-0.843449	-0.847892	-0.682487	-0.354201	-0.0799981	0.0419072	-0.12302	-0.41136	-0.711838	-1.15702	-1.34342	-1.231	-1.21753	-1.06217	-0.791771	-0.792939	-0.722809
312	312	D9.1.10B.6B	10B	South Africa	Heated	D9	Training	0.593048	0.132519	-0.511545	-0.898726	-1.14323	-0.820804	-0.688356	-1.11459	-0.976719	-0.871842	-1.46553	-1.4668	-0.639212	-0.0581298	0.0296977	0.0568844	-0.227528	-0.680893	-0.639699	-0.276363	0.307693	1.02479	0.942813	0.0303809	-0.657722	-1.1914	-1.65017	-1.48082	-0.868579	-0.392311	-0.113305	-0.153022	-0.354457	-0.587027	-1.00345	-1.13936	-1.01093	-1.06596	-1.11301	-1.06528	-1.09815	-0.97896
313	313	D9.1.10B.6B	10B	South Africa	Heated	D9	Training	-0.413165	-0.759885	-1.23502	-1.45946	-1.44384	-0.943126	-0.45062	-0.201601	0.220401	0.197939	-0.215519	-0.424482	-0.462851	-0.540301	-0.768292	-0.91984	-0.903988	-1.11421	-1.33255	-1.06582	-0.676311	-0.706463	-0.711474	-0.604563	-0.839661	-1.2204	-1.27522	-1.03453	-0.815174	-0.547034	-0.232699	-0.28203	-0.636128	-0.956032	-1.3025	-1.43383	-1.24933	-1.14455	-1.1243	-1.03427	-1.10967	-1.23802
314	314	D9.1.10B.6B	10B	South Africa	Heated	D9	Training	0.384301	0.27762	-0.0422561	-0.412622	-0.732178	-0.926136	-0.635914	-0.283628	0.171539	0.390791	0.140569	-0.420996	-0.907144	-1.0289	-0.967013	-0.562656	-0.143747	-0.127847	-0.0865114	-0.0289621	-0.0887197	-0.142872	-0.260305	-0.419371	-0.362855	-0.254824	-0.200007	-0.166895	-0.342958	-0.693162	-0.981897	-0.957074	-0.715793	-0.456791	-0.327229	-0.441932	-0.560319	-0.698276	-0.991563	-1.07656	-0.873561	-0.810134
315	315	D9.1.10B.6B	10B	South Africa	Heated	D9	Training	-0.173113	-0.131426	-0.090976	-0.0284277	-0.0174446	0.00147123	-0.153451	-0.700893	-0.899935	-1.05742	-1.48037	-1.29599	-0.85288	-0.813531	-0.802447	-0.410932	-0.20891	-0.318847	-0.283687	-0.243006	-0.395167	-0.734487	-1.09246	-1.23289	-1.05924	-0.828951	-0.588738	-0.197387	-0.0815532	-0.312084	-0.375972	-0.312032	-0.303244	-0.19903	-0.434994	-0.966293	-1.26767	-1.62732	-1.90098	-1.72791	-1.42064	-1.22929
316	316	D9.1.10B.6B	10B	South Africa	Heated	D9	Training	0.246823	0.214221	-0.0270002	-0.16817	-0.256712	-0.311129	-0.125482	-0.633132	-0.955778	-0.871842	-0.935112	-0.703364	0.0865808	0.491545	0.281204	0.129586	-0.339237	-1.15412	-1.46674	-1.29099	-1.14301	-1.18287	-1.05904	-1.02455	-1.26314	-1.2552	-1.03261	-0.859895	-0.584687	-0.312084	-0.11629	-0.0120124	-0.189438	-0.435084	-0.704406	-1.06703	-1.32269	-1.32419	-1.18926	-1.16397	-1.12119	-1.00807
317	317	D9.1.10B.6A	10B	South Africa	Heated	D9	Training	0.280417	0.311404	0.230805	0.191596	0.0715136	0.0184604	-0.128978	-0.404884	-0.250769	-0.242345	-0.938822	-1.167	-0.87662	-0.829604	-0.861443	-0.717541	-0.792279	-1.17978	-1.27504	-1.00189	-0.622893	-0.317243	-0.193465	-0.502046	-0.980821	-1.2552	-1.39653	-1.2757	-0.938849	-0.713219	-0.492381	-0.258028	-0.454038	-0.937039	-1.31867	-1.59914	-1.74972	-1.50101	-0.980266	-0.600031	-0.266017	-0.277457
318	318	D9.1.10B.6A	10B	South Africa	Heated	D9	Training	-0.189911	0.0128921	0.26457	0.558052	0.816922	1.00043	1.03173	0.978868	0.869568	0.823797	0.522621	0.168142	0.225634	0.208672	-0.0665578	-0.12961	-0.100304	-0.358758	-0.40966	0.0850092	0.639443	1.05281	1.37727	1.1713	0.502923	0.133727	0.0453619	-0.0865071	-0.0365803	0.404229	0.776181	0.615029	0.459259	0.403315	-0.0308748	-0.382522	-0.256419	-0.162182	-0.0990933	0.189487	0.27818	0.199915
319	319	D9.1.10B.6A	10B	South Africa	Heated	D9	Training	-1.02009	-1.28443	-1.52584	-1.68383	-1.66164	-1.37125	-0.961053	-0.593902	-0.090222	0.0924167	-0.0745673	-0.159544	-0.361104	-0.665665	-0.861443	-1.10001	-1.30738	-1.20543	-1.06691	-0.865679	-0.457018	-0.17401	-0.0731535	-0.138276	-0.47892	-0.907241	-1.15116	-1.1371	-0.9782	-0.862212	-0.704306	-0.639053	-0.812528	-0.975025	-1.14355	-1.26593	-1.30697	-1.36067	-1.37849	-1.30214	-1.22772	-1.08957
320	320	D9.1.10B.6A	10B	South Africa	Heated	D9	Training	0.248667	0.166289	-0.122358	-0.42781	-0.70457	-0.844588	-0.730309	-0.547539	-0.156535	0.088778	0.118313	0.00778515	-0.337363	-0.66888	-0.743452	-0.812369	-1.11499	-1.35652	-1.15181	-0.621057	-0.12808	0.402036	0.849237	0.486747	-0.27816	-0.715865	-0.905788	-0.843263	-0.615606	-0.564226	-0.617745	-0.774062	-1.05437	-1.24635	-1.4399	-1.34858	-1.03975	-0.883523	-0.737378	-0.622589	-0.78718	-1.07502
321	321	D9.1.10B.6A	10B	South Africa	Heated	D9	Training	0.289152	0.322747	0.125413	-0.134281	-0.342602	-0.633923	-0.268822	0.0123812	0.0703246	0.106972	-0.193263	-0.640615	-0.791832	-0.701025	-0.684457	-0.749151	-0.727115	-0.578266	-0.426092	-0.106796	0.411716	0.548383	0.30115	0.0403019	-0.573026	-1.2523	-1.42134	-1.35608	-1.27615	-0.787715	-0.178972	0.0989949	0.231646	0.145555	-0.187134	-0.387688	-0.534121	-0.875102	-0.968969	-0.825608	-0.856285	-0.801401
322	322	D9.1.10B.6A	10B	South Africa	Heated	D9	Training	-0.0909286	-0.259405	-0.456002	-0.449112	-0.376345	-0.0359049	-0.045071	-0.53684	-0.690527	-0.64988	-0.938822	-0.929955	-0.296665	0.189385	0.209789	0.0979763	-0.302001	-0.886148	-1.24766	-1.18257	-0.79158	-0.438679	-0.0664695	0.0766789	-0.234243	-0.617278	-0.83135	-0.915335	-0.860146	-0.761928	-0.641624	-0.498044	-0.459728	-0.516482	-0.658606	-0.798394	-0.830162	-0.847035	-0.92378	-0.913018	-0.798698	-0.684969
323	323	D9.1.10B.6A	10B	South Africa	Heated	D9	Training	-0.26936	-0.55591	-0.969665	-1.2195	-1.37636	-1.12321	-0.947068	-1.04326	-0.365943	0.0232812	-0.204391	0.0496174	0.140846	-0.328146	-0.436055	-0.486794	-1.09638	-1.45915	-1.51604	-1.46611	-1.11771	-0.809217	-0.611214	-0.614484	-0.946315	-1.33059	-1.41031	-1.17868	-0.773011	-0.44102	-0.328214	-0.519045	-0.963322	-1.33589	-1.49648	-1.33309	-1.02665	-0.852648	-0.839052	-0.955314	-1.14134	-1.22638
324	324	D9.1.10B.6A	10B	South Africa	Heated	D9	Training	-0.260832	-0.331374	-0.551341	-0.706312	-0.811933	-0.851384	-0.719821	-1.15382	-1.16519	-1.06833	-1.02042	-0.382649	-0.0253405	-0.103132	-0.0510327	-0.214955	-0.7116	-1.04864	-1.0943	-0.798964	-0.400789	-0.0930517	0.110656	-0.273863	-1.00592	-1.39728	-1.52886	-1.49746	-1.12998	-0.727545	-0.459548	-0.339034	-0.434122	-0.538189	-0.620888	-0.661492	-0.55508	-0.510222	-0.624408	-0.724098	-0.92251	-1.06046
325	345	E3.1.5O.11	5O	South Africa	Unheated	E3	Training	0.144591	0.0522053	-0.156649	-0.339346	-0.468371	-0.569364	-0.408667	-0.301459	-0.180966	0.154275	0.515203	0.663157	0.788632	0.928714	1.0823	0.964069	0.659937	0.590543	0.573479	0.440822	0.670369	1.21784	1.3238	1.36972	1.40634	0.97172	0.516801	0.434629	0.368176	0.283889	0.656786	0.960051	0.84051	0.677356	0.437903	0.154754	0.120836	0.115689	-0.0990933	-0.143238	-0.12205	-0.178489
326	346	E3.1.5O.11	5O	South Africa	Unheated	E3	Training	0.31443	0.255675	0.189792	0.0468384	-0.167753	-0.402871	-0.62193	-0.583203	-0.390374	-0.286009	-0.215519	0.0705336	0.327381	0.478687	0.762482	1.01464	0.998166	0.921231	0.954138	1.0357	1.0471	0.925148	0.662085	0.291634	-0.152684	-0.428802	-0.362668	-0.0920511	0.016825	0.132031	0.623953	0.918048	0.75231	0.77232	0.701927	0.37948	0.188952	-0.0695581	-0.178173	-0.162976	-0.329363	-0.245438
327	347	E3.1.5O.11	5O	South Africa	Unheated	E3	Training	-0.0502768	-0.385241	-0.848135	-1.23733	-1.4193	-1.30669	-0.824704	-0.158805	0.391418	0.36532	0.363124	0.718934	0.744542	0.565478	0.719012	0.704873	0.247234	0.00898943	0.13805	0.382447	0.656312	0.875328	0.792423	0.447063	-0.0742624	-0.533188	-0.544627	-0.230651	0.0589871	0.35552	0.895575	1.24507	1.02545	0.853718	0.825857	0.544795	0.338282	0.225153	-0.0680263	-0.216551	-0.0644626	0.234845
328	348	E3.1.5O.11	5O	South Africa	Unheated	E3	Training	0.702175	0.819566	0.733213	0.52703	0.326118	-0.0359049	0.112254	0.315523	0.119187	0.256159	0.745176	0.684074	0.585139	0.95443	1.18166	1.18533	1.04161	0.542081	-0.00709341	-0.362537	-0.471075	-0.261195	0.194206	0.562808	0.653494	0.26421	-0.227577	-0.338759	-0.177121	0.0661297	0.558286	1.06806	1.2303	1.14404	0.930928	0.699778	0.432596	0.0146451	-0.24878	-0.22219	-0.150843	-0.0358599
329	349	E3.1.5O.11	5O	South Africa	Unheated	E3	Training	-0.95254	-0.8253	-0.543794	-0.15266	0.381334	0.888305	1.27646	1.24635	0.796275	0.70372	0.849035	0.471426	0.0730146	-0.109561	-0.37706	-0.328748	0.110701	0.439453	0.707668	0.968982	0.976816	0.84419	0.979574	1.22421	0.788379	0.336701	0.362412	0.121393	-0.0534452	0.41569	0.78215	0.861045	0.971388	0.769607	0.348997	0.296822	0.492852	0.595647	0.666284	0.598345	0.358802	0.249399
330	350	E3.1.5O.11	5O	South Africa	Unheated	E3	Training	0.421735	0.214836	-0.203953	-0.578091	-0.747515	-0.630525	0.189169	0.725655	1.3547	2.1119	2.18065	1.97042	1.85019	1.32731	0.936363	0.834471	0.619597	0.373886	0.529663	0.968982	1.13426	1.17425	1.20349	0.890201	0.462144	0.255511	0.128071	0.290485	0.615527	0.590471	0.791105	1.35908	1.45507	1.42893	1.71222	1.90607	2.00187	1.99342	1.70279	1.31455	0.81374	0.476441
331	351	E3.1.5O.11	5O	South Africa	Unheated	E3	Training	0.747745	0.809175	0.732625	0.605878	0.479494	0.293685	0.528292	0.622231	0.736942	1.46057	1.98035	1.76823	1.46694	0.951215	0.411615	0.237057	0.467549	0.898425	1.29098	1.7501	2.23634	2.25472	1.50093	0.903429	0.380585	-0.118541	0.1198	0.869833	1.38569	1.685	1.94923	1.6951	1.15632	1.0545	1.10335	1.12857	1.50149	1.77449	1.60677	1.43016	1.14775	0.872311
332	352	E3.1.5O.11	5O	South Africa	Unheated	E3	Training	-0.69605	-0.617814	-0.519347	-0.303285	-0.0327822	0.171363	0.245106	0.244195	0.140127	0.088778	0.42989	1.22441	1.80949	2.00235	2.11627	1.62786	0.632009	-0.182011	-0.80675	-1.07138	-0.670688	-0.139758	0.431488	0.933192	0.807201	0.458485	0.406523	0.381961	0.300716	0.498783	0.656786	0.48602	0.504781	0.701775	0.674986	0.609371	0.697199	0.556353	0.316074	0.350211	0.355923	0.421136
333	353	E3.1.5O.6	5O	South Africa	Unheated	E3	Training	0.315217	-0.0118489	-0.366437	-0.643458	-0.839541	-0.572762	-0.527535	-0.558238	-0.187946	-0.129545	-0.471457	-0.448884	0.00857504	0.497974	0.830793	1.38447	1.79564	1.32604	0.778871	0.679884	0.437019	-0.0120939	-0.0430755	0.294941	0.333532	0.243913	0.276946	0.257221	0.0814735	-0.0885939	0.0956345	0.164999	-0.032954	0.0397375	0.0337842	-0.0467247	0.136555	0.253221	0.146618	0.0738792	-0.0443072	-0.0387707
334	354	E3.1.5O.6	5O	South Africa	Unheated	E3	Training	0.315217	-0.0118489	-0.366437	-0.643458	-0.839541	-0.572762	-0.527535	-0.558238	-0.187946	-0.129545	-0.471457	-0.448884	0.00857504	0.497974	0.830793	1.38447	1.79564	1.32604	0.778871	0.679884	0.437019	-0.0120939	-0.0430755	0.294941	0.333532	0.243913	0.276946	0.257221	0.0814735	-0.0885939	0.0956345	0.164999	-0.032954	0.0397375	0.0337842	-0.0467247	0.136555	0.253221	0.146618	0.0738792	-0.0443072	-0.0387707
335	355	E3.1.5O.6	5O	South Africa	Unheated	E3	Training	-0.613434	-0.442338	-0.30248	-0.00954931	0.491765	0.901896	1.49322	1.31054	0.339066	-0.351506	-0.682884	-0.849776	-0.445893	0.282604	0.563761	0.578436	0.421004	0.0346462	-0.267256	-0.19297	0.259899	0.856646	1.22688	1.03571	0.374311	-0.336013	-0.665933	-0.627047	-0.345769	0.0518035	0.426953	0.573026	0.425117	0.19982	-0.0712867	-0.297281	-0.335014	-0.319361	-0.26855	-0.0812047	0.0967812	0.199915
336	356	E3.1.5O.6	5O	South Africa	Unheated	E3	Training	1.14131	0.739501	0.142846	-0.478633	-1.08188	-1.31009	-1.24074	-1.029	-0.236808	0.503591	0.426181	0.314555	0.558007	0.375824	0.184949	0.0600453	-0.370268	-0.575415	-0.647914	-0.643295	-0.271463	-0.049459	-0.0397335	0.0965209	-0.130726	-0.446199	-0.186222	0.143569	0.0786627	0.100513	0.220998	-0.0270134	-0.22358	-0.139338	-0.23024	-0.276617	-0.235461	-0.440052	-0.457776	-0.501341	-0.709438	-0.533607
337	357	E3.1.5O.6	5O	South Africa	Unheated	E3	Training	-0.274139	-0.504173	-0.678952	-0.689868	-0.594139	-0.114055	0.0458279	0.162169	0.590356	0.747385	0.548586	0.387762	0.283291	0.253674	0.203579	-0.0316214	-0.199601	-0.3274	-0.519202	-0.58214	-0.364241	-0.208261	-0.186781	0.00723193	0.0323915	-0.13014	-0.0621594	0.0825849	0.0140142	0.0260162	0.259801	0.411015	0.519007	0.579678	0.419044	0.206415	0.183712	0.090428	-0.022838	0.00902597	-0.185395	-0.390978
338	358	E3.1.5O.6	5O	South Africa	Unheated	E3	Training	-0.149076	-0.229318	-0.293343	-0.307774	-0.272049	-0.182012	-0.045071	-0.123141	-0.0727713	0.248881	0.463273	0.781682	1.27702	1.43339	1.28723	1.04941	0.675452	0.456558	0.551571	0.665985	0.765958	0.946945	0.982916	0.764535	0.415091	0.136626	-0.00702029	0.0354609	0.224825	0.249506	0.164286	0.273006	0.353988	0.289358	0.29242	0.340734	0.327803	0.166211	0.0731872	0.330473	0.623703	0.732592
339	359	E3.1.5O.6	5O	South Africa	Unheated	E3	Training	-1.30914	-1.5486	-1.53782	-1.18953	-0.640152	0.460178	0.734562	0.90754	1.45242	1.26772	0.815652	1.11634	1.03622	0.478687	0.343305	0.120103	-0.0258319	0.177184	-0.0153091	-0.173511	0.28239	0.408264	0.180838	0.311476	0.123361	-0.237426	-0.279959	-0.175211	0.205149	0.811095	1.23286	1.44908	1.52335	1.36653	1.02522	0.702361	0.550488	0.185858	-0.296792	-0.425209	-0.43302	-0.324029
340	360	E3.1.5O.6	5O	South Africa	Unheated	E3	Training	1.0314	0.577443	-0.090566	-0.736172	-1.22298	-1.2999	-0.887634	-0.326424	0.304164	0.798327	0.830489	0.596923	0.764892	1.05408	1.11024	1.17269	1.11608	0.619051	0.179128	0.173962	0.352676	0.716526	1.18009	1.05555	0.581345	0.26421	0.0122784	-0.0255231	0.143311	0.384173	0.785135	0.885046	0.56453	0.35719	0.0337842	-0.395437	-0.384791	-0.187443	0.0534173	0.403785	0.436545	0.284328
341	361	D9.1.10B.6B	10B	South Africa	Heated	D9	Training	-0.0111029	-0.244129	-0.588436	-0.891334	-1.21685	-1.28291	-1.41205	-1.40703	-0.742879	-0.4825	-0.671756	-0.790514	-0.937668	-0.945325	-1.02911	-1.21065	-1.15844	-1.01443	-0.82592	-0.440371	-0.133703	-0.0899379	-0.337171	-0.869123	-1.3447	-1.49877	-1.4048	-1.29787	-1.21712	-0.95963	-0.683412	-0.666055	-0.559309	-0.388959	-0.712488	-1.0877	-1.11572	-1.35506	-1.61008	-1.51644	-1.44655	-1.40394
342	362	D9.1.10B.6B	10B	South Africa	Heated	D9	Training	0.467579	0.32278	-0.0826232	-0.461769	-0.811933	-1.04506	-1.02398	-1.04683	-0.858054	-0.660796	-0.519677	-0.271097	-0.201701	-0.411722	-0.349115	-0.433058	-1.01259	-1.30521	-1.17372	-0.97409	-0.575099	0.0314987	0.381358	0.225494	-0.221696	-0.727464	-1.08223	-1.17868	-1.13279	-0.999744	-0.70729	-0.558048	-0.550773	-0.47307	-0.593947	-0.795811	-0.838021	-0.9986	-1.13842	-1.03709	-1.12982	-1.28459
343	363	D9.1.10B.6B	10B	South Africa	Heated	D9	Training	-0.122641	-0.182152	-0.256018	-0.182336	-0.118673	0.14418	-0.0520632	-0.422716	-0.435746	-0.795429	-1.28749	-1.16003	-0.934277	-0.572446	-0.212494	-0.284495	-0.575067	-0.840536	-1.14633	-1.21315	-0.861866	-0.528978	-0.487561	-0.644247	-0.827113	-1.1943	-1.53713	-1.38103	-1.0035	-0.799176	-0.42373	-0.0900175	-0.158141	-0.380819	-0.658606	-0.852638	-1.06857	-1.27366	-1.14972	-1.00043	-0.827491	-0.527786
344	364	D9.1.10B.6B	10B	South Africa	Heated	D9	Training	0.0447348	0.0222835	-0.0619022	-0.0962981	-0.195361	-0.161625	-0.32476	-0.540406	-0.268219	-0.267816	-0.675465	-0.835832	-0.724001	-0.463153	-0.41432	-0.414093	-0.233735	-0.512699	-0.839613	-0.551562	-0.198366	-0.114848	-0.133309	-0.521888	-1.0467	-1.26679	-1.28349	-0.948599	-0.463823	-0.375119	-0.441639	-0.552048	-0.886502	-1.05642	-1.02501	-0.979208	-0.976872	-1.06596	-1.10171	-1.04272	-0.994494	-1.02844
345	375	D9.1.10B.18	10B	South Africa	Heated	D9	Validation	-0.0689331	-0.0649304	0.0456867	0.18777	0.138999	0.167965	-0.607945	-0.872079	-0.617234	-0.999196	-1.25782	-0.856749	-0.727392	-0.591732	-0.342905	-0.442541	-0.612304	-0.806327	-1.09978	-1.14088	-0.915283	-0.809217	-0.517639	-0.237486	-0.38795	-0.501292	-0.701773	-1.00681	-1.11593	-1.21177	-1.1192	-0.74406	-0.604831	-0.684705	-0.903771	-1.16002	-1.23362	-1.27366	-1.16384	-0.90174	-0.890837	-0.877082
346	376	D9.1.10B.18	10B	South Africa	Heated	D9	Validation	0.17066	0.0579759	-0.234029	-0.342404	-0.468371	-0.321323	-0.572984	-1.28934	-1.32224	-1.48314	-1.81049	-1.45286	-1.0055	-0.636735	-0.252859	0.0758499	0.154144	-0.0993393	-0.313811	-0.348638	-0.412035	-0.581912	-0.674712	-0.70708	-0.924357	-1.2088	-1.23111	-0.984635	-0.854525	-0.833559	-0.581927	-0.450041	-0.627593	-0.760677	-0.928018	-1.07478	-1.10786	-1.25682	-1.38131	-1.25984	-1.11831	-1.04882
347	377	D9.1.10B.18	10B	South Africa	Heated	D9	Validation	-0.134695	-0.415535	-0.815101	-1.17642	-1.46532	-1.48338	-1.36311	-1.13956	-0.502059	0.037836	0.326031	0.408678	0.493567	0.591194	0.45819	0.221252	-0.0972014	-0.575415	-0.973802	-1.09084	-0.963077	-0.918198	-0.95544	-1.01463	-1.01533	-0.971033	-0.952656	-0.735155	-0.480688	-0.667375	-0.9222	-0.975075	-1.13972	-1.24906	-1.16241	-1.05412	-1.04499	-1.11929	-1.2175	-1.20345	-1.05208	-0.862528
348	378	D9.1.10B.18	10B	South Africa	Heated	D9	Validation	-0.128804	-0.14056	-0.129223	-0.166269	-0.265914	-0.355301	-0.569488	-0.586769	-0.386884	-0.282371	-0.137624	-0.020103	-0.059256	-0.119205	-0.277699	-0.578461	-0.789176	-0.806327	-0.738287	-0.668314	-0.625705	-0.66287	-0.778314	-0.922035	-0.892988	-0.765159	-0.770697	-0.890387	-0.966957	-0.982552	-1.03861	-0.981076	-0.832444	-0.918046	-1.17857	-1.24785	-1.26767	-1.35506	-1.2401	-1.04836	-1.02905	-0.967317
349	379	D9.1.10B.18	10B	South Africa	Heated	D9	Validation	1.3097	1.15145	0.832225	0.366243	-0.247509	-0.844588	-1.32115	-1.77437	-1.78643	-1.55592	-1.25782	-0.84629	-0.405195	-0.000269254	-0.00445746	-0.373001	-0.630922	-0.78352	-0.839613	-0.44593	0.181178	0.389581	0.204232	-0.134969	-0.667133	-1.11601	-1.21181	-1.01236	-0.916363	-1.05132	-0.955033	-0.774062	-0.849515	-0.75525	-0.720571	-0.999872	-1.16812	-1.31577	-1.43215	-1.21473	-0.841888	-0.568537
350	380	D9.1.10B.18	10B	South Africa	Heated	D9	Validation	0.593719	0.561997	0.479441	0.443053	0.399739	0.494157	0.332509	0.279859	0.119187	-0.638964	-1.07235	-0.961329	-0.890187	-0.334575	0.262574	0.445678	0.340325	-0.0822347	-0.349412	-0.18185	-0.0662282	-0.0992792	-0.106573	-0.462362	-0.952589	-1.16821	-1.17046	-0.948599	-0.674633	-0.432424	-0.074502	0.0509917	-0.0699411	-0.131198	-0.340699	-0.589166	-0.691311	-0.914397	-1.11301	-1.01453	-0.83325	-0.655861
351	381	D9.1.10B.18	10B	South Africa	Heated	D9	Validation	-0.3306	-0.122308	0.0921158	0.176186	0.160472	-0.0630875	-0.132474	0.0837086	0.300674	0.350765	0.248137	-0.0654213	-0.384845	-0.363505	-0.193864	0.0410798	0.309295	0.228498	0.0832788	0.101688	0.0715323	0.0813189	0.130708	-0.00599607	-0.350308	-0.773858	-1.02709	-0.926423	-0.671822	-0.449616	-0.00883531	0.312009	0.143446	-0.00910134	-0.119781	-0.315362	-0.345493	-0.263226	-0.302441	-0.343437	-0.274655	-0.225062
352	382	D9.1.10B.18	10B	South Africa	Heated	D9	Validation	1.11734	0.643116	-0.0281206	-0.899254	-1.72606	-2.32604	-2.34202	-1.85283	-1.30479	-1.13019	-0.823835	-0.438426	-0.35093	-0.218853	-0.137973	-0.461507	-0.897782	-1.11991	-1.11347	-0.576581	0.0209264	0.0626364	0.0237643	-0.105206	-0.673406	-1.04932	-1.08499	-1.07888	-1.07658	-1.2175	-1.1789	-0.786063	-0.738554	-0.985878	-1.10314	-1.1781	-1.36723	-1.42523	-1.26552	-1.20627	-1.11831	-0.891636
353	383	E3.1.5P.23	5P	South Africa	Heated	E3	Training	0.640637	0.498099	0.170955	-0.136324	-0.492911	-0.647514	-0.758278	-0.444114	0.300674	0.641862	0.656154	0.5028	0.317206	0.375824	0.486136	0.287632	0.0238165	-0.0850855	-0.368582	-0.45705	0.0884009	0.59509	0.658743	0.71493	0.49665	-0.0199536	-0.233091	-0.280547	-0.393553	-0.469672	-0.405821	-0.240027	-0.138225	-0.0606534	0.101137	0.28649	0.356621	0.138143	-0.152754	-0.337798	-0.680644	-0.853796
354	384	E3.1.5P.23	5P	South Africa	Heated	E3	Training	0.531626	0.428185	0.24211	0.0682938	-0.130943	-0.195603	-0.331752	-0.686628	-0.728918	-0.693545	-0.834963	-0.644101	-0.235617	0.0415189	0.181844	0.322402	0.368252	0.168632	-0.215223	-0.337519	-0.00718801	0.143594	0.154102	0.324704	0.0292546	-0.483895	-0.685231	-0.809999	-0.773011	-0.549899	-0.32523	-0.114019	-0.0357992	-0.0253809	-0.0443454	-0.160379	-0.279998	-0.369883	-0.559449	-0.80305	-0.925389	-0.897458
355	385	E3.1.5P.23	5P	South Africa	Heated	E3	Training	-0.0822948	-0.32107	-0.582216	-0.836861	-0.97758	-0.878567	-0.625426	-0.262229	0.154088	0.405346	0.585678	0.750308	0.920903	1.06051	1.04814	0.733322	0.340325	0.219945	0.121618	0.135045	0.439831	0.495449	0.110656	-0.0456801	-0.033483	-0.176534	-0.084215	0.223957	0.27823	0.324002	0.656786	0.657031	0.379594	0.49828	0.564527	0.444056	0.602885	0.707918	0.556137	0.403785	0.249387	0.10968
356	386	E3.1.5P.23	5P	South Africa	Heated	E3	Training	0.805422	0.626483	0.146145	-0.233347	-0.505181	-0.559171	-0.26183	0.0694431	0.314635	0.161552	-0.0968228	-0.204862	-0.201701	0.253674	0.799742	0.59108	0.22241	0.142975	-0.272733	-0.443151	-0.0830969	-0.170896	-0.360565	0.0865999	0.211194	0.154024	0.3183	0.165745	-0.303607	-0.624396	-0.635654	-0.393037	-0.0585605	0.0587304	-0.146722	-0.361857	-0.531501	-0.802126	-0.757148	-0.391373	-0.0932562	0.18245
357	387	E3.1.5P.23	5P	South Africa	Heated	E3	Training	-0.0659595	-0.187669	-0.341619	-0.339257	-0.324197	-0.0189158	-0.0905205	-0.0125834	0.524043	0.743746	0.667282	0.680588	0.639404	0.530119	0.43335	0.325563	0.200689	-0.0166674	-0.138544	0.154504	0.645066	0.878442	0.899367	0.728158	0.208057	-0.338913	-0.57771	-0.433007	-0.208039	-0.0885939	0.197119	0.33301	-0.0301088	-0.228876	-0.0928397	0.0101025	0.136555	0.354265	0.395154	0.113355	-0.303449	-0.536518
358	388	E3.1.5P.23	5P	South Africa	Heated	E3	Training	0.300827	0.2321	0.135408	0.0758724	-0.00210695	0.045643	-0.0800322	0.0123812	0.20644	-0.205958	-0.6495	-0.420996	-0.289882	0.028661	0.672437	0.83131	0.504785	0.00898943	-0.494556	-0.643295	-0.316446	-0.00586639	0.210916	0.423914	0.267657	-0.144638	-0.390237	-0.474587	-0.548147	-0.544169	-0.396866	-0.186024	-0.0101927	0.00717827	-0.0174042	0.079845	0.0553405	-0.106046	-0.144282	-0.303962	-0.579867	-0.539429
359	389	E3.1.5P.23	5P	South Africa	Heated	E3	Training	0.888546	0.785516	0.379911	-0.115108	-0.578802	-0.926136	-0.663883	-0.0589462	0.503102	0.510868	0.2333	-0.156058	-0.554423	-0.270285	0.209789	0.379298	0.517197	0.285513	-0.198792	-0.337519	-0.271463	-0.479158	-0.577795	-0.171346	0.044939	-0.0692474	0.0812023	0.243361	-0.0646884	-0.151629	0.0926496	-0.0750165	-0.200818	-0.142051	-0.329923	-0.33861	-0.133287	-0.139727	-0.11039	-0.12914	-0.481969	-0.583091
360	390	E3.1.5P.23	5P	South Africa	Heated	E3	Training	0.651269	0.582957	0.443462	0.409182	0.491765	0.772779	0.926848	1.12866	0.813725	-0.0676866	-0.523386	-0.52209	-0.601905	-0.183494	0.47061	0.610046	0.442725	0.38814	0.368088	0.274035	0.375168	0.688502	0.765687	0.850517	0.844843	0.435288	0.232835	0.259993	0.193906	0.384173	0.859756	1.22407	1.33841	1.13047	0.833939	0.759189	0.568827	0.222346	0.214401	0.0992566	-0.205551	-0.131916
361	391	E3.1.5N.25	5N	South Africa	Unheated	E3	Validation	0.830887	1.04473	1.25283	1.41611	1.52245	1.38779	1.29044	1.31411	0.733452	0.419901	0.667282	0.373818	0.245984	0.726202	0.784217	0.704873	0.780954	0.556334	0.53514	0.971762	1.41821	1.9776	2.57705	2.33867	1.28401	0.536776	0.249377	-0.0421551	0.0674195	0.558953	0.937362	1.23307	1.27582	1.25528	1.35121	1.07949	0.744356	0.730373	0.533543	0.121814	0.0247973	0.29015
362	392	E3.1.5N.25	5N	South Africa	Unheated	E3	Validation	0.433736	0.348396	0.24387	0.110619	0.0162982	0.0388474	0.199657	0.675726	1.03709	0.92932	0.841616	0.976899	0.934469	1.13444	1.42696	0.983034	0.45824	0.117318	-0.464431	-0.393114	0.299259	0.539042	0.865947	1.3631	0.942087	0.362798	0.296245	0.201781	0.0842843	0.169279	0.38815	0.534023	0.470639	0.441301	0.419044	0.40531	0.52167	0.56758	0.558962	0.494016	0.0910224	-0.236705
363	393	E3.1.5N.25	5N	South Africa	Unheated	E3	Validation	0.244804	0.1994	-0.00799817	-0.220244	-0.437695	-0.572762	-0.569488	-0.608167	-0.369434	-0.296925	-0.285994	-0.0898235	-0.279707	-0.611019	-0.519891	-0.50576	-0.832618	-0.891849	-0.642437	-0.295822	0.141818	0.476767	0.484959	0.367695	-0.130726	-0.889843	-1.13462	-1.08443	-1.20588	-1.14014	-0.778927	-0.633053	-0.673115	-0.749824	-0.901077	-0.912048	-0.872079	-0.830194	-0.67242	-0.715639	-0.902355	-0.769382
364	394	E3.1.5N.25	5N	South Africa	Unheated	E3	Validation	-0.500963	-0.538254	-0.568773	-0.411718	0.0255008	0.528135	1.09816	1.22138	0.335576	-0.606216	-0.987042	-1.19838	-1.10046	-0.202781	0.538921	0.597402	0.684761	0.593394	-0.0153091	-0.368096	-0.175874	-0.149099	-0.0397335	0.569422	0.741326	0.496181	0.447877	0.199009	-0.340147	-0.504055	-0.20882	0.137997	0.410891	0.633943	0.588774	0.294239	-0.109709	-0.630913	-0.844701	-0.859444	-0.885078	-0.655861
365	395	E3.1.5N.25	5N	South Africa	Unheated	E3	Validation	-1.48532	-1.70032	-1.79731	-1.50314	-0.922364	0.218932	0.832453	1.14649	1.64787	1.47513	0.72663	0.440052	0.296857	0.182956	0.430245	0.610046	0.430313	0.134423	0.00386079	0.132266	0.349865	0.551497	0.718899	0.701702	0.427638	0.177221	0.213536	0.376417	0.41877	0.450073	0.58515	0.546024	0.473485	0.566112	0.432515	0.289073	0.382819	0.138143	-0.251604	-0.312421	-0.361036	-0.274546
366	396	E3.1.5N.25	5N	South Africa	Unheated	E3	Validation	0.179496	0.178098	0.0708265	0.0207629	0.0684461	0.218932	0.570245	1.31411	1.60948	1.27864	0.919511	0.39822	0.144237	0.478687	0.616546	0.531023	0.56064	0.268408	-0.248086	-0.368096	0.00405775	0.377126	0.702189	1.18452	1.34361	0.919527	0.585725	0.487297	0.326014	0.258102	0.325468	0.231003	0.140601	0.169974	-0.00662769	-0.062223	0.147035	0.124109	0.0336474	0.231783	0.355923	0.322169
367	397	E3.1.5N.25	5N	South Africa	Unheated	E3	Validation	1.29189	1.02163	0.390417	-0.335048	-1.0512	-1.44261	-1.28619	-0.665229	0.356516	0.856546	0.830489	0.691046	0.517308	0.427256	0.669332	0.802862	0.408592	-0.0594287	-0.420615	-0.5877	-0.16744	0.342875	0.665427	1.23744	1.20872	0.49908	0.19148	-0.136403	-0.773011	-0.850751	-0.459548	-0.297031	-0.00734756	0.47386	0.591468	0.55771	0.600265	0.258835	-0.197943	-0.391373	-0.709438	-0.801401
368	398	E3.1.5N.25	5N	South Africa	Unheated	E3	Validation	0.611778	0.493533	0.345203	0.128378	-0.0573224	-0.124248	-0.0695438	0.351186	0.544984	0.150636	-0.0263471	0.304097	0.605488	1.06051	1.65362	1.82384	1.46362	1.07232	0.66659	0.315732	0.383602	0.50479	0.474933	0.771149	0.719368	0.258411	0.133584	0.0687249	-0.00847226	0.183605	0.525453	0.876046	1.09942	1.07621	1.01983	1.00975	0.864868	0.556353	0.381033	0.446081	0.54596	0.726771
369	399	E3.1.6C.27	6C	South Africa	Heated	E3	Training	-0.786416	-0.86156	-0.969711	-0.974121	-0.907027	-0.742654	-0.723317	-1.03257	-1.25244	-1.60322	-1.89952	-1.63762	-1.0462	-0.39565	0.135268	0.306597	-0.106511	-0.697998	-1.07513	-1.20203	-0.946209	-0.569457	-0.260305	-0.00599607	-0.158958	-0.449099	-0.60528	-0.943055	-1.21712	-1.25475	-1.37291	-1.3411	-1.01169	-0.836648	-0.731347	-0.633078	-0.817063	-1.06035	-0.949199	-0.853805	-1.00601	-1.0168
370	400	E3.1.6C.27	6C	South Africa	Heated	E3	Training	0.129354	-0.0803674	-0.405026	-0.710775	-0.946905	-1.02467	-0.961053	-0.522574	-0.215867	-0.540719	-0.942531	-0.926469	-0.849488	-0.620663	-0.141078	0.0126315	-0.302001	-0.521251	-0.716378	-0.871238	-0.695991	-0.66287	-0.70479	-0.386301	-0.400498	-0.866646	-1.10153	-1.27292	-1.56847	-1.51835	-1.05652	-0.696057	-0.715793	-0.804089	-0.868748	-0.831974	-0.691311	-0.602845	-0.607462	-0.79741	-1.17301	-1.44469
371	401	E3.1.6C.27	6C	South Africa	Heated	E3	Training	1.08507	0.88835	0.308548	-0.260619	-0.707638	-0.973706	-0.611441	-0.269362	-0.121633	-0.224151	-0.415818	-0.577867	-0.78844	-0.652807	-0.252859	-0.252886	-0.497492	-0.586818	-0.609575	-0.571021	-0.313635	-0.0743691	-0.0798375	-0.164732	-0.391087	-0.666571	-0.878218	-1.10383	-1.18339	-1.03126	-0.841609	-0.609051	-0.286173	-0.147478	-0.241017	-0.30503	-0.413609	-0.698276	-0.861646	-0.90174	-0.882199	-0.693701
372	402	E3.1.6C.27	6C	South Africa	Heated	E3	Training	1.05754	0.812012	0.343635	-0.394294	-1.28126	-2.17314	-2.6287	-2.45555	-1.762	-1.22844	-0.408399	0.262265	-0.123696	-0.508156	-0.467105	-0.998863	-1.31979	-0.871894	-0.658869	-0.370876	0.186801	0.268145	0.0605263	-0.207723	-0.902399	-1.47847	-1.61433	-1.67764	-1.68652	-1.4897	-1.13114	-0.89707	-0.895038	-0.741684	-0.647829	-0.697655	-0.625815	-0.653367	-0.861646	-0.980691	-1.02329	-0.970228
373	403	E3.1.6C.27	6C	South Africa	Heated	E3	Training	0.919325	1.01441	1.03061	1.01026	0.731031	0.361641	-0.436636	-1.11459	-1.21405	-1.1593	-1.02413	-0.731252	-0.544248	-0.540301	-0.526101	-0.622714	-0.854339	-0.906103	-0.804012	-0.637736	-0.302389	-0.105507	-0.270331	-0.44252	-0.751828	-1.261	-1.44891	-1.40321	-1.4476	-1.35217	-0.961003	-0.600051	-0.547928	-0.652146	-0.847195	-0.992123	-1.07119	-1.12491	-0.92378	-0.583113	-0.453175	-0.565626
374	404	E3.1.6C.27	6C	South Africa	Heated	E3	Training	-0.320144	-0.502676	-0.676443	-0.70017	-0.683097	-0.304333	-0.436636	-0.629566	-0.439236	-0.839093	-1.54714	-1.55395	-1.29717	-0.768529	-0.088293	0.18016	-0.0289349	-0.281788	-0.571235	-0.696111	-0.397978	-0.208261	-0.123283	-0.0655221	-0.356582	-0.733263	-0.892003	-0.945827	-0.992254	-0.902325	-0.659533	-0.474043	-0.539393	-0.652146	-0.720571	-0.723485	-0.670352	-0.743184	-0.765621	-0.763574	-1.03193	-1.19436
375	405	E3.1.6C.27	6C	South Africa	Heated	E3	Training	1.18795	1.10792	0.833697	0.376406	-0.164686	-0.722267	-0.996014	-0.875645	-0.878995	-1.11927	-1.13541	-1.31342	-1.65329	-1.45964	-1.19678	-1.22961	-1.2205	-1.22824	-1.24218	-0.98243	-0.673499	-0.53832	-0.180097	0.18581	0.0323915	-0.431701	-0.787239	-1.07057	-1.48415	-1.69027	-1.43858	-1.08308	-0.855205	-0.733544	-0.750206	-0.684739	-0.644154	-0.942465	-1.12995	-1.20063	-1.49262	-1.50873
376	406	E3.1.6C.27	6C	South Africa	Heated	E3	Training	0.969996	0.794693	0.450765	-0.0395867	-0.514384	-1.00429	-1.04496	-0.690194	-0.638175	-0.551635	0.066384	0.429594	0.446085	0.610481	0.597916	0.113781	-0.215116	-0.167757	-0.165929	0.0238539	0.34143	0.402036	0.41812	0.324704	-0.221696	-0.857947	-1.1677	-1.20362	-1.16371	-0.879403	-0.283442	0.0509917	0.100769	0.213387	0.0418666	-0.193959	-0.219742	-0.535483	-0.881416	-1.00607	-1.17589	-1.10412
377	407	E3.1.5P.14	5P	South Africa	Heated	E3	Training	-1.47009	-1.70589	-1.58192	-0.985719	-0.505181	0.827144	0.105262	-0.454813	1.09643	1.28591	0.496657	1.41614	1.61617	0.771204	0.417825	-0.256047	-1.29497	-2.0293	-2.37594	-2.24445	-1.77839	-1.12993	-0.133309	0.195731	0.236289	0.209117	-0.809294	-2.13779	-2.64501	-2.60142	-2.08331	-0.819065	0.604362	1.32311	1.08449	0.521548	0.0291422	-0.692662	-1.2175	-1.27394	-1.52717	-1.51164
378	408	E3.1.5P.14	5P	South Africa	Heated	E3	Training	-0.888283	-1.19708	-1.55177	-1.63686	-2.07882	-1.82996	-3.04124	-3.39707	-0.690527	1.36233	2.09163	3.37877	4.00722	2.54559	0.989149	0.284471	-0.423019	-1.41924	-1.9186	-1.66904	-1.13176	-0.678439	0.000370376	0.493361	0.0229809	-0.944936	-1.68325	-1.97978	-1.63874	-0.741871	0.229953	0.681033	0.758001	0.587818	0.327444	0.467303	0.513811	0.233574	0.0731872	-0.31806	-1.07224	-1.06628
379	409	E3.1.5P.14	5P	South Africa	Heated	E3	Training	-1.65161	-1.53394	-1.03746	-0.338964	0.160472	0.871316	0.000378445	-0.864946	-0.338022	0.277991	1.1977	2.17958	2.05029	0.976931	-0.386375	-1.62789	-2.28794	-2.30582	-1.62558	-0.509866	-0.139326	-0.367063	-0.434089	-1.25935	-2.32968	-2.32516	-2.07749	-2.15719	-2.08285	-1.62723	-0.799821	-0.0630157	0.760846	1.83863	2.16753	1.38945	0.482373	-0.341815	-1.19209	-1.80123	-2.09153	-1.81727
380	410	E3.1.5P.14	5P	South Africa	Heated	E3	Training	1.0105	0.611043	0.189206	-0.0531477	-0.477573	-0.280549	-1.10789	-1.54612	-0.467158	0.161552	-0.0523118	0.488856	1.08031	0.594408	0.0917981	-0.186507	-0.376474	-0.241877	-0.29738	-0.615498	-0.681933	-1.077	-1.96472	-1.85792	-1.18785	-1.57706	-2.3587	-2.81138	-3.17906	-2.9166	-1.1192	0.918048	1.73674	2.27547	2.43425	1.47728	0.241348	-0.37269	-0.69219	-1.41493	-1.52142	-0.676237
381	411	E3.1.5P.14	5P	South Africa	Heated	E3	Training	-2.54192	-2.77347	-2.87237	-2.21579	-1.22912	0.524737	1.22751	0.622231	1.14529	1.86083	0.926929	0.10888	-0.00159962	-0.958182	-1.87057	-1.19168	-0.103407	0.0916613	0.422859	0.476959	-0.468264	-1.28874	-1.08912	-0.558265	-0.588711	-0.927538	-1.50956	-2.65892	-3.62036	-3.47819	-2.36687	-0.876069	0.598672	1.65142	1.98702	1.60901	0.602885	-0.734764	-1.46604	-1.79841	-2.05122	-1.48835
382	412	E3.1.5P.14	5P	South Africa	Heated	E3	Training	-2.24968	-2.07995	-1.41632	-0.535473	0.221822	1.09557	0.563253	0.440346	0.841646	-0.275093	-1.98483	-1.64808	-0.70026	-0.228497	0.675542	1.71637	1.69945	0.721678	-0.65613	-1.76077	-1.86836	-2.25712	-2.45265	-1.12376	-0.28757	-0.643374	-0.76794	-1.10383	-1.78771	-1.71319	-1.18487	-0.627052	0.371059	1.14946	1.05755	0.808267	0.293745	-0.799319	-1.10736	-1.17525	-1.44943	-0.460837
383	413	E3.1.5P.14	5P	South Africa	Heated	E3	Training	-2.1351	-2.40171	-2.41832	-2.07482	-1.68618	-0.650912	-1.04496	-1.41773	-0.550921	-0.857287	-1.64729	-0.386135	0.642796	0.144382	0.144583	0.52154	0.0362286	-0.344504	-0.0837728	0.115587	-0.032491	-0.124189	-0.0464175	-0.207723	-0.456962	-0.428802	-0.456404	-0.818315	-1.1609	-1.12868	-0.650578	-0.180023	0.12922	0.482	0.782751	0.74369	-0.0677915	-0.973339	-0.90401	-0.966593	-1.10103	0.0601966
384	414	E3.1.5P.14	5P	South Africa	Heated	E3	Training	-0.350238	0.160957	0.97534	1.80019	1.98258	1.91105	-0.013606	-1.29291	-0.861544	-0.431558	0.18508	1.3255	1.76201	0.999432	0.271889	0.0821717	-0.314413	-1.04009	-1.42292	-1.73853	-2.14107	-1.79317	-0.480877	0.341239	0.813475	0.849936	-0.0924859	-1.00681	-1.3689	-1.63296	-1.43261	-0.663055	0.146291	0.739761	1.26231	1.87249	1.92066	1.16823	0.547665	-0.287043	-1.65099	-1.68046
385	415	E3.1.5O.28	5O	South Africa	Unheated	E3	Validation	-0.0519624	-0.229388	-0.096221	0.221181	0.295443	1.0514	0.000378445	-0.354955	0.838156	0.521785	-0.382435	0.506286	1.29737	1.1473	1.06367	1.23591	0.99196	-0.130698	-1.21479	-1.29099	-1.02774	-1.20155	-0.77163	-0.224258	0.0512128	0.400493	0.406523	0.118621	-0.300796	-0.876538	-1.49231	-1.51211	-0.661735	0.289358	0.990199	1.79499	1.97044	1.01386	0.397978	-0.0445485	-1.12982	-1.32535
386	416	E3.1.5O.28	5O	South Africa	Unheated	E3	Validation	-1.3409	-1.21415	-0.864806	-0.251469	0.307713	1.12615	0.989778	1.03593	2.01433	2.29748	2.32902	2.62927	2.06047	1.44946	1.58531	1.43505	1.3426	1.64247	1.26086	0.376887	-0.369864	-0.958677	-0.77163	-0.11182	0.418228	0.922426	0.778712	-0.161351	-1.03161	-0.973957	-0.444624	0.0749933	1.15348	1.88747	1.84424	2.02489	2.01235	1.59205	1.72821	1.54295	0.995139	1.57381
387	417	E3.1.5O.28	5O	South Africa	Unheated	E3	Validation	1.72931	1.16258	0.46338	-0.103731	-0.768988	-0.70188	-1.28969	-1.34284	0.0528739	0.874739	1.60943	3.12778	3.95295	3.17563	1.76851	0.62585	0.0114044	-0.487042	-0.782103	-0.698891	-1.17956	-2.20418	-2.44931	-1.9439	-0.758102	0.591868	0.869692	0.434629	-0.0281479	-0.859347	-1.41172	-0.867068	-0.0983927	0.289358	0.618409	0.99683	0.671	0.0511332	0.35279	0.361489	-0.251621	0.083483
388	418	E3.1.5O.28	5O	South Africa	Unheated	E3	Validation	0.609927	0.50147	0.217235	0.125642	0.172742	0.392222	0.832453	0.247762	-0.28916	0.0196425	-0.0486026	-0.100282	1.15831	2.192	1.77161	1.16637	1.0323	0.570588	0.00659934	0.235118	0.420151	-0.363949	-0.891942	-0.389608	-0.334623	-0.451999	-0.304771	-0.929195	-1.41388	-0.73041	0.340392	1.39208	2.30008	2.31074	1.42126	0.761772	0.257067	-0.423212	-0.412587	-0.0530076	-0.12205	-0.0649679
389	419	E3.1.5O.28	5O	South Africa	Unheated	E3	Validation	-0.875957	-1.18885	-1.30687	-0.916112	-0.701503	0.286889	-0.607945	-1.34284	0.105226	0.303462	-0.931403	-0.218806	0.56479	0.202243	0.691067	1.44769	1.3395	1.15499	0.609081	-0.340298	-0.544173	-0.874606	-1.62718	-0.766606	0.55625	0.455586	0.15564	0.174061	-0.292364	-0.632992	-0.42373	-0.162022	0.334072	0.538979	0.265479	0.578375	0.846529	0.0932348	-0.457776	-0.743836	-1.4811	-1.28751
390	420	E3.1.5O.28	5O	South Africa	Unheated	E3	Validation	-1.58775	-1.37366	-0.683711	0.156159	0.798517	1.57806	0.580733	0.397549	0.736942	0.285268	0.593097	1.18257	0.819156	0.935143	1.36486	1.09683	1.15332	1.32604	1.01439	1.0357	1.23547	1.05593	1.02636	1.09524	0.490376	-0.0431507	-0.784482	-2.0574	-2.36112	-1.79055	-1.25053	-0.28503	1.30712	2.37043	2.58781	2.55183	2.05427	0.859484	-0.18947	-0.879182	-1.59628	-1.11577
391	421	E3.1.5O.28	5O	South Africa	Unheated	E3	Validation	-0.567539	-0.579665	-0.640331	-0.53761	-0.403953	0.0558365	0.311533	0.786284	2.09461	2.86875	3.09684	3.00925	1.7654	0.398326	-0.0541378	-0.742829	-1.20808	-0.812028	-0.549327	-0.529324	-0.237726	0.308624	0.896025	1.49869	1.98039	1.73432	0.831094	-0.324899	-1.36328	-1.94814	-1.80273	-0.930072	0.00687825	0.598671	0.976728	1.2448	1.09803	0.766861	0.725594	0.409424	0.021918	0.479352
392	422	E3.1.5O.28	5O	South Africa	Unheated	E3	Validation	-1.68537	-1.70894	-1.61473	-0.967129	-0.161618	1.19411	1.59461	1.33907	1.97594	2.02821	0.682119	0.237863	0.340947	0.0543768	0.641386	2.32959	3.61712	3.36718	2.93411	2.38945	1.30575	0.912693	0.839211	0.357774	0.123361	-0.185233	-0.762426	-0.859895	-0.539715	-0.0714024	0.483665	0.993053	1.48636	1.73282	2.35612	2.90312	2.37913	1.61731	1.15206	0.25716	-0.392709	0.0427318
393	423	E3.1.6B.10	6B	South Africa	Unheated	E3	Training	0.563716	-0.0581975	-0.885838	-1.13016	-1.25366	-0.117453	-0.37021	-0.708026	0.611297	0.521785	-0.337924	0.0531034	-0.276315	-1.16391	-1.14089	-0.847139	-0.537831	-0.147802	-0.116635	-0.468169	-0.760654	-0.784307	-0.781656	-0.478897	0.230015	0.290307	-0.313042	-0.718523	-0.927606	-1.32925	-1.4535	-1.09208	-0.590606	-0.22345	0.0553372	0.309737	-0.0180147	-0.956499	-1.63267	-2.10012	-2.62709	-2.31793
394	424	E3.1.6B.10	6B	South Africa	Unheated	E3	Training	1.09062	0.636475	-0.0386204	-0.562424	-1.1555	-1.04506	-1.68125	-1.68165	-0.376414	-0.0713253	0.485529	1.87978	1.57886	0.526904	0.632071	0.379298	-0.395092	-0.127847	0.173651	-0.32084	-0.785957	-1.4164	-2.42257	-2.38704	-1.31647	-0.814453	-0.952656	-1.1371	-1.62469	-2.13152	-1.78781	-0.74106	0.243027	0.734334	0.386715	-0.30503	-1.05547	-2.18306	-2.68612	-2.63868	-2.51479	-1.43887
395	425	E3.1.6B.10	6B	South Africa	Unheated	E3	OUTLIER	-2.78045	-2.60169	-1.97076	-1.13278	-0.183091	0.874714	0.720578	0.533071	0.182009	-0.737209	-0.360179	0.921123	1.42285	1.61018	1.54805	0.600563	-0.671261	-1.30236	-1.80084	-2.17496	-1.9274	-1.6437	-1.51355	-1.11053	-0.783197	-1.11891	-1.73287	-2.30688	-2.38079	-1.76477	-0.826685	0.0629925	1.01976	1.38823	0.906681	0.896091	0.972281	0.124109	-0.412587	-0.574654	-1.6769	-2.283
396	426	E3.1.6B.10	6B	South Africa	Unheated	E3	OUTLIER	-2.53448	-2.36433	-1.75086	-0.839839	-0.0327822	1.06499	0.580733	0.536638	1.52571	1.69709	1.20512	1.74382	2.2063	1.39803	0.473715	-0.205472	-0.869855	-1.33087	-1.62832	-1.89698	-2.06797	-2.68993	-3.19792	-2.62514	-1.4639	-0.547686	-0.277202	-0.369251	-0.553769	-0.89373	-1.09234	-0.780062	-0.368683	-0.283141	-0.0281807	0.539629	0.202051	-0.591618	-0.443654	-0.625408	-1.28531	-0.839242
397	427	E3.1.6B.10	6B	South Africa	Unheated	E3	Training	-1.70388	-2.21284	-2.78299	-2.72458	-2.14937	-0.494612	0.517803	1.07516	2.03877	1.43874	0.504075	0.537661	-0.418761	-0.79103	0.0917981	0.0537234	-0.137541	0.319722	0.45846	0.304613	-0.130891	-0.71269	-1.11251	-1.19982	-0.504015	0.322203	0.128071	-0.690803	-1.43636	-2.13725	-2.31314	-1.71312	-0.590606	0.769607	1.45359	1.34554	1.0011	0.213926	-0.550977	-0.977872	-1.51854	-1.39812
398	428	E3.1.6B.10	6B	South Africa	Unheated	E3	Training	0.804583	0.646868	0.37172	0.44169	0.347591	0.925681	0.395439	-0.0339816	1.38262	2.48305	2.30677	2.35039	1.91124	0.395111	-0.39569	-0.546852	-0.75194	-0.797774	-1.0943	-1.81637	-2.31257	-2.68681	-2.45599	-0.955105	0.854254	1.64733	1.29151	0.248905	-1.23398	-2.54125	-2.90116	-2.31016	-0.863741	0.709915	1.37276	1.28355	0.537389	-0.959306	-1.56489	-1.42621	-1.7748	-1.34572
399	429	E3.1.6B.10	6B	South Africa	Unheated	E3	Training	-0.614921	-1.01695	-1.06725	-0.890747	-0.744448	0.00147123	-0.705836	-0.740123	0.20644	0.0487522	0.385379	1.76474	1.58226	0.343679	-0.43295	-0.938806	-1.29187	-1.37363	-0.9026	-0.482068	-0.92934	-1.4382	-0.915336	-0.386301	-0.227969	-0.135939	-0.574953	-1.16759	-1.4476	-1.55274	-1.24456	-0.561048	-0.0272637	0.191681	0.41635	0.75144	0.306844	-0.762831	-1.06782	-1.32188	-2.17791	-1.93661
400	430	E3.1.6B.10	6B	South Africa	Unheated	E3	OUTLIER	-1.96941	-2.25614	-2.12598	-1.35537	-0.367142	1.72757	1.77291	1.62438	2.59021	2.30111	1.47961	1.85189	1.9248	1.34981	0.622756	-0.189668	-0.727115	-1.23964	-1.72964	-1.96925	-1.99488	-2.06406	-1.66728	-0.723615	0.192372	0.165623	-0.726586	-1.64992	-2.39204	-2.50973	-1.70722	-0.783063	0.055246	0.663789	0.435209	-0.0777214	-0.670352	-1.51785	-1.72022	-1.5108	-1.32562	-0.571448
401	431	E3.1.1B.24	1B	South Africa	Heated	E3	Training	-0.0583396	-0.496801	-0.775197	-0.728354	-0.710705	0.320867	-0.125482	0.351186	2.3808	2.58857	1.70587	1.76823	0.530874	-1.57536	-2.05377	-2.04513	-1.95591	-0.74361	-0.10842	-0.648855	-0.816882	-1.08011	-2.06164	-2.12909	-1.38548	-1.44947	-1.90656	-2.0075	-1.81863	-1.38942	-0.465518	0.558025	0.814904	0.384323	-0.216769	-0.695072	-1.47726	-2.23077	-1.8925	-1.4967	-1.52429	-0.897458
402	432	E3.1.1B.24	1B	South Africa	Heated	E3	Training	0.0999132	0.243955	0.255761	0.437017	0.485629	0.602887	0.0703007	-0.123141	0.0598542	-0.475222	-0.831253	-0.21532	0.276508	0.314749	0.116638	-0.243403	-0.789176	-1.25104	-1.13812	-0.832321	-1.09803	-1.46933	-1.38656	-1.46108	-1.18158	-0.588281	-0.778968	-1.56121	-2.02382	-2.05989	-2.0654	-1.53611	-0.0585605	0.956822	0.979422	1.06141	0.67362	-0.723537	-1.62702	-2.17625	-2.96973	-2.72835
403	433	E3.1.1B.24	1B	South Africa	Heated	E3	Training	-1.66942	-1.43174	-0.826983	-0.19888	0.0960538	0.405813	-0.611441	-0.904176	0.0249527	0.132442	-0.25632	0.0147572	0.0289244	-0.00348373	0.554446	1.12211	1.07574	0.453707	-0.453477	-1.34102	-1.9527	-2.65256	-3.02748	-2.64829	-1.92816	-1.61765	-1.88451	-2.32906	-2.49041	-2.38366	-1.96093	-1.01708	-0.0927024	0.197107	0.10922	0.247744	0.21253	-0.0106158	0.019526	-0.239108	-1.00889	-1.21474
404	434	E3.1.1B.24	1B	South Africa	Heated	E3	Training	-1.01181	-1.70381	-2.37642	-2.58559	-2.58496	-1.6091	-1.57986	-1.23585	0.43679	1.08578	1.4388	2.71294	2.97958	1.81269	0.815268	-0.426737	-2.08003	-2.75909	-2.51287	-1.99705	-1.38479	-0.896402	-0.507613	-0.101899	0.198646	-0.336013	-1.57848	-2.94721	-4.03355	-4.32057	-3.34888	-1.20009	1.07097	2.29718	2.41539	1.98356	0.946082	-0.580391	-1.31635	-1.6264	-2.28444	-2.00356
405	435	E3.1.1B.24	1B	South Africa	Heated	E3	Training	-0.00221102	0.166377	0.548165	0.761154	0.412009	-0.0664854	-1.88752	-2.58037	-1.76549	-1.83246	-1.53601	-0.0375331	0.19511	-0.537086	-0.557151	-0.486794	-0.969151	-0.8947	-0.557542	-0.912935	-1.47476	-1.65305	-1.56034	-1.40155	-0.802018	-0.646274	-1.07948	-1.37549	-1.6556	-1.52982	-0.653563	0.125997	0.692562	1.19559	0.960563	0.441473	-0.101849	-1.14455	-1.49146	-1.47414	-2.10592	-1.8784
406	436	E3.1.1B.24	1B	South Africa	Heated	E3	Training	0.242005	-0.129377	-0.629635	-0.829101	-1.12789	-0.817406	-1.71621	-2.27366	-1.50722	-1.74877	-1.5731	0.0879637	0.876813	1.00908	1.2655	1.10315	0.585464	-0.184862	-1.11347	-1.65236	-2.02018	-2.63077	-2.41589	-1.79178	-1.44194	-1.31609	-1.5454	-1.76911	-1.56847	-0.853616	0.149362	0.900047	1.05105	0.671929	0.0176194	-0.24562	-0.5446	-1.2905	-1.60161	-1.81251	-2.28732	-1.92497
407	437	E3.1.1B.24	1B	South Africa	Heated	E3	Training	-0.217066	-0.427571	-0.493551	-0.222617	-0.115605	0.681037	-0.440132	-1.3678	-0.910406	-1.93435	-2.81941	-1.36571	-0.188135	0.587979	1.60394	2.0862	1.61877	0.704574	-0.12759	-0.835101	-1.35949	-1.69353	-1.49016	-0.697159	0.170414	0.171422	-0.627335	-1.57784	-2.53539	-3.09711	-2.71013	-1.67712	-0.636128	0.167261	0.607633	0.854762	0.579306	-0.291293	-0.898362	-1.57283	-2.39386	-1.97445
408	438	E3.1.1B.24	1B	South Africa	Heated	E3	Training	0.468702	-0.28406	-1.27097	-1.95764	-2.65858	-2.34643	-2.8944	-3.06183	-1.25244	-0.307841	-0.133915	0.447024	0.273116	-0.533872	-0.985643	-1.10001	-0.872958	-0.769267	-0.913554	-0.557122	-0.136514	-0.158441	0.478275	1.28373	1.02992	0.383095	-0.506029	-1.89108	-2.81647	-2.97104	-2.65043	-1.58712	-0.0670959	1.05721	1.15993	0.774687	0.272786	-1.02386	-2.14104	-2.14523	-1.97059	-1.57859
409	439	E3.1.6C.5	6C	South Africa	Heated	E3	Training	-1.42018	-1.4336	-1.34441	-1.19368	-0.949972	-0.729062	-0.607945	-0.650964	-0.76033	-0.897313	-0.8498	-0.595297	-0.476417	-0.508156	-0.606831	-0.622714	-0.481976	-0.390116	-0.393229	-0.329179	-0.426092	-1.02095	-1.64723	-1.97366	-2.19166	-1.88442	-1.13462	-0.538343	-0.112472	0.0718602	-0.346123	-0.89407	-1.25068	-1.54752	-1.49648	-1.13419	-0.997831	-0.908784	-0.73173	-0.777672	-0.934027	-1.12741
410	440	E3.1.6C.5	6C	South Africa	Heated	E3	Training	-1.01866	-1.24181	-1.42428	-1.53405	-1.47759	-1.32028	-1.05545	-0.968371	-1.0186	-0.784513	-0.515968	-0.396593	0.0933639	0.391897	0.191159	0.284471	0.352737	-0.130698	-0.458954	-0.693332	-1.31451	-1.97065	-2.15187	-2.23822	-2.0254	-1.31609	-0.663176	-0.189071	0.0140142	-0.134438	-0.480442	-0.969075	-1.5352	-1.85412	-1.78475	-1.55006	-1.41176	-1.06596	-0.644177	-0.546456	-0.418623	-0.321119
411	441	E3.1.6C.5	6C	South Africa	Heated	E3	Training	-0.601958	-0.904269	-1.14272	-1.39072	-1.58188	-1.4494	-1.35961	-1.11816	-0.29265	0.00508763	-0.412109	-0.40008	-0.629037	-1.41785	-1.59112	-1.13162	-0.863649	-0.603923	-0.253563	-0.195749	-0.544173	-1.07389	-1.42332	-1.56029	-1.62074	-1.42917	-0.839621	-0.457955	-0.539715	-0.466807	-0.41776	-0.828066	-1.17671	-1.08084	-0.938795	-0.994706	-1.03713	-1.01544	-1.2175	-1.42057	-1.33714	-1.23511
412	442	E3.1.6C.5	6C	South Africa	Heated	E3	Training	-0.0435344	-0.502163	-1.14611	-1.632	-1.82115	-1.57512	-0.989022	-0.618866	-0.470648	-0.558913	-0.909148	-1.22975	-1.22595	-0.794244	-0.600621	-0.660645	-0.646437	-0.78352	-0.943678	-0.776725	-0.555419	-0.675325	-0.761604	-0.826132	-1.16276	-1.31899	-1.12083	-1.01236	-1.12717	-1.12008	-1.02368	-1.13409	-1.21654	-1.032	-0.895689	-0.935296	-0.921856	-0.743184	-0.658299	-0.766394	-0.977218	-1.25549
413	443	E3.1.6C.5	6C	South Africa	Heated	E3	Training	-1.40104	-1.53337	-1.43674	-1.15906	-0.830339	-0.26356	-0.447124	-0.879212	-0.861544	-0.806345	-0.901729	-0.598783	-0.19831	-0.321717	-0.563361	-0.531047	-0.472667	-0.447131	-0.519202	-0.821202	-1.24422	-1.74646	-2.08503	-2.03319	-1.60506	-1.03192	-0.574953	-0.302723	-0.160256	-0.171686	-0.420745	-0.693057	-0.880812	-0.931613	-0.699018	-0.596916	-0.900897	-1.13052	-1.21468	-1.51644	-1.61931	-1.37774
414	444	E3.1.6C.5	6C	South Africa	Heated	E3	Training	1.01674	0.909898	0.509038	0.0690312	-0.425425	-0.854782	-0.957557	-0.97907	-0.683547	-0.260538	-0.174717	-0.410538	-0.70026	-1.05462	-1.36756	-1.46036	-1.24532	-0.81773	-0.579451	-0.512645	-0.496378	-0.821672	-1.29298	-1.43793	-1.42939	-1.37118	-0.971955	-0.530027	-0.449769	-0.406637	-0.408805	-0.684056	-0.92918	-0.931613	-0.882218	-0.855221	-0.840641	-0.835807	-0.768445	-0.695901	-0.758387	-0.964406
415	445	E3.1.6C.5	6C	South Africa	Heated	E3	Training	-0.989516	-0.942909	-0.848554	-0.810843	-0.70457	-0.786825	-0.607945	-0.636698	-0.948798	-0.966448	-0.757069	-0.814916	-0.981759	-1.17034	-1.42345	-1.34024	-1.1243	-1.02869	-0.746502	-0.58492	-0.996815	-1.59077	-1.84107	-1.91083	-1.70858	-1.34509	-0.95817	-0.530027	-0.444147	-0.587148	-0.641624	-0.858068	-1.1255	-1.06728	-0.933407	-0.86297	-0.741088	-0.695469	-0.855998	-0.958134	-0.985856	-1.21474
416	446	E3.1.6C.5	6C	South Africa	Heated	E3	Training	-0.197571	-0.159594	-0.00328191	0.20611	0.270903	0.303878	-0.1989	-0.49761	-0.28916	0.143359	0.600515	0.823514	0.795416	0.324393	-0.342905	-0.606909	-0.171674	0.362483	0.713146	1.05238	1.03304	0.548383	-0.0230236	-0.445827	-0.72987	-0.553486	-0.0924859	0.370873	0.882553	1.03745	0.710514	0.399014	-0.0614056	-0.554468	-0.637053	-0.516841	-0.484344	-0.288486	-0.0510807	0.0456822	0.14861	0.039821
417	447	E3.1.6B.2	6B	South Africa	Unheated	E3	Training	-1.98003	-2.00294	-1.63518	-1.01036	-0.351805	0.463576	0.11575	-0.358521	-0.53696	-0.857287	-0.901729	-0.595297	-0.605296	-0.945325	-1.11605	-1.04312	-0.959842	-0.672341	-0.313811	-0.373656	-0.715671	-0.915085	-0.948756	-1.05101	-1.14708	-1.16531	-1.11807	-1.04562	-1.02036	-0.95963	-1.00279	-1.18809	-1.22792	-1.18123	-1.20551	-1.13419	-1.14192	-1.38313	-1.36154	-1.1245	-1.00601	-0.912012
418	448	E3.1.6B.2	6B	South Africa	Unheated	E3	Training	-0.124409	-0.411205	-0.684615	-0.88821	-1.09415	-1.03487	-1.41904	-1.50333	-1.18264	-1.07925	-0.716267	-0.298985	-0.398411	-0.569231	-0.591306	-0.758633	-0.795382	-0.541206	-0.42883	-0.301381	-0.150571	-0.385745	-0.614556	-0.617791	-1.00905	-1.42048	-1.39377	-1.36994	-1.4982	-1.40374	-1.31918	-1.47011	-1.39579	-1.25449	-1.22168	-0.919798	-0.70441	-0.81616	-0.816458	-0.879182	-1.26227	-1.49999
419	449	E3.1.6B.2	6B	South Africa	Unheated	E3	Training	0.246299	0.218558	0.158686	-0.131737	-0.634017	-1.31009	-1.95045	-2.05968	-1.68522	-1.02467	-0.163589	0.321527	0.242592	-0.45351	-1.20299	-1.44139	-1.16464	-0.603923	-0.102943	0.087789	-0.248972	-0.939995	-1.47345	-1.80831	-1.95953	-1.71334	-1.36069	-1.18145	-1.09063	-1.03126	-1.0207	-1.02908	-1.05152	-1.04557	-0.979207	-0.692489	-0.466006	-0.454086	-0.36175	-0.351897	-0.726714	-1.14779
420	450	E3.1.6B.2	6B	South Africa	Unheated	E3	Training	-0.325674	-0.545298	-0.866014	-1.24779	-1.61869	-1.9285	-2.09729	-1.88493	-1.41997	-0.999196	-0.148752	0.544633	0.459652	0.253674	0.00485759	-0.834496	-1.25773	-0.834834	-0.732809	-0.754487	-0.417658	-0.622391	-1.24285	-1.21967	-1.15962	-1.29869	-1.1291	-0.976319	-1.19744	-1.39515	-1.43858	-1.46711	-1.43562	-1.26263	-1.01692	-0.806143	-0.688691	-0.55513	-0.511437	-0.825608	-1.17301	-1.34281
421	451	E3.1.6B.2	6B	South Africa	Unheated	E3	Training	-0.555924	-0.702383	-0.791355	-0.862647	-0.937702	-0.895556	-1.17082	-1.33214	-1.20358	-0.937338	-0.478875	-0.285041	-0.428935	-0.533872	-0.712402	-0.872427	-0.68057	-0.301743	0.0504162	0.33519	0.259899	-0.258081	-0.858522	-1.25604	-1.55801	-1.62925	-1.25868	-0.821087	-0.916363	-1.09716	-0.81773	-0.59405	-0.806838	-0.907193	-0.793312	-0.886218	-1.14192	-1.14175	-0.870119	-0.760754	-0.674886	-0.577269
422	452	E3.1.6B.2	6B	South Africa	Unheated	E3	Training	-0.617664	-0.982065	-1.38328	-1.77347	-2.0144	-2.00665	-1.85606	-1.44626	-0.906916	-0.282371	0.489238	0.715448	0.276508	-0.292786	-0.668931	-0.967254	-1.05604	-0.772117	-0.40966	-0.362537	-0.651008	-1.10814	-1.52358	-1.66942	-1.69289	-1.68724	-1.3662	-0.948599	-0.778633	-0.581417	-0.543124	-0.927072	-1.21654	-1.3169	-1.29981	-0.98954	-0.738468	-0.703889	-0.813634	-1.04554	-1.28819	-1.52328
423	453	E3.1.6B.2	6B	South Africa	Unheated	E3	Training	-0.542632	-0.678258	-0.813253	-0.880326	-0.882487	-0.854782	-0.856169	-0.986203	-1.06397	-0.915506	-0.604989	-0.462828	-0.530682	-0.691381	-0.926648	-1.09685	-1.03431	-0.715102	-0.393229	-0.265244	-0.201177	-0.407542	-1.03565	-1.42139	-1.60506	-1.85832	-1.54816	-0.929195	-0.654958	-0.403772	-0.205835	-0.414039	-0.761315	-1.04828	-1.27556	-1.2246	-1.11834	-1.02105	-0.714784	-0.521079	-0.648971	-0.958584
424	454	E3.1.6B.2	6B	South Africa	Unheated	E3	Training	-0.963121	-1.05368	-1.02001	-0.816113	-0.505181	0.0218582	0.0108668	0.0230803	-0.065791	-0.795429	-1.34313	-1.27159	-1.49388	-1.585	-1.11916	-0.95145	-1.03431	-0.578266	-0.163191	-0.142933	-0.1084	-0.155327	-0.668028	-1.23951	-1.6427	-1.96271	-1.87624	-1.503	-1.23961	-0.89373	-0.549093	-0.561048	-0.698722	-0.861068	-0.933407	-0.728651	-0.617956	-0.529869	-0.310914	-0.425209	-0.778542	-1.00807
425	455	E3.1.6B.23	6B	South Africa	Unheated	E3	Test	-0.152545	-0.280435	-0.348729	-0.390959	-0.489843	-0.501408	-0.926092	-1.07893	-0.945307	-0.628048	0.103476	0.16117	-0.222051	-0.315288	-0.740347	-1.27386	-0.925709	-0.298892	-0.10842	0.0544316	0.0462293	-0.603709	-1.46008	-1.65619	-1.54232	-1.54806	-1.43512	-1.37549	-1.5516	-1.6387	-1.38187	-0.927072	-0.579225	-0.34826	-0.305676	-0.475512	-0.693931	-0.897557	-1.12148	-1.21755	-1.10967	-1.16234
426	456	E3.1.6B.23	6B	South Africa	Unheated	E3	Test	-0.4873	-0.523912	-0.38677	-0.250593	-0.324197	-0.368892	-1.25822	-1.73514	-1.54212	-1.4977	-1.34313	-0.933441	-0.605296	-0.501727	-0.687562	-0.682771	-0.432328	-0.467087	-0.697208	-0.97409	-1.21611	-1.43197	-1.39658	-1.08408	-0.613806	-0.307017	-0.506029	-0.834947	-0.972579	-1.27194	-1.68931	-1.57511	-1.24784	-1.21922	-1.1193	-0.821641	-0.811823	-0.948078	-0.872943	-0.814329	-0.870682	-1.05173
427	457	E3.1.6B.23	6B	South Africa	Unheated	E3	OUTLIER	0.435086	-0.0196604	-0.458068	-0.847604	-1.21685	-1.15039	-1.454	-1.52116	-1.05699	-0.8209	-0.823835	-0.703364	-0.649386	-0.794244	-0.849023	-0.512082	-0.370268	-0.355907	-0.102943	-0.115136	-0.260218	-0.158441	-0.210175	-0.535116	-0.726733	-0.921739	-1.02709	-0.862667	-0.649336	-0.526977	-0.552078	-0.768062	-1.1255	-1.26534	-1.07889	-0.93013	-0.838021	-0.529869	-0.36175	-0.484423	-0.424382	-0.455016
428	458	E3.1.6B.23	6B	South Africa	Unheated	E3	OUTLIER	-0.174093	-0.372432	-0.735206	-0.979317	-1.06347	-0.885362	-0.572984	-0.222999	0.0703246	0.146997	0.2333	0.164656	-0.0626476	-0.167422	-0.116238	-0.246564	-0.295795	0.026094	0.0887559	-0.167952	-0.397978	-0.95245	-1.68065	-1.62643	-1.23491	-1.00293	-0.671447	-0.455183	-0.635282	-0.928113	-1.0804	-1.03808	-0.946251	-0.899053	-0.704406	-0.522007	-0.596997	-0.658981	-0.658299	-0.70718	-0.784301	-0.990603
429	459	E3.1.6B.23	6B	South Africa	Unheated	E3	Test	-1.03138	-1.1162	-1.00132	-0.905556	-0.821136	-0.776632	-1.06943	-1.16095	-1.24197	-1.2066	-0.905438	-0.602269	-0.320406	-0.160993	-0.221809	-0.350875	-0.314413	-0.187713	-0.272733	-0.351418	-0.42047	-1.00538	-1.68399	-1.73556	-1.64584	-1.60025	-1.11532	-0.488447	-0.359823	-0.360793	-0.181957	-0.255028	-0.584915	-0.874634	-1.18396	-1.41833	-1.76544	-2.11289	-1.8219	-1.25138	-0.928269	-0.766471
430	460	E3.1.6B.23	6B	South Africa	Unheated	E3	Test	-0.0874329	-0.0981281	-0.127154	-0.219675	-0.499046	-0.718869	-1.2757	-1.13242	-0.338022	-0.111351	-0.285994	-0.246695	-0.473026	-0.980684	-1.00117	-0.749151	-0.57817	-0.313146	-0.179622	-0.415353	-0.679122	-0.865265	-0.945414	-0.786448	-0.535384	-0.475196	-0.610794	-0.704663	-0.969768	-1.22896	-1.19382	-1.25109	-1.34457	-1.14325	-0.906465	-0.80356	-0.654633	-0.507415	-0.497315	-0.484423	-0.409985	-0.481213
431	461	E3.1.6B.23	6B	South Africa	Unheated	E3	Test	-0.418677	-0.36663	-0.331223	-0.353938	-0.486776	-0.691686	-1.05545	-1.11103	-0.840603	-0.740848	-0.571606	-0.563923	-1.0869	-1.31499	-1.10674	-1.06524	-0.717806	0.0802583	0.244853	-0.0817781	-0.0943426	-0.382632	-1.14928	-1.3288	-1.12512	-1.08992	-0.79551	-0.272231	-0.182742	-0.309218	-0.429699	-0.990076	-1.51813	-1.51225	-1.24054	-0.718319	-0.277378	-0.204283	-0.364575	-0.676163	-1.07224	-1.22056
432	462	E3.1.6B.23	6B	South Africa	Unheated	E3	Test	0.51549	0.290859	-0.0430345	-0.436913	-0.928499	-1.34067	-1.85955	-2.08108	-1.84925	-1.31213	-0.467747	-0.187432	-0.289882	-0.20921	-0.137973	-0.123288	0.0176105	0.0688553	-0.0618644	-0.279143	-0.794391	-1.59077	-1.95135	-1.98028	-2.1697	-1.93661	-1.22284	-0.740699	-0.604363	-0.44675	-0.525215	-0.945073	-1.24499	-1.36845	-1.36447	-1.05928	-0.85112	-0.89475	-0.841876	-0.836886	-0.985856	-1.13032
433	463	E3.1.5P.47	5P	South Africa	Heated	E3	Training	-0.646947	-0.722387	-0.710209	-0.433293	-0.0634574	0.500952	0.479346	0.172868	-0.0762614	-0.238706	-0.289704	-0.407052	-0.469634	-0.553159	-0.861443	-0.910358	-0.457152	-0.113593	0.0805402	0.282374	0.155875	-0.264309	-0.607872	-0.604563	-0.541657	-0.614378	-0.492244	-0.205703	0.0252574	0.209392	0.253832	0.0329906	-0.371528	-0.695558	-0.855277	-0.788062	-0.596997	-0.46812	-0.435181	-0.467505	-0.438779	-0.324029
434	464	E3.1.5P.47	5P	South Africa	Heated	E3	Training	-0.208364	-0.324716	-0.390206	-0.372272	-0.275117	-0.0427006	0.017859	0.194266	0.283223	0.39443	0.589388	0.443538	-0.0456898	-0.566017	-0.786922	-0.821852	-0.584376	0.0346462	0.570741	0.72992	0.639443	0.517246	0.16747	-0.0622151	-0.149547	-0.495493	-0.60528	-0.383111	-0.421661	-0.504055	-0.205835	-0.0480147	-0.166677	-0.114919	0.0149253	0.0720959	0.120836	0.174631	0.1212	-0.0445485	-0.228586	-0.396799
435	465	E3.1.5P.47	5P	South Africa	Heated	E3	Training	0.550888	0.577497	0.623025	0.413458	0.0439059	-0.548977	-1.03447	-0.907743	-0.924366	-0.842732	-0.330505	-0.403566	-0.798615	-0.7621	-0.569571	-0.354035	-0.0475531	0.231348	0.302363	0.101688	-0.1084	-0.29856	-0.447457	-0.313547	-0.409909	-0.75936	-0.638363	-0.330443	-0.306418	-0.128707	0.209059	0.164999	-0.158141	-0.33198	-0.23024	-0.0777214	-0.0992294	-0.131307	-0.200767	-0.444947	-0.602902	-0.699523
436	466	E3.1.5P.47	5P	South Africa	Heated	E3	Training	-1.00929	-1.01695	-0.80723	-0.63303	-0.422358	-0.273753	-0.363217	0.030213	0.0179724	-0.464306	-0.438073	-0.326873	-0.605296	-0.530657	-0.342905	-0.47099	-0.329928	0.00613867	0.0367234	0.0627709	0.0490408	-0.226943	-0.273673	-0.194495	-0.37854	-0.504192	-0.530842	-0.488447	-0.345769	-0.263374	-0.20882	-0.309032	-0.84098	-1.09441	-0.793312	-0.511675	-0.366452	-0.0948191	0.0675386	-0.0699258	-0.225706	-0.344405
437	467	E3.1.5P.47	5P	South Africa	Heated	E3	Training	-0.933914	-1.01944	-1.06136	-1.02337	-0.907027	-0.73246	-0.723317	-0.49761	-0.383394	-0.617132	-0.623536	-0.229264	0.0221413	-0.0549153	0.073168	0.297114	0.234822	0.251304	0.201036	-0.204089	-0.622893	-0.855923	-0.848496	-0.373073	0.324121	0.559973	0.59951	0.589861	0.224825	-0.0599414	-0.205835	-0.552048	-0.67596	-0.48121	-0.362252	-0.24562	-0.198783	-0.383917	-0.471897	-0.363175	-0.16524	-0.0300383
438	468	E3.1.5P.47	5P	South Africa	Heated	E3	Training	-1.27373	-1.24907	-0.945192	-0.640394	-0.339535	-0.0800767	-0.366713	-0.151672	-0.198416	-0.660796	-0.612408	-0.518604	-0.727392	-0.601376	-0.330484	-0.189668	0.200689	0.542081	0.381781	0.404685	0.631009	0.302396	-0.0932054	-0.0556011	-0.500878	-1.04932	-0.847892	-0.593783	-0.646525	-0.521247	-0.519245	-0.807064	-0.744244	-0.394385	-0.173663	0.123757	0.343522	0.233574	0.050593	-0.117861	-0.358157	-0.519053
439	469	E3.1.5P.47	5P	South Africa	Heated	E3	Training	0.152372	-0.164753	-0.608519	-0.846449	-0.94077	-0.518397	-0.282807	0.0195139	0.803255	1.18403	1.23851	1.08845	0.184936	-0.7621	-1.03532	-1.22013	-1.18636	-0.552609	0.0860173	0.421364	0.622574	0.741436	0.41812	0.0303809	-0.18719	-0.498393	-0.362668	0.157429	0.3485	0.303946	0.286665	0.0209898	-0.41136	-0.60602	-0.373029	0.0540145	0.188952	0.368299	0.542016	0.234603	-0.136446	-0.233795
440	470	E3.1.5P.47	5P	South Africa	Heated	E3	Training	0.0971182	-0.0973614	-0.14503	-0.115292	-0.0235796	0.368437	0.346494	0.50454	0.709021	0.50723	0.274102	0.311069	0.157803	0.00937417	0.209789	0.278149	0.237925	0.639006	1.01712	0.827213	0.650689	0.803712	0.625323	0.506589	0.650357	0.429489	0.158397	0.0216009	-0.255823	-0.452481	-0.375972	-0.261029	-0.263412	-0.18275	0.0310901	0.307154	0.705058	1.01666	1.02214	0.995924	0.747515	0.214469
441	471	E3.1.5N.19	5N	South Africa	Unheated	E3	Validation	-0.570027	-0.689605	-0.696095	-0.59485	-0.290454	0.195148	0.640167	1.18215	1.17321	0.812881	0.463273	0.0496174	-0.378062	-0.60459	-0.622356	-0.622714	-0.348546	0.217095	0.713146	1.17747	1.30575	0.704071	-0.337171	-0.750071	-0.914946	-1.06962	-0.687988	0.101989	0.623959	0.642045	0.698574	0.738037	0.294239	-0.264149	-0.413441	-0.258535	-0.0887501	0.0707806	0.126848	0.138733	0.0391941	-0.21924
442	472	E3.1.5N.19	5N	South Africa	Unheated	E3	Validation	1.00896	0.843099	0.632673	0.264022	-0.336467	-0.898954	-1.68125	-1.8778	-1.32573	-0.788151	-0.137624	0.896721	1.47033	1.22766	0.948783	0.543666	-0.0103168	-0.0765332	-0.130328	-0.229107	0.00968063	-0.0463453	-0.327145	-0.154811	-0.350308	-0.881144	-0.914059	-0.823859	-0.820795	-0.549899	-0.286426	-0.228026	-0.0727863	0.0180313	-0.0739808	0.0126856	-0.0153949	-0.324975	-0.274198	-0.22501	-0.312087	-0.114452
443	473	E3.1.5N.19	5N	South Africa	Unheated	E3	Validation	0.174942	-0.264745	-0.845101	-1.19641	-1.36716	-0.922739	-0.618434	-0.41915	0.401888	1.07123	1.40913	1.57301	1.41946	0.864424	0.253259	-0.246564	-0.429225	-0.347355	-0.253563	0.0627709	0.397659	0.314851	0.0638683	0.129591	-0.058578	-0.486794	-0.434348	-0.333215	-0.328904	-0.0513456	0.110559	0.0809937	0.112149	0.0153181	-0.125169	-0.0286433	-0.00229573	-0.131307	-0.0284865	0.248701	0.468218	0.58123
444	474	E3.1.5N.19	5N	South Africa	Unheated	E3	Validation	-0.582043	-0.873785	-0.91834	-0.953041	-0.907027	-0.674697	-0.894626	-0.469079	-0.327552	-0.948255	-0.675465	0.0356733	0.0492737	0.350108	0.762482	0.508896	0.352737	0.562036	0.444768	0.301833	0.347053	0.131139	-0.250279	-0.257328	-0.218559	-0.278021	-0.109028	0.0548649	0.106771	0.209392	0.173241	-0.0660159	-0.143915	-0.147478	-0.227546	-0.15263	-0.0468328	-0.0863987	-0.279847	-0.408291	-0.349519	-0.382245
445	475	E3.1.5N.19	5N	South Africa	Unheated	E3	Validation	0.837367	0.742757	0.532721	0.302841	0.0101632	-0.178614	-0.457612	-0.629566	-0.568372	-0.271454	0.0738025	0.168142	0.286682	0.459401	0.560656	0.670103	0.715791	0.601946	0.351657	0.135045	0.10527	0.174732	0.464907	0.774456	0.822885	0.829638	0.767684	0.609265	0.463743	0.0632645	-0.477457	-0.564048	-0.439812	-0.228876	0.27895	0.74369	0.932983	0.904393	0.68323	0.488376	0.286818	-0.094076
446	476	E3.1.5N.19	5N	South Africa	Unheated	E3	Validation	-1.08228	-0.961189	-0.753878	-0.38029	0.0347034	0.538328	0.699601	0.82908	1.1418	1.33686	1.10126	0.631783	0.276508	-0.157778	-0.529206	-0.407771	-0.0537591	0.0175417	0.264023	0.760498	0.948701	0.937603	0.822501	0.48344	-0.115042	-0.611478	-0.679717	-0.582695	-0.432904	-0.200339	-0.0118202	0.195001	0.402356	0.495567	0.580692	0.738524	0.702438	0.407594	0.231346	0.135913	-0.0299104	-0.210508
447	477	E3.1.5N.19	5N	South Africa	Unheated	E3	Validation	-0.141893	-0.376666	-0.716004	-0.675462	-0.351805	0.365039	0.884895	1.09299	0.93239	0.569088	0.147987	-0.19789	-0.167786	0.199028	0.715907	1.31493	1.80806	1.97316	1.77023	1.42487	1.08646	0.629341	0.26773	0.493361	0.669178	0.42079	0.40928	0.573229	0.334446	0.137761	0.370241	0.657031	0.635659	0.598671	0.812386	0.93742	0.809851	0.716339	0.790552	0.750609	0.787826	1.06442
448	478	E3.1.5N.19	5N	South Africa	Unheated	E3	Validation	-0.639335	-0.699414	-0.668211	-0.579208	-0.425425	-0.195603	-0.13597	0.087275	0.283223	0.398068	0.693247	0.976899	0.890379	0.52369	0.461295	0.445678	0.358943	0.696021	0.948661	0.796635	0.650689	0.283713	-0.527665	-0.756685	-0.594984	-0.553486	-0.0566455	0.587089	0.682986	0.647776	0.68962	0.501021	0.271478	0.240519	0.359773	0.513798	0.592406	0.517058	0.355614	0.322014	0.390475	0.371653
449	479	D9.1.12C.6	12C	South Africa	Unheated	D9	Training	0.210044	0.339165	0.502522	0.742976	0.83226	0.963057	0.517803	0.26916	0.544984	0.911127	1.21625	1.14074	0.71741	0.449757	0.448875	0.527862	0.846118	1.07517	0.880197	0.60483	0.459511	0.218324	-0.0865215	0.00392493	0.0951291	-0.0692474	0.196994	0.709057	0.958445	1.23229	1.40001	0.957051	0.521852	0.612237	0.804304	1.04591	1.36788	1.33664	0.813146	0.341751	0.105419	0.010713
450	480	D9.1.12C.6	12C	South Africa	Unheated	D9	Training	0.79785	0.601598	0.431005	0.133484	-0.262847	-0.627127	-1.18131	-1.14312	-1.09887	-1.09016	-0.415818	0.203002	0.612272	0.996218	0.886683	0.629011	0.607185	0.564887	0.452983	0.540895	0.602894	0.377126	0.120682	0.0303809	-0.0742624	-0.141738	0.0508758	0.240589	0.143311	-0.0112321	-0.104351	-0.222026	-0.217889	-0.000961532	0.171185	0.165086	-0.0232544	-0.282873	-0.438006	-0.478783	-0.277535	-0.0882543
451	481	D9.1.12C.6	12C	South Africa	Unheated	D9	Training	-0.148584	0.0240436	0.302103	0.398593	0.301578	-0.0902702	-0.635914	-0.351389	-0.107673	0.0451134	0.685828	0.931581	0.619055	0.182956	-0.0603478	-0.167541	-0.227528	-0.0508764	0.206514	0.329631	0.285202	0.0128162	-0.287041	-0.300319	-0.400498	-0.321515	0.163911	0.334837	0.309149	0.444343	0.17921	-0.333033	-0.636128	-0.852928	-0.7987	-0.416102	-0.211882	-0.0948191	0.135321	0.172569	-0.00399622	-0.201776
452	482	D9.1.12C.6	12C	South Africa	Unheated	D9	Training	-0.171901	-0.425924	-0.640033	-0.761428	-0.811933	-0.531988	-0.628922	-0.137406	0.492632	0.44901	0.734048	1.22789	0.981951	0.510832	0.37746	0.297114	0.287574	0.459409	0.729577	0.821653	0.560723	0.0968877	-0.347197	-0.462362	-0.406772	-0.193932	0.130827	0.320977	0.326014	0.34979	0.304574	0.264006	0.513317	0.595957	0.413656	0.348483	0.246588	0.0118384	-0.00589239	0.102076	0.122695	0.054375
453	483	D9.1.12C.6	12C	South Africa	Unheated	D9	Training	1.18686	1.11177	0.935933	0.791433	0.59606	0.514544	0.301044	0.130071	0.143618	0.0269199	-0.0115101	0.523717	0.744542	0.787277	1.3276	1.48878	1.14711	1.08087	0.937707	0.610389	0.532608	0.482994	0.545115	0.794298	0.524882	0.127928	0.19148	0.415225	0.657689	1.0661	1.47762	1.54809	1.13641	0.731621	0.75581	0.821182	0.760075	0.797735	0.793376	0.674477	0.511408	0.214469
454	484	D9.1.12C.6	12C	South Africa	Unheated	D9	Training	-0.214042	-0.408755	-0.4808	-0.342076	-0.0358497	0.63007	0.954817	1.47459	1.87473	2.01729	2.06567	1.69153	1.29397	1.08301	0.861843	0.904011	1.37674	1.55125	1.34027	1.13855	0.785638	0.230779	0.0103964	0.357774	0.512334	0.380195	0.389981	0.329293	0.0477439	-0.0828634	0.209059	0.660031	0.866117	1.05993	1.51016	1.75367	1.6613	1.64538	1.47967	1.01284	0.68129	0.528836
455	485	D9.1.12C.6	12C	South Africa	Unheated	D9	Training	-0.0920038	-0.0330811	0.112458	0.30297	0.387469	0.477167	-0.00311767	-0.0161498	0.161068	0.187023	0.670991	1.13377	1.14475	1.00586	0.982939	1.00516	0.759233	0.4252	0.258546	0.034973	-0.116834	0.0688639	0.31786	0.466905	0.719368	0.719452	0.458905	0.379189	0.432824	0.335463	0.247862	0.390014	0.450723	0.169974	-0.0524278	-0.015728	-0.227601	-0.574777	-0.40129	-0.12632	-0.150843	-0.0911652
456	486	D9.1.12C.6	12C	South Africa	Unheated	D9	Training	0.161349	0.176411	0.226845	0.267229	0.384401	0.528135	0.643663	1.01453	0.817215	0.28163	0.340868	0.464454	0.290074	0.324393	0.613441	0.840793	1.12539	1.58261	1.90442	2.0948	2.1773	1.93089	1.18009	0.691781	0.261384	-0.167835	0.0508758	0.437401	0.396284	0.358385	0.28965	-0.0540151	-0.138225	0.0533038	0.467538	1.0769	1.41765	1.38996	1.17748	0.750609	0.229231	0.00198055
457	607	D9.1.12A.11	12A	South Africa	Unheated	D9	Training	0.757861	1.19576	1.47431	1.4481	1.20957	0.449985	0.370966	0.258461	0.112206	0.583643	1.02708	1.08148	1.07691	0.755132	0.42714	0.287632	0.299986	0.544931	0.754224	0.957863	1.10614	0.884669	0.378016	0.212266	0.107677	0.038039	0.362412	0.628669	0.702662	0.991606	1.23585	0.975052	0.610052	0.555258	0.467538	0.320069	0.482373	0.75844	0.790552	0.869037	1.0009	0.750057
458	608	D9.1.12A.11	12A	South Africa	Unheated	D9	Training	-1.1115	-0.505814	0.331982	1.16052	1.95804	2.22365	2.47213	2.49814	1.69324	0.849268	0.066384	-0.368705	-0.266141	-0.157778	0.219104	1.21062	1.97872	2.25538	2.48499	2.31162	1.70217	1.47628	1.47753	1.38956	1.39693	1.40377	1.19501	0.836569	0.705472	0.908514	1.009	0.954051	0.942936	0.918836	0.852798	0.764355	0.712918	0.677044	0.615447	0.618083	0.756153	0.953813
459	609	D9.1.12A.11	12A	South Africa	Unheated	D9	Training	-0.295959	-0.141099	-0.141299	-0.257183	-0.39475	-0.878567	-0.716325	-1.029	-1.40601	-1.41765	-1.6139	-1.45286	-1.16151	-1.26034	-1.09121	-0.61007	-0.264765	0.165781	0.376304	0.218439	-0.00437657	-0.416883	-0.975492	-0.994789	-0.613806	-0.550586	-0.825836	-1.15096	-1.29582	-1.30919	-1.2177	-0.89407	-0.698722	-0.828508	-1.04656	-1.19102	-1.30173	-1.23718	-1.16384	-1.22601	-1.02905	-0.781025
460	610	D9.1.12A.11	12A	South Africa	Unheated	D9	Training	0.144072	0.50386	0.886631	1.31464	1.78626	1.95183	2.31131	1.75277	0.632238	0.270713	-0.122788	-0.48723	-0.384845	-0.472797	-0.665826	-0.208633	0.656834	1.30323	1.89072	2.40891	2.30382	2.00562	2.04901	2.15017	1.78591	1.1457	0.541614	-0.0975951	-0.444147	-0.234722	0.170256	0.624029	0.843356	0.726194	0.680374	0.692029	0.699819	0.831416	0.640865	0.223324	0.206197	0.365831
461	611	D9.1.12A.11	12A	South Africa	Unheated	D9	Training	-0.739768	-0.611159	-0.505505	-0.477588	-0.449966	-0.776632	-0.614937	-0.950539	-1.36412	-0.937338	-0.608699	-0.574381	-0.150828	-0.279928	-0.935963	-0.771277	-0.174777	-0.10219	0.0641089	0.46584	0.310505	-0.226943	-0.470851	-0.531809	-0.613806	-0.573783	-0.506029	-0.449639	-0.272688	-0.203204	-0.42373	-0.600051	-0.795457	-1.21379	-1.41296	-1.14711	-0.976872	-0.861068	-0.525558	-0.312421	-0.309208	-0.460837
462	612	D9.1.12A.11	12A	South Africa	Unheated	D9	Training	-0.645822	-0.211548	0.493401	1.09483	1.4611	1.32662	0.759035	-0.0981763	-0.788251	-0.970087	-0.668047	0.363359	1.10744	0.973716	1.1475	1.30861	1.02609	1.33744	1.72367	1.69729	1.77245	1.78455	1.44411	1.22752	0.79779	0.487482	0.574697	0.495613	0.534013	1.09476	1.56717	1.47608	1.19047	0.978528	0.731563	0.516381	0.513811	0.592841	0.496828	0.226143	0.0881431	0.32508
463	613	D9.1.12A.11	12A	South Africa	Unheated	D9	Training	-1.22997	-0.673352	-0.00820709	0.656137	1.24331	1.22809	1.30093	0.636496	-0.327552	-0.384254	-0.330505	-0.403566	-0.0185574	0.346894	0.498556	0.869241	1.35812	1.43152	1.12119	0.910607	0.98525	1.0279	1.07315	1.13161	0.452733	-0.434601	-0.707287	-0.873755	-0.885444	-0.100055	0.806029	1.14606	1.03398	0.799453	0.661515	0.511215	0.348761	0.230767	0.0929571	-0.244748	-0.473331	-0.443372
464	614	D9.1.12A.11	12A	South Africa	Unheated	D9	Training	-0.829189	-0.568563	-0.0674938	0.47864	1.02858	1.3708	1.44777	1.06803	0.415849	-0.049493	-0.40469	-0.438426	-0.300056	-0.20921	-0.0199826	0.38562	0.939209	1.3688	1.55936	1.71119	1.77245	1.44203	0.862605	0.671939	0.534292	0.478783	0.764927	0.947449	0.893796	0.962953	0.967211	0.840043	0.644194	0.330057	0.160408	0.214164	0.395918	0.696691	0.818795	0.488376	-0.00687557	-0.318208
465	615	D9.1.12A.40	12A	South Africa	Unheated	D9	Test	-0.22428	0.303569	0.886996	1.28339	1.54086	1.0514	0.923352	0.272726	-0.952288	-1.10108	-0.716267	-0.563923	-0.435719	-0.57566	-0.873863	-0.932484	-0.612304	0.0517508	0.488584	0.677104	0.903718	0.803712	0.521721	0.628948	0.543703	0.246812	-0.023562	-0.460727	-0.660579	-0.423828	-0.137184	0.158999	0.456414	0.533552	0.330138	0.0436823	-0.0573121	0.0174519	-0.0680263	-0.185534	0.0276767	0.188272
466	616	D9.1.12A.40	12A	South Africa	Unheated	D9	OUTLIER	-0.343913	0.244701	0.965136	1.66681	2.30774	2.4615	2.66092	2.26989	1.36866	1.48968	1.79118	1.38825	1.40929	1.29195	0.719012	0.799701	1.48534	1.87908	2.22209	2.76751	2.88578	2.75604	2.75752	2.70244	2.11842	1.57774	1.30529	0.952993	1.01185	1.57898	1.93132	1.92611	1.62008	1.10334	0.936316	1.10532	1.24474	1.55276	1.84965	1.65855	1.3493	1.28564
467	617	D9.1.12A.40	12A	South Africa	Unheated	D9	Test	0.0210593	0.454801	0.817975	0.954192	1.05926	0.511146	0.842942	0.839779	0.0528739	0.343488	0.904674	0.813056	1.0023	0.922285	0.32157	0.031597	0.0703619	0.154378	0.598126	1.2275	1.56441	1.84059	1.97883	1.65081	1.20872	0.928226	0.574697	0.168517	-0.098418	-0.2118	-0.0386838	0.549024	0.957162	1.25799	1.723	1.59093	1.07183	0.814576	0.522246	-0.106582	-0.335122	-0.102808
468	618	D9.1.12A.40	12A	South Africa	Unheated	D9	Test	0.956164	1.25906	1.58357	1.72814	1.74945	1.38099	1.31492	1.36404	0.893999	0.776494	0.967731	0.858375	0.880204	0.922285	0.939468	1.17269	1.47914	1.77076	2.00848	2.06978	1.98331	1.78455	1.47419	1.62105	1.54123	1.08481	0.990998	0.900325	0.758878	1.18931	1.81192	2.13613	2.1379	1.68126	1.10605	0.694612	0.406398	0.542319	1.01649	1.16511	1.21685	1.30311
469	619	D9.1.12A.40	12A	South Africa	Unheated	D9	Test	-0.0899491	0.470534	1.10963	1.47841	1.7065	1.22469	1.25548	1.16075	0.304164	0.219772	0.244428	-0.0445052	0.222243	0.610481	0.809057	0.806023	0.588567	0.775843	0.989739	0.86891	1.10895	1.28634	0.595245	0.0469159	-0.231106	-0.391106	-0.0979998	0.284941	0.621148	1.08902	1.32539	1.35608	1.45222	1.27699	0.898598	0.596456	0.414257	0.230767	0.135321	0.209225	0.318491	0.32508
470	620	D9.1.12A.40	12A	South Africa	Unheated	D9	Test	0.986417	1.36826	1.67414	1.59118	1.32613	0.463576	0.510811	0.718523	0.485652	0.856546	1.05675	0.624811	0.364688	0.141168	-0.103818	0.237057	1.31157	2.20692	2.31246	2.19765	1.95239	0.856646	-0.0998894	0.208959	0.189235	0.162723	0.723573	0.614809	0.0646087	0.306811	0.656786	0.732036	0.996994	1.16574	1.10605	0.927087	0.686719	0.494604	0.516598	0.603984	0.563236	0.336723
471	621	D9.1.12A.40	12A	South Africa	Unheated	D9	Test	-0.474997	-0.206927	0.160592	0.667933	1.22184	1.54409	1.6855	1.08586	0.0912655	-0.409725	-0.538223	-0.264125	0.232418	0.452972	0.895998	1.4951	1.5412	1.48568	1.61139	1.53606	1.3423	1.31437	1.17007	0.896815	0.540566	0.3425	0.321057	0.140797	0.143311	0.5303	0.770211	0.969052	1.31565	1.26613	0.887822	0.642951	0.52691	0.455309	0.494003	0.572968	0.586271	0.464798
472	622	D9.1.12A.40	12A	South Africa	Unheated	D9	OUTLIER	1.46551	1.56227	1.32979	1.04574	0.826125	0.538328	1.10865	1.07516	0.68459	0.820159	0.318613	-0.236236	0.317206	0.874068	1.18476	1.70689	1.72738	1.3517	1.32932	1.32757	1.20735	1.53856	1.86186	1.47885	1.17735	1.37187	1.38524	1.15812	1.20299	1.22083	0.934378	0.876046	0.775072	0.628517	0.75581	0.59129	0.283266	0.40198	0.694527	0.843659	1.09592	1.21287
473	623	D9.1.12A.30	12A	South Africa	Unheated	D9	Training	0.238468	0.569845	0.789662	0.997779	1.04085	0.769381	0.559757	-0.244398	-0.795231	-0.915506	-1.46924	-1.68642	-1.287	-0.935681	-0.532311	0.107459	0.644421	0.966843	0.924014	0.888368	0.954324	0.576407	0.0538423	-0.0952851	-0.309528	-0.405605	-0.128326	-0.000575119	-0.0871748	-0.0398846	0.023998	-0.021013	-0.00450239	0.107569	0.138855	0.0979264	0.0186629	-0.0751716	-0.265725	-0.529538	-0.5194	-0.338583
474	624	D9.1.12A.30	12A	South Africa	Unheated	D9	Training	-0.805854	-0.621395	-0.423697	-0.253314	-0.143213	-0.253366	-0.240853	-0.893477	-1.1966	-0.995558	-1.36168	-1.40057	-1.02585	-1.3407	-1.74016	-1.37501	-0.801588	-0.221922	0.266762	0.460281	0.428585	-0.037004	-0.801708	-1.1899	-1.24746	-1.06382	-0.723829	-0.469043	-0.269877	-0.0685371	-0.11032	-0.474043	-0.960476	-1.28705	-1.41027	-1.42866	-1.36199	-1.18104	-1.16667	-1.22319	-0.925389	-0.699523
475	625	D9.1.12A.30	12A	South Africa	Unheated	D9	Training	-0.502185	-0.353287	-0.282801	-0.184061	-0.0389172	-0.0664854	0.129735	-0.390619	-1.04652	-1.4322	-1.94403	-1.80495	-1.34805	-1.28927	-1.01359	-0.461507	-0.28028	-0.0508764	0.190082	0.21288	0.192424	-0.195806	-0.928704	-1.1899	-1.19413	-1.28419	-1.17597	-0.968003	-0.891065	-1.02553	-1.2177	-1.07708	-0.994618	-1.11069	-0.887607	-0.501342	-0.413609	-0.411985	-0.404114	-0.659245	-0.994494	-0.996425
476	626	D9.1.12A.30	12A	South Africa	Unheated	D9	Training	-0.285255	0.343201	1.12109	1.88753	2.51633	2.52946	2.29033	1.38543	-0.153045	-0.897313	-1.0093	-0.933441	-0.449285	0.192599	0.579286	0.603724	0.678555	0.975395	0.830903	0.86335	1.49412	1.80634	1.6981	1.69711	1.3091	0.803542	0.613295	0.484525	0.688608	1.18644	1.37614	1.32908	1.15632	0.826585	0.639962	0.609371	0.644802	0.755634	0.77643	0.635001	0.54596	0.572498
477	627	D9.1.12A.30	12A	South Africa	Unheated	D9	Training	-0.655572	-0.765142	-0.988726	-1.12039	-1.10028	-1.05865	-0.614937	-0.775787	-0.938327	-0.777235	-0.808998	-0.581353	0.110322	0.591194	0.644491	0.638494	0.718894	0.658962	0.389996	0.385226	0.684426	0.822394	0.956181	1.01917	0.584482	0.159823	-0.147625	-0.627047	-0.80393	-0.529843	-0.289411	-0.0810169	0.0467105	0.0234579	-0.0712867	-0.219789	-0.329774	-0.266032	-0.096269	-0.0163514	0.0939018	0.214469
478	628	D9.1.12A.30	12A	South Africa	Unheated	D9	Training	-0.116969	-0.166232	-0.251642	-0.0725033	0.227957	0.684435	1.04222	0.479576	0.108716	0.376236	0.0775118	-0.351275	-0.0728223	0.144382	-0.103818	-0.246564	0.147937	0.627603	0.620035	0.574252	0.6535	0.196528	-0.213517	0.159354	0.129635	-0.115641	0.1198	-0.0144351	-0.390742	0.0231509	0.594105	0.666032	0.763691	0.821159	0.489091	0.134089	-0.012775	-0.266032	-0.607462	-0.718459	-0.625937	-0.489945
479	629	D9.1.12A.30	12A	South Africa	Unheated	D9	Training	0.413859	0.569657	0.550536	0.518999	0.543912	0.399017	0.762531	0.665027	0.129657	-0.100435	-0.471457	-0.863721	-0.774874	-0.530657	-0.106923	0.619528	1.39535	1.97031	1.9674	1.56108	1.08084	0.289941	-0.494245	-0.439213	-0.318939	-0.333114	-0.191736	-0.227879	-0.157445	0.407095	0.982135	1.22107	1.29005	1.16303	0.728868	0.154754	-0.209262	-0.428825	-0.545328	-0.467505	-0.191154	0.141699
480	630	D9.1.12A.30	12A	South Africa	Unheated	D9	Training	-0.888521	-0.639754	-0.418802	-0.0692671	0.341456	0.531533	0.787004	0.208532	-0.523	-0.689906	-0.808998	-0.717308	-0.327189	-0.267071	-0.392585	-0.363518	-0.156159	0.373886	0.899367	1.21082	1.28326	1.06215	0.43483	-0.0655221	-0.413045	-0.695568	-0.864433	-1.11492	-1.25085	-1.17166	-0.996821	-0.618052	-0.283328	-0.226163	-0.0605102	0.0695128	-0.0887501	-0.145341	-0.178173	-0.442127	-0.663368	-0.495767
481	631	D9.1.12A.34	12A	South Africa	Unheated	D9	Test	-0.646481	-0.0962177	0.62049	1.10304	1.39055	0.929079	0.741554	0.329788	-0.404335	-0.438835	-0.122788	0.140254	0.245984	0.089736	0.0110676	0.0347579	0.315501	0.781544	0.902106	0.99956	1.15394	1.10263	1.06647	1.25397	1.09579	0.594768	0.293488	-0.0421551	-0.393553	-0.269105	-0.0983808	-0.348034	-0.465418	-0.318414	-0.284123	-0.134549	0.280646	0.648976	0.556137	0.175389	-0.0903768	-0.213419
482	632	D9.1.12A.34	12A	South Africa	Unheated	D9	Test	0.124767	0.481932	0.71841	1.1801	1.70344	2.00959	2.42318	1.75277	0.796275	0.874739	0.745176	0.321527	0.605488	0.568693	0.0296977	-0.113805	0.250337	0.661812	1.01439	1.40541	1.53067	1.37042	0.889341	0.430528	0.148456	0.10473	0.301759	0.384733	0.399095	0.435747	0.301589	0.231003	0.322691	0.378896	0.513338	0.627453	0.52167	0.48057	0.615447	0.45454	0.255146	0.39785
483	633	D9.1.12A.34	12A	South Africa	Unheated	D9	Test	-0.54632	-0.304126	0.052656	0.60596	1.31079	1.9858	2.57002	2.53737	2.00037	1.47513	0.607934	0.237863	0.222243	-0.270285	-0.436055	-0.227599	-0.0847893	0.470812	1.12941	1.64169	2.07328	2.27029	2.00557	1.62105	1.06756	0.557073	0.450634	0.373645	0.438446	0.768116	0.928408	0.831043	0.627123	0.460294	0.456762	0.632619	0.733876	0.83703	0.83574	0.375588	0.111178	0.453155
484	634	D9.1.12A.34	12A	South Africa	Unheated	D9	Test	0.979117	1.10156	1.13659	1.08597	0.789314	0.334459	-0.177923	-0.872079	-0.844093	-0.0458543	0.28152	0.1786	0.17137	-0.106347	-0.4019	-0.347714	0.166556	0.687469	0.811733	0.696563	0.307693	-0.370176	-0.73821	-0.614484	-0.482057	-0.147537	0.139098	0.0520929	-0.0674992	-0.0398846	0.0269829	0.0689929	0.00118793	-0.0986392	-0.0928397	-0.0260602	-0.0887501	-0.201476	-0.11039	-0.168616	-0.493486	-0.489945
485	635	D9.1.12A.34	12A	South Africa	Unheated	D9	Test	0.619555	1.09142	1.43185	1.61578	1.64822	1.16693	1.07718	0.447478	-0.502059	-0.780874	-0.864637	-1.09031	-1.02585	-0.649593	-0.436055	-0.0853571	0.659937	1.33174	1.69629	1.78902	1.73309	1.56347	1.03639	0.628948	0.192372	-0.20553	-0.326827	-0.571607	-0.52285	0.129165	0.558286	0.603028	0.712478	0.590531	0.297808	0.206415	0.199431	0.225153	0.234171	0.144372	0.122695	0.269774
486	636	D9.1.12A.34	12A	South Africa	Unheated	D9	Test	-1.09956	-0.799904	-0.316793	0.0848025	0.448819	0.439791	0.47585	0.240629	-0.306611	-0.478861	-0.597571	-0.929955	-1.09368	-1.2732	-1.62528	-1.53306	-0.944327	-0.421475	0.0120764	0.515877	0.816564	0.74455	0.521721	0.506589	0.242562	-0.278021	-0.359911	-0.566063	-1.19463	-1.23756	-1.06547	-1.2901	-1.10842	-0.709125	-0.680159	-0.573668	-0.311436	-0.28568	-0.398466	-0.501341	-0.692162	-0.818866
487	637	D9.1.12A.34	12A	South Africa	Unheated	D9	Test	0.780476	1.25218	1.72463	2.13497	2.28013	1.87028	1.18556	0.1907	-1.11283	-1.87249	-2.0516	-1.88861	-1.19882	-0.30243	0.0949031	0.395103	0.96093	1.28898	1.3348	1.62779	1.90178	1.65377	1.06981	0.668632	0.117087	-0.379508	-0.376452	-0.255599	-0.196796	0.0116899	0.223983	0.342011	0.31131	0.237806	0.305891	0.330401	0.243968	0.30655	0.29348	0.00338656	-0.110532	-0.00675186
488	638	D9.1.12A.34	12A	South Africa	Unheated	D9	Test	0.749523	1.00065	1.29298	1.51726	1.62061	1.37759	1.18206	0.162169	-1.06048	-1.62505	-2.12949	-2.03851	-1.05976	-0.170636	0.0328028	0.243379	0.554434	0.761589	0.921275	1.16079	1.35917	1.23341	0.832527	0.48344	0.10454	-0.141738	-0.084215	-0.108683	-0.193985	0.046073	0.203089	-0.021013	-0.246341	-0.402525	-0.529288	-0.416102	-0.164725	0.129723	0.505301	0.756249	0.68129	0.540479
489	639	D9.1.12A.38	12A	South Africa	Unheated	D9	Training	0.848891	0.839381	0.675012	0.319392	-0.124808	-0.786825	-0.901619	-1.15382	-1.36412	-1.21752	-0.990751	-0.623185	-0.110129	0.0415189	-0.0168775	0.24654	0.479961	0.57629	0.713146	0.87169	0.827809	0.364671	-0.143335	-0.181267	-0.240517	-0.321515	-0.142111	-0.258371	-0.59312	-0.584282	-0.468502	-0.28203	-0.0130379	-0.0280942	-0.197911	-0.336027	-0.628435	-0.838614	-0.630056	-0.442127	-0.369674	-0.111541
490	640	D9.1.12A.38	12A	South Africa	Unheated	D9	Training	-0.579043	-0.0894765	0.51853	1.1265	1.61755	1.59505	1.44427	0.871877	-0.0518304	-0.391532	-0.65321	-0.748682	-0.486592	-0.511371	-0.48263	-0.139093	0.178968	0.707424	1.3704	1.83906	1.99737	1.93089	1.47085	0.665325	-0.206011	-0.643374	-0.762426	-0.773963	-0.643714	-0.458211	-0.361048	-0.375036	-0.394289	-0.285855	0.0903608	0.524131	0.82557	0.963335	0.68323	0.121814	-0.202672	-0.14356
491	641	D9.1.12A.38	12A	South Africa	Unheated	D9	Training	-0.216581	0.0677372	0.369132	0.742536	1.09607	1.16353	1.31492	0.618664	-0.201907	-0.4825	-1.11687	-1.25764	-0.768091	-0.755671	-0.616146	-0.0411042	0.200689	0.510722	1.02808	1.35815	1.60939	1.92778	1.8251	1.43916	1.00169	0.545474	0.117043	-0.360935	-0.615606	-0.584282	-0.623715	-0.498044	0.0182589	0.281218	0.268173	0.374313	0.390679	0.211119	-0.0567293	-0.357536	-0.458934	-0.43464
492	642	D9.1.12A.38	12A	South Africa	Unheated	D9	Training	-0.179127	0.22685	0.882218	1.32399	1.48871	1.18392	0.549268	0.0444785	-0.484608	-0.966448	-1.16879	-0.936927	-0.662953	-0.347432	0.160109	0.493092	0.706482	1.16925	1.40326	1.48324	1.68249	1.76586	1.56108	1.09854	0.452733	0.388894	0.621566	0.581545	0.784175	1.16925	1.13735	0.879046	0.550304	0.0722967	-0.265264	-0.258535	-0.177824	-0.148148	-0.14993	-0.303962	-0.430141	-0.356048
493	643	D9.1.12A.38	12A	South Africa	Unheated	D9	Training	0.603171	0.999984	1.31146	1.30797	0.991771	0.116997	-0.331752	-0.718725	-0.847583	-0.558913	-0.545642	-0.326873	0.0424906	-0.0549153	0.188054	0.682747	0.774748	1.13219	1.51828	1.48324	1.39853	1.31125	0.896025	0.533045	0.471555	0.58027	0.72633	0.767269	0.739202	0.759521	0.779165	0.669032	0.348298	-0.0145279	-0.281428	-0.382522	-0.39789	-0.277259	-0.0256623	0.0992566	0.154368	0.197004
494	644	D9.1.12A.38	12A	South Africa	Unheated	D9	Training	-0.774002	-0.402371	0.159105	0.652212	0.976433	0.895101	0.49333	0.0979741	-0.345003	-0.635325	-0.604989	-0.253667	0.0730146	-0.0774166	-0.088293	0.429873	0.619597	0.636156	0.987001	1.08017	0.954324	0.993651	0.809133	0.609106	0.299026	-0.072147	-0.158653	-0.347075	-0.441336	-0.0771329	0.0717557	0.0779935	0.368214	0.305638	0.0257018	0.0178517	0.0239026	-0.0667513	-0.0906205	-0.0558273	-0.0615833	-0.1814
495	645	D9.1.12A.38	12A	South Africa	Unheated	D9	Training	0.76522	1.19816	1.50308	1.4913	1.20343	0.327663	0.0283473	-0.25153	-0.453197	0.0523909	0.396507	0.314555	0.198502	-0.0581298	-0.147288	-1.22e-05	0.421004	1.10938	1.51554	1.63335	1.81181	1.70982	1.04641	0.675246	0.258247	-0.370809	-0.558411	-0.435779	-0.354201	-0.0456151	0.423968	0.621029	0.558839	0.484713	0.443291	0.239995	0.107737	0.244801	0.146618	-0.210911	-0.159481	-0.120273
496	646	D9.1.12A.38	12A	South Africa	Unheated	D9	Training	0.256326	0.729538	1.35617	1.80484	1.94577	1.56787	0.91636	0.361886	-0.146064	-0.318758	-0.304541	-0.19789	-0.157611	-0.530657	-0.849023	-0.562656	-0.106511	0.31402	0.877459	1.18303	1.08927	0.847304	0.458223	0.0965209	-0.28757	-0.498393	-0.384723	-0.360935	-0.396363	-0.145899	-0.143154	-0.486043	-0.601986	-0.48121	-0.195216	0.128923	0.301604	0.258835	-0.101918	-0.741016	-1.2162	-1.0983
497	647	D9.1.12B.22	12B	South Africa	Heated	D9	Training	-1.06471	-0.944253	-0.581458	-0.0161978	0.694221	1.38099	1.70998	1.49956	0.792784	0.274352	-0.330505	-0.658045	-0.398411	-0.20921	-0.147288	0.0568844	0.0641558	-0.0765332	-0.124851	-0.287482	-0.372675	-0.205147	0.0638683	0.146126	0.0888553	0.061236	-0.122812	-0.377567	-0.430093	-0.420963	-0.346123	-0.105018	-0.0101927	0.004465	0.0122312	-0.134549	-0.175204	-0.134114	-0.214888	-0.154517	0.0622289	0.132967
498	648	D9.1.12B.22	12B	South Africa	Heated	D9	Training	-1.3515	-1.2543	-1.03011	-0.612486	-0.118673	0.256308	0.356982	-0.32999	-1.0186	-1.2721	-1.3728	-1.20535	-0.869837	-0.7621	-1.19368	-1.66898	-1.72939	-1.84685	-1.9898	-1.65236	-1.18237	-0.812331	-0.200149	-0.0225311	-0.193464	-0.173634	-0.307528	-0.588239	-0.590309	-0.61007	-1.0595	-1.56011	-1.64901	-1.61807	-1.60155	-1.32017	-1.03713	-0.785286	-0.511437	-0.490062	-0.723835	-0.932387
499	649	D9.1.12B.22	12B	South Africa	Heated	D9	Training	0.144467	0.0246454	-0.270088	-0.506041	-0.6923	-0.752847	-0.408667	-0.326424	0.168049	0.820159	0.48182	-0.250181	-0.737567	-1.26677	-1.34272	-0.907197	-0.745734	-0.869043	-0.875214	-0.97965	-1.18799	-1.0988	-0.734868	-0.597949	-0.456962	-0.20843	-0.117299	-0.128087	-0.21085	-0.403772	-0.662518	-0.879069	-0.94056	-1.00216	-1.11661	-1.19102	-1.12882	-0.90317	-0.79104	-0.619769	-0.280414	-0.315297
500	650	D9.1.12B.22	12B	South Africa	Heated	D9	Training	-0.167002	-0.476231	-0.951146	-1.28209	-1.43771	-1.31349	-0.730309	-0.543973	0.0458936	0.92932	0.889837	0.638755	0.808982	0.369395	-0.40811	-0.825013	-1.07776	-1.37078	-1.47496	-1.25763	-1.01087	-0.874606	-0.470851	-0.353231	-0.707912	-0.817352	-0.776211	-0.857123	-0.832038	-0.753332	-0.743109	-0.74706	-0.809683	-0.700985	-0.513123	-0.573668	-0.680832	-0.532676	-0.36175	-0.399832	-0.271776	-0.166846
501	651	D9.1.12B.22	12B	South Africa	Heated	D9	Training	-1.08145	-1.37018	-1.70756	-1.70853	-1.22298	-0.423258	0.814973	0.950337	0.304164	-0.0858801	-0.801579	-1.52606	-1.18186	-0.148135	0.368145	0.55631	0.784058	0.553484	0.0257692	-0.129035	-0.0212452	0.237007	0.762345	0.790991	0.217467	-0.251924	-0.610794	-0.898703	-0.781444	-0.409502	-0.283442	-0.333033	-0.269102	-0.378106	-0.531982	-0.475512	-0.481724	-0.527062	-0.511437	-0.535178	-0.493486	-0.495767
502	652	D9.1.12B.22	12B	South Africa	Heated	D9	Training	0.0222032	-0.0894464	-0.263358	-0.275771	-0.137078	0.137384	0.496826	0.404682	0.251812	0.50723	0.756304	0.861861	0.856463	0.475473	0.271889	0.227574	-0.140644	-0.467087	-0.595882	-0.787844	-0.932152	-0.812331	-0.383959	-0.101899	0.0355284	0.200418	0.19148	0.162973	0.345689	0.444343	0.247862	-0.0150126	-0.183748	-0.386246	-0.628971	-0.630495	-0.353353	-0.100433	0.0703629	0.2628	0.252266	0.0951262
503	653	D9.1.12B.22	12B	South Africa	Heated	D9	Training	-0.132642	-0.278695	-0.547533	-0.685277	-0.652422	-0.501408	0.0668046	0.176434	0.297184	0.841991	0.904674	0.558577	0.422345	0.379039	0.417825	0.284471	-0.0878924	-0.310295	-0.426092	-0.498746	-0.150571	0.514132	0.792423	0.503282	0.236289	0.177221	0.0536327	0.118621	0.525581	0.601932	0.304574	0.104995	-0.0756314	-0.247869	-0.208687	-0.188793	-0.135907	0.0707806	-0.0510807	-0.188354	0.0190386	-0.0387707
504	654	D9.1.12B.22	12B	South Africa	Heated	D9	Training	-0.499807	-0.378069	-0.29292	-0.187081	0.0101632	-0.0902702	0.346494	0.365452	0.0179724	0.419901	1.00111	1.02222	0.988734	0.780848	0.37125	0.072689	-0.0909954	-0.293191	-0.401445	-0.468169	-0.546984	-0.335925	0.00371237	-0.0159171	0.00729648	-0.04895	-0.244118	-0.0975951	0.109582	0.117704	0.137422	0.0209898	-0.280483	-0.494776	-0.513123	-0.395437	-0.371692	-0.291293	-0.0623778	0.0203048	0.160127	0.333812
505	655	D9.1.12B.37	12B	South Africa	Heated	D9	Training	-1.46315	-1.62487	-1.7051	-1.66937	-1.26899	-0.756245	0.329013	0.825514	0.67412	0.652778	0.0923487	-0.612727	-0.839313	-1.15748	-1.28683	-1.07156	-1.01259	-0.655236	-0.0426946	0.240677	0.577591	1.19293	1.15002	0.400765	-0.165232	-0.405605	-0.632849	-0.704663	-0.472255	-0.398041	-0.435669	-0.330033	-0.360148	-0.445938	-0.378417	-0.403186	-0.54722	-0.588811	-0.567922	-0.566194	-0.539556	-0.460837
506	656	D9.1.12B.37	12B	South Africa	Heated	D9	Training	-1.71661	-1.45457	-1.02223	-0.514991	0.142067	0.596091	1.26248	1.49599	1.2814	1.11489	0.633899	-0.100282	-0.866446	-1.49179	-1.60354	-1.22645	-0.655746	-0.127847	0.127096	-0.0261823	-0.274275	-0.292332	-0.256963	-0.353231	-0.400498	-0.602779	-0.916816	-0.870983	-0.615606	-0.435289	-0.11032	0.02399	-0.357302	-0.627726	-0.553535	-0.447098	-0.311436	0.118496	0.451639	0.372768	0.252266	0.0369102
507	657	D9.1.12B.37	12B	South Africa	Heated	D9	Training	-0.266746	-0.654965	-1.20875	-1.64788	-1.82728	-1.73822	-0.898123	-0.708026	-0.390374	0.372597	-0.130206	-1.07985	-1.23952	-1.56893	-2.02893	-1.71639	-1.03431	-0.843386	-0.760195	-0.557122	-0.414847	-0.27365	-0.196807	-0.412757	-0.802018	-1.00293	-0.936114	-0.807227	-0.680255	-0.604339	-0.814745	-1.20009	-1.33319	-1.2355	-1.05734	-0.927547	-0.819682	-0.569164	-0.511437	-0.41111	-0.0903768	-0.350227
508	658	D9.1.12B.37	12B	South Africa	Heated	D9	Training	-1.20623	-1.13225	-0.988915	-0.740305	-0.351805	-0.107259	0.276571	-0.169504	-0.941817	-1.26482	-1.75115	-2.11869	-2.01279	-1.62036	-1.3303	-1.20116	-1.04673	-1.00303	-1.13812	-1.32434	-1.27796	-0.849696	-0.196807	0.0700649	-0.121316	-0.321515	-0.533599	-0.846035	-1.11874	-1.26621	-1.42664	-1.76113	-1.93352	-1.80257	-1.62849	-1.39508	-1.01093	-0.760025	-0.875768	-0.927117	-0.867802	-0.94403
509	659	D9.1.12B.37	12B	South Africa	Heated	D9	Training	-0.527031	-0.609626	-0.607995	-0.393514	0.0684461	0.647059	1.27646	1.32481	0.792784	0.598197	0.28523	-0.45237	-0.605296	-0.257427	-0.237334	-0.312943	-0.171674	-0.17916	-0.382275	-0.390335	-0.0718511	0.30551	0.461565	0.397458	0.195509	-0.275121	-0.817565	-0.981863	-0.83766	-0.604339	-0.170017	-0.0150126	-0.22927	-0.231589	-0.375723	-0.751899	-0.615336	-0.240771	-0.24878	-0.134779	0.108299	0.010713
510	660	D9.1.12B.37	12B	South Africa	Heated	D9	Training	-1.49357	-1.61835	-1.58364	-1.16978	-0.376345	0.715016	1.57013	1.45676	0.768353	0.0778618	-0.738522	-1.2437	-1.05637	-0.334575	0.160109	0.331885	0.358943	0.0203924	-0.48634	-0.615498	-0.409224	-0.180237	0.468249	0.903429	0.459007	0.127928	0.125314	-0.0227511	-0.0309587	0.149222	0.113544	-0.0450145	-0.200818	-0.462217	-0.704406	-0.754482	-0.70441	-0.552323	-0.285495	0.0654201	0.442304	0.412404
511	661	D9.1.12B.37	12B	South Africa	Heated	D9	Training	-0.230545	-0.393697	-0.681827	-0.744209	-0.541991	-0.100464	0.769523	1.10726	1.22207	1.40963	0.67841	-0.410538	-0.886795	-1.01604	-1.0819	-0.91984	-0.630922	-0.541206	-0.395968	-0.140154	-0.0268681	0.212097	0.454881	0.212266	-0.0523042	-0.0605485	0.0205493	0.257221	0.385041	0.152087	-0.241654	-0.771062	-1.01453	-0.776956	-0.5239	-0.343776	-0.0808906	0.143757	-0.0284865	-0.309601	-0.366795	-0.492856
512	662	D9.1.12B.37	12B	South Africa	Heated	D9	Training	-0.669767	-0.822097	-0.905368	-0.788962	-0.434628	0.0898148	0.755539	1.03236	0.981252	1.02029	0.615352	-0.0235891	-0.171177	-0.0420574	-0.0696629	-0.167541	-0.125129	-0.122145	-0.308334	-0.373656	0.0406065	0.50479	0.668769	0.748	0.549977	0.209117	0.172182	0.296029	0.331635	0.346924	0.229953	-0.204025	-0.596296	-0.60602	-0.386499	-0.297281	-0.120188	0.275675	0.279359	0.245881	0.574754	0.566676
513	663	D9.1.12B.18	12B	South Africa	Heated	D9	Training	-0.387908	-0.610203	-1.02089	-1.37514	-1.48986	-1.54114	-0.744294	-0.226566	0.0179724	0.751023	0.934348	0.0461314	-0.645995	-1.23463	-1.90162	-2.22214	-2.09245	-1.60169	-1.1299	-0.871238	-0.563853	-0.360835	-0.607872	-1.01794	-1.31333	-1.52196	-1.58676	-1.4143	-1.20588	-1.18885	-1.1789	-1.18809	-1.31612	-1.21108	-0.96843	-0.976625	-0.85374	-0.532676	-0.579219	-0.619769	-0.412864	-0.58018
514	664	D9.1.12B.18	12B	South Africa	Heated	D9	Training	-1.05878	-1.28503	-1.56819	-1.57583	-1.30274	-0.790223	-0.0240943	-0.0268489	-0.0134389	0.237965	-0.271157	-0.727766	-0.615471	-0.94211	-1.25578	-1.03363	-0.882267	-0.886148	-0.910815	-1.06304	-1.1402	-1.21089	-1.19941	-0.984868	-0.899262	-0.901441	-0.919573	-1.00404	-1.12998	-1.28054	-1.28635	-1.2931	-1.39863	-1.31418	-1.26478	-1.32792	-1.21004	-1.04912	-0.929429	-0.591572	-0.29769	-0.457926
515	665	D9.1.12B.18	12B	South Africa	Heated	D9	Training	-0.413862	-0.402704	-0.539552	-0.572933	-0.354872	-0.219388	0.713586	0.953903	0.628748	0.889294	0.737757	-0.020103	-0.361104	-0.45351	-0.405005	-0.123288	-0.0568621	-0.350206	-0.576712	-0.632176	-0.535739	-0.0681416	0.621981	0.784377	0.480965	0.151125	0.039848	0.187921	0.548067	1.0088	1.12541	0.540024	-0.109773	-0.508343	-0.847195	-0.865553	-0.686071	-0.515835	-0.333508	-0.177075	-0.00687557	0.121323
516	666	D9.1.12B.18	12B	South Africa	Heated	D9	Training	-0.690735	-0.665323	-0.463857	-0.334126	-0.219901	-0.222786	-0.349233	-0.397751	-0.582332	-0.802706	-0.731104	-0.386135	-0.0355152	-0.0709877	-0.442265	-0.733346	-1.20808	-1.6473	-1.56533	-1.33546	-1.23298	-0.774965	-0.170071	-0.21103	-0.143274	0.0206412	-0.235848	-0.405287	-0.275499	-0.469672	-0.81176	-0.864068	-1.02022	-1.24635	-1.2136	-1.01795	-0.911377	-0.740377	-0.593341	-0.656425	-0.79006	-0.955674
517	667	D9.1.12B.18	12B	South Africa	Heated	D9	Training	-0.810765	-1.04957	-1.3096	-1.36185	-1.14936	-0.695084	0.0563163	0.165735	0.216911	0.438094	-0.0745673	-0.661531	-0.690085	-0.977469	-1.22783	-0.847139	-0.466461	-0.561162	-0.612313	-0.618277	-0.780334	-0.759397	-0.500929	-0.416064	-0.347171	-0.28672	-0.572196	-0.804455	-0.778633	-0.919517	-1.14308	-1.20609	-1.15395	-1.12154	-1.10583	-0.992123	-0.775145	-0.597232	-0.579219	-0.498521	-0.407106	-0.667504
518	668	D9.1.12B.18	12B	South Africa	Heated	D9	Training	-0.165015	-0.479045	-1.001	-1.32686	-1.33955	-1.06885	-0.349233	-0.0696453	-0.167005	-0.191403	-0.0819858	-0.183946	-0.218659	0.028661	-0.0448227	-0.616392	-1.18326	-1.49621	-1.705	-1.76077	-1.57878	-1.09257	-0.510955	-0.392915	-0.296981	-0.234526	-0.470189	-0.649223	-0.660579	-0.72468	-0.796836	-0.939073	-0.957631	-0.806802	-0.868748	-0.932713	-0.85374	-0.914397	-0.977441	-0.695901	-0.392709	-0.396799
519	669	D9.1.12B.18	12B	South Africa	Heated	D9	Training	-0.337755	-0.623958	-1.00405	-1.22324	-1.3058	-0.990695	-0.492573	-0.247964	0.68808	1.58065	1.24221	0.663157	0.21546	-0.691381	-1.2651	-1.28967	-1.47494	-1.67866	-1.51877	-1.29933	-1.07553	-0.634846	-0.180097	-0.204416	-0.372266	-0.504192	-0.798266	-1.04562	-1.03442	-0.979687	-0.937124	-0.795063	-0.715793	-0.73897	-0.820253	-1.00504	-1.06333	-0.852648	-0.683717	-0.461865	-0.124929	-0.225062
520	670	D9.1.12B.18	12B	South Africa	Heated	D9	Training	-1.16133	-1.11439	-1.02676	-0.749889	-0.342602	0.103406	0.573741	0.304824	0.300674	0.721914	0.648736	0.43308	0.0119666	-0.752456	-1.10674	-1.26438	-1.43771	-1.37363	-1.25861	-1.19647	-0.92934	-0.494727	-0.203491	-0.270556	-0.394224	-0.466497	-0.580467	-0.599327	-0.55939	-0.538438	-0.477457	-0.519045	-0.562154	-0.456791	-0.548147	-0.795811	-0.793484	-0.673015	-0.689366	-0.60849	-0.409985	-0.548161
521	671	D9.1.12B.29	12B	South Africa	Heated	D9	Training	-0.856999	-0.993209	-1.29158	-1.45509	-1.42544	-1.2931	-0.660387	-0.729424	-0.596293	0.0305586	-0.0115101	-0.420996	-0.686693	-1.17998	-1.50108	-1.47932	-1.45322	-1.32516	-1.02857	-0.807303	-0.701613	-0.416883	-0.183439	-0.591335	-1.0216	-1.02323	-1.15116	-1.20917	-0.896687	-0.896595	-1.16696	-1.27509	-1.36164	-1.41729	-1.29442	-1.11094	-1.07643	-1.07438	-1.06499	-0.99761	-0.74399	-0.495767
522	672	D9.1.12B.29	12B	South Africa	Heated	D9	Training	-0.605362	-0.538954	-0.402782	0.0209419	0.513237	1.04461	1.08068	0.204965	-0.554411	-0.675351	-0.8498	-0.870693	-0.405195	-0.222068	-0.45779	-0.480472	-0.395092	-0.524102	-0.595882	-0.404234	-0.212423	-0.0868242	0.16747	0.275099	0.0919922	-0.00545549	-0.00702029	0.0105129	0.0224466	-0.151629	-0.444624	-0.789063	-1.01738	-0.926186	-0.812171	-0.839723	-0.735848	-0.625299	-0.65265	-0.430848	-0.240103	-0.408443
523	673	D9.1.12B.29	12B	South Africa	Heated	D9	Training	-0.311995	-0.34226	-0.381997	-0.322314	-0.176956	-0.0427006	0.252099	0.0266467	-0.219357	-0.147738	-0.400981	-0.82886	-0.991933	-0.945325	-0.914228	-0.809208	-0.525419	-0.387266	-0.489078	-0.657194	-0.724105	-0.672211	-0.484219	-0.320161	-0.221696	-0.179433	-0.246875	-0.250055	-0.326093	-0.647318	-0.790866	-0.954074	-1.30474	-1.08084	-0.655912	-0.733818	-0.652013	-0.179022	-0.175349	-0.380094	-0.228586	-0.187222
524	674	D9.1.12B.29	12B	South Africa	Heated	D9	Training	-0.978826	-1.34442	-1.70539	-1.76275	-1.43157	-0.678095	0.262587	0.38685	0.353026	0.459926	0.081221	-0.211834	-0.144045	-0.321717	-0.609936	-0.783921	-1.2267	-1.57603	-1.41197	-1.1659	-0.79158	0.0221575	0.865947	0.896815	0.299026	-0.28092	-0.806537	-1.39489	-1.69777	-1.63296	-1.56394	-1.52411	-1.31328	-1.01301	-0.782536	-0.777729	-0.869459	-0.72073	-0.471897	-0.349077	-0.0932562	0.103859
525	675	D9.1.12B.29	12B	South Africa	Heated	D9	Training	-0.752994	-0.774081	-0.714476	-0.463947	-0.124808	0.259706	0.454873	0.315523	0.20295	0.292546	0.096058	-0.222292	-0.391628	-0.774957	-1.30857	-1.63421	-1.56804	-1.31376	-1.03679	-0.804523	-0.482321	-0.0774829	0.0337903	-0.0952851	-0.206011	-0.428802	-0.7321	-0.796139	-0.69993	-0.744737	-0.686397	-0.59405	-0.747089	-0.866494	-0.938795	-0.986957	-0.85374	-0.644947	-0.494491	-0.174255	0.0967812	-0.102808
526	676	D9.1.12B.29	12B	South Africa	Heated	D9	Training	0.0683163	-0.0350991	-0.176963	-0.232192	-0.0941327	0.116997	0.633175	0.82908	0.482162	0.358043	0.311194	0.00778515	-0.059256	0.137953	0.147688	-0.0347824	-0.04445	0.117318	0.149004	0.168403	0.493248	0.884669	0.779055	0.572729	0.286479	-0.225827	-0.409536	-0.277775	-0.123715	0.134896	0.417998	0.348011	0.22311	0.273079	0.176573	0.0695128	0.335662	0.643363	0.626744	0.682936	0.767671	0.467709
527	677	D9.1.12B.29	12B	South Africa	Heated	D9	Training	-1.85118	-1.99402	-2.06407	-2.01504	-1.6463	-1.1436	-0.184916	0.422514	0.660159	0.78741	0.403925	-0.239722	-0.730784	-1.04176	-1.09432	-1.10001	-1.15533	-1.17122	-1.18467	-1.152	-0.98838	-0.796762	-0.758262	-1.07416	-1.30078	-1.2233	-1.12083	-0.887615	-0.604363	-0.581417	-0.698336	-0.846067	-0.977547	-0.966885	-0.847195	-0.826808	-0.984732	-1.16981	-1.26834	-1.33034	-1.2306	-0.964406
528	678	D9.1.12B.29	12B	South Africa	Heated	D9	Training	-0.689167	-0.938266	-1.30531	-1.40165	-1.12175	-0.511601	0.622687	1.07159	1.3198	1.74075	1.50928	0.917637	0.418953	-0.025985	-0.134868	-0.180185	-0.252353	-0.33025	-0.653391	-0.740588	-0.218046	0.302396	0.815817	1.43586	1.32479	0.673058	0.304516	0.262765	0.309149	0.203662	0.158316	0.177	-0.0841669	-0.361826	-0.335311	-0.24562	-0.277378	-0.0751716	0.234171	0.322014	0.390475	0.406582
529	679	D9.1.12B.27a	12B	South Africa	Heated	D9	Training	-0.119951	0.144776	0.498298	0.941674	1.38135	1.68	1.85681	1.73494	1.43846	1.47877	1.34236	1.15817	1.23971	0.941572	0.542026	0.464643	0.504785	0.738783	1.19787	1.70285	2.02267	2.11149	1.83178	1.14815	0.443323	0.330902	0.525072	0.850429	1.3379	1.63629	1.70745	1.43708	0.911639	0.690922	0.656127	0.627453	0.964421	1.47417	1.60959	1.70085	1.82151	1.47776
530	680	D9.1.12B.27a	12B	South Africa	Heated	D9	Training	-0.891365	-0.969367	-1.04679	-0.983637	-0.768988	-0.504805	-0.013606	0.0516113	0.150598	0.518146	0.348287	0.0809916	0.140846	-0.186709	-0.541626	-0.458346	-0.562655	-0.81773	-0.768411	-0.651635	-0.516059	-0.136644	0.0738942	-0.31024	-0.657722	-0.811553	-0.936114	-0.785051	-0.469444	-0.366523	-0.399851	-0.513045	-0.658889	-0.779669	-0.992677	-1.21685	-1.34103	-1.32138	-1.1243	-0.757935	-0.346639	-0.175578
531	681	D9.1.12B.27a	12B	South Africa	Heated	D9	Training	-0.515469	-0.60241	-0.629491	-0.451651	0.00709563	0.667446	1.52468	1.73137	1.52571	1.47513	0.975149	0.338957	0.117105	0.0447334	0.141478	0.540505	0.616494	0.316871	0.225683	0.148944	0.102458	0.539042	1.19012	1.16468	0.816611	0.623764	0.290731	0.240589	0.685797	0.902783	0.871696	0.954051	0.863272	0.536266	0.367856	0.299405	0.304224	0.446888	0.375384	0.271259	0.318491	0.0747506
532	682	D9.1.12B.27a	12B	South Africa	Heated	D9	Training	-1.33317	-1.31493	-1.27736	-0.861469	-0.0573224	0.850929	1.8743	1.57089	0.544984	0.0341973	-0.671756	-1.35874	-1.38535	-1.10926	-0.746557	-0.420415	-0.47577	-0.458534	-0.294641	-0.507086	-0.65663	-0.317243	0.0337903	0.0634509	0.157867	0.409192	0.362412	0.0437769	-0.0731208	-0.15736	-0.420745	-0.510045	-0.362993	-0.21531	-0.15211	-0.284366	-0.382171	-0.364269	-0.573571	-0.746656	-0.640333	-0.638396
533	683	D9.1.12B.27a	12B	South Africa	Heated	D9	Training	-0.28007	-0.2555	-0.281649	-0.369686	-0.32113	-0.382484	0.353486	0.94677	1.1069	1.3223	0.711793	-0.204862	-0.608688	-1.08676	-1.35204	-1.03047	-0.770558	-0.717953	-0.582189	-0.548783	-0.527304	-0.217602	0.140734	0.0799859	-0.0805361	-0.109842	-0.227577	-0.377567	-0.261445	-0.0599414	-0.101366	-0.303031	-0.394289	-0.380819	-0.397276	-0.472929	-0.466006	-0.240771	-0.147106	-0.233469	-0.0990149	-0.00675186
534	684	D9.1.12B.27a	12B	South Africa	Heated	D9	Training	-1.17541	-1.3727	-1.50849	-1.36609	-1.02053	-0.396075	0.049324	0.0944077	0.311145	0.56181	0.296357	-0.0933095	-0.255966	-0.717097	-1.34583	-1.50145	-1.30738	-1.26815	-1.35994	-1.19091	-0.794391	-0.457362	0.113998	0.711623	0.694273	0.174322	-0.266174	-0.624275	-0.9782	-1.13441	-1.15502	-1.21809	-1.2137	-1.10526	-1.10852	-1.07736	-0.929715	-0.804933	-0.63288	-0.337798	-0.127808	-0.259992
535	685	D9.1.12B.27a	12B	South Africa	Heated	D9	Training	-0.526476	-0.47518	-0.442502	-0.145436	0.258633	0.698026	0.982786	0.50454	0.0842852	0.430817	0.407635	0.00778515	0.15102	-0.0677732	-0.690667	-0.812369	-0.745734	-0.797774	-0.658869	-0.432031	-0.308012	-0.233171	-0.139993	-0.108513	-0.315802	-0.472296	-0.188979	0.215641	0.393473	0.418556	0.212044	-0.333033	-0.917799	-1.17852	-1.15432	-0.981791	-0.751567	-0.552323	-0.387169	-0.230649	-0.217068	-0.373513
536	686	D9.1.12B.27a	12B	South Africa	Heated	D9	Training	-0.524317	-0.545354	-0.453943	-0.170451	0.270903	0.840735	1.17507	1.07159	0.656669	0.263436	-0.25632	-0.630157	-0.785049	-0.611019	-0.103818	0.224413	0.331016	0.473662	0.34618	-0.00950358	-0.0887197	-0.0276627	0.0505003	0.202345	0.139045	0.0206412	-0.122812	-0.297179	-0.115283	0.18074	0.259801	0.300008	0.154827	-0.226163	-0.542759	-0.658909	-0.612716	-0.305327	0.1212	0.462999	0.664014	0.636536
537	687	E3.1.6A.61	6A	South Africa	Heated	E3	Training	-0.461265	-0.57861	-0.729954	-0.69624	-0.514384	-0.209194	0.11575	-0.319291	-0.707978	-0.817261	-1.19476	-1.37268	-1.34126	-1.32142	-1.16263	-1.08737	-1.06224	-0.829133	-0.746502	-0.907375	-0.943397	-0.703349	-0.547717	-0.809597	-0.952589	-0.75936	-0.654905	-0.657539	-0.660579	-0.859347	-1.07144	-1.2871	-1.53235	-1.41186	-1.19474	-1.2246	-1.231	-1.04912	-0.918132	-0.825608	-0.666248	-0.711166
538	688	E3.1.6A.61	6A	South Africa	Heated	E3	Training	-0.41215	-0.638713	-1.03143	-1.07437	-0.821136	-0.144635	0.696105	0.369018	0.262283	0.259797	-0.682884	-1.37268	-1.52441	-1.65894	-1.56628	-1.23593	-1.01259	-1.00588	-1.10799	-1.13254	-0.951832	-0.690894	-0.470851	-0.54173	-0.827113	-1.10442	-1.23387	-1.21748	-1.06815	-0.836425	-0.740124	-0.936073	-1.15395	-1.16495	-1.20282	-1.33825	-1.39081	-1.21472	-1.06217	-1.00043	-0.836129	-0.897458
539	689	E3.1.6A.61	6A	South Africa	Heated	E3	Training	-1.53354	-1.55127	-1.47677	-1.16555	-0.686165	-0.117453	0.290556	0.130071	-0.0204191	-0.176848	-0.697721	-1.04499	-1.17508	-1.45964	-1.55076	-1.26122	-0.97846	-0.763565	-0.450739	-0.251345	-0.324881	-0.438679	-0.531007	-0.93857	-1.35097	-1.32479	-1.38825	-1.52518	-1.34361	-1.35504	-1.6505	-1.60512	-1.41855	-1.40372	-1.27825	-1.02312	-0.937575	-0.939658	-0.816458	-0.602851	-0.464693	-0.460837
540	690	E3.1.6A.61	6A	South Africa	Heated	E3	Training	-0.215807	-0.399458	-0.743572	-1.13882	-1.45305	-1.73142	-1.39457	-1.43557	-1.17217	-0.529803	-0.360179	-0.312929	-0.184744	-0.347432	-0.47642	-0.442541	-0.640231	-0.826282	-0.853306	-1.0825	-1.22735	-1.0085	-0.741552	-0.892272	-0.955726	-0.895642	-1.15943	-1.33391	-1.29582	-1.46678	-1.75497	-1.89914	-1.83963	-1.57194	-1.3025	-1.01537	-0.560319	-0.37269	-0.610286	-0.585932	-0.464693	-0.647129
541	691	E3.1.6A.61	6A	South Africa	Heated	E3	Training	-0.883123	-0.976407	-1.10094	-1.15853	-1.01439	-0.837793	-0.146458	0.133638	0.161068	0.358043	-0.0374749	-0.884637	-1.40909	-1.66537	-1.90783	-2.07358	-1.95281	-1.76418	-1.66666	-1.32434	-0.746597	-0.17401	0.321202	0.255257	-0.0648518	-0.179433	-0.47846	-0.843263	-1.0035	-1.37223	-1.77288	-1.77013	-1.51528	-1.18937	-0.963042	-0.922381	-0.932335	-0.866682	-0.819282	-0.760754	-0.663368	-0.879993
542	692	E3.1.6A.61	6A	South Africa	Heated	E3	Training	-1.73511	-2.0172	-2.36184	-2.43146	-2.07575	-1.51396	-0.454116	-0.126707	-0.296141	-0.293287	-0.586443	-1.05545	-1.22934	-1.32142	-1.38619	-1.35605	-1.13671	-0.854789	-0.946416	-1.02691	-0.544173	0.00970242	0.327886	0.328011	-0.27816	-1.12761	-1.8018	-2.17105	-2.03787	-1.65875	-1.35202	-1.14309	-0.954786	-0.733544	-0.704406	-0.808726	-0.754187	-0.745991	-0.889889	-0.760754	-0.47621	-0.484124
543	693	E3.1.6A.61	6A	South Africa	Heated	E3	Training	-0.246388	-0.264197	-0.34357	-0.536052	-0.839541	-1.31009	-1.45051	-1.72444	-1.46185	-0.628048	-0.467747	-0.943899	-1.21238	-1.40178	-1.73395	-1.79225	-1.27014	-0.954566	-1.19562	-1.28543	-1.01087	-0.834127	-0.644634	-0.54173	-0.792608	-1.08702	-1.19803	-1.2258	-1.06252	-0.710353	-0.51029	-0.666055	-0.872276	-0.964172	-1.18665	-1.30467	-1.1393	-0.91159	-0.805161	-0.749475	-0.648971	-0.670415
544	694	E3.1.6A.61	6A	South Africa	Heated	E3	Training	-1.10411	-1.17571	-1.23609	-1.21418	-1.02666	-0.841191	-0.415659	-0.394185	-0.648645	-0.657158	-0.901729	-1.31342	-1.05637	-0.72674	-0.768292	-0.515242	-0.509904	-1.07715	-1.29147	-1.09362	-0.960266	-0.781193	-0.520981	-0.763299	-1.20981	-1.31029	-1.1484	-0.940283	-0.649336	-0.403772	-0.495366	-0.89107	-1.22508	-1.39015	-1.60155	-1.69988	-1.48774	-1.10806	-0.805161	-0.399832	-0.0529452	-0.358959
545	695	E3.1.6A.34	6A	South Africa	Heated	E3	Training	-0.649214	-0.749138	-0.883872	-0.8238	-0.624814	-0.273753	0.0877813	-0.162371	-0.28916	-0.417003	-1.12057	-1.34828	-1.1276	-1.35999	-1.63459	-1.46036	-1.15844	-1.03154	-0.853306	-0.612718	-0.423281	-0.230057	-0.233569	-0.60787	-1.01533	-1.17401	-1.28625	-1.27847	-1.02598	-0.882269	-0.946079	-1.14009	-1.30474	-1.27348	-1.12738	-0.937879	-0.717509	-0.470927	-0.443654	-0.569014	-0.720955	-1.1507
546	696	E3.1.6A.34	6A	South Africa	Heated	E3	Training	-1.68926	-1.72461	-1.59985	-1.31871	-0.799663	-0.32472	0.336005	0.1907	-0.28567	-0.355145	-0.723685	-0.895095	-0.629037	-0.649593	-0.786922	-0.872427	-1.16154	-1.34227	-1.35994	-1.39106	-1.19924	-0.849696	-0.484219	-0.333389	-0.466372	-0.75356	-0.927843	-0.923651	-1.15247	-1.44099	-1.34903	-1.3711	-1.61202	-1.44442	-1.27287	-1.41833	-1.30173	-1.05754	-1.02545	-0.808689	-0.502124	-0.597645
547	697	E3.1.6A.34	6A	South Africa	Heated	E3	Training	-1.55071	-1.61013	-1.55203	-1.4702	-1.14323	-0.915943	-0.254838	0.411815	0.18899	-0.242345	-0.682884	-1.418	-1.92461	-1.99003	-2.10656	-2.26323	-2.08934	-1.88106	-1.94051	-2.08879	-1.9021	-1.40083	-1.03231	-0.845974	-0.359718	-0.0518496	-0.235848	-0.194615	0.148933	0.00309418	-0.564018	-1.14609	-1.65185	-1.9111	-1.96795	-1.76446	-1.30959	-0.841421	-0.556625	-0.267305	-0.136446	-0.463748
548	698	E3.1.6A.34	6A	South Africa	Heated	E3	Training	-0.475524	-0.749031	-1.12244	-1.2579	-1.06961	-0.627127	0.080789	0.00881482	-0.481118	-0.79179	-1.10574	-1.40754	-1.44301	-1.15105	-0.942173	-0.862944	-0.9164	-1.17407	-1.28874	-1.20481	-0.892791	-0.149099	0.498327	0.156047	-0.375403	-0.701367	-1.3276	-1.63883	-1.36609	-1.31492	-1.51619	-1.61112	-1.69453	-1.69133	-1.52073	-1.43383	-1.28601	-0.9986	-0.957671	-0.853805	-0.7008	-0.946941
549	699	E3.1.6A.34	6A	South Africa	Heated	E3	Training	-0.892788	-1.16619	-1.51338	-1.66837	-1.51746	-1.11641	-0.345737	-0.0411144	-0.0273994	-0.111351	-0.764487	-1.47377	-1.928	-2.2054	-1.95751	-1.31812	-0.814	-0.515549	-0.354889	-0.437591	-0.490756	-0.469817	-0.674712	-1.09731	-1.48272	-1.54516	-1.36069	-1.02899	-0.553769	-0.0742676	0.0269829	-0.402038	-0.795457	-1.03743	-1.2594	-1.34858	-1.36461	-1.27366	-1.11865	-1.0681	-1.02617	-1.03718
550	700	E3.1.6A.34	6A	South Africa	Heated	E3	Training	-0.707802	-0.963986	-1.28836	-1.54699	-1.67698	-1.74501	-1.33863	-1.41773	-1.11981	-0.147738	0.240719	0.105394	0.069623	-0.54673	-1.28994	-1.52674	-1.60837	-1.44775	-1.00393	-0.893476	-1.00525	-0.818558	-0.68808	-0.87243	-0.861619	-0.736163	-0.759669	-0.901475	-1.05971	-1.09143	-1.14009	-1.3561	-1.39579	-1.27348	-1.33483	-1.37958	-1.17074	-0.948078	-0.909659	-0.783312	-0.74399	-1.08666
551	701	E3.1.6A.34	6A	South Africa	Heated	E3	Training	-0.843366	-1.07804	-1.36639	-1.54241	-1.50519	-1.31349	-0.761774	-0.37992	-0.160025	0.0269199	-0.182135	-0.501174	-0.462851	-0.540301	-0.699982	-0.878748	-1.41288	-1.69576	-1.68583	-1.73019	-1.37917	-0.715804	-0.260305	-0.280477	-0.48833	-0.802854	-1.07672	-0.912563	-0.612796	-0.618665	-0.60879	-0.636053	-0.951941	-1.17581	-1.2567	-1.3305	-1.29125	-1.2456	-1.27399	-1.13578	-1.01465	-1.24966
552	702	E3.1.6A.34	6A	South Africa	Heated	E3	Training	-0.562852	-0.646121	-0.779316	-0.820828	-0.830339	-0.742654	-0.62193	-0.740123	-0.442727	0.0705844	0.0070361	-0.407052	-0.622254	-0.816746	-1.06016	-1.20748	-1.20188	-1.14842	-1.14907	-1.02691	-0.614459	-0.24874	0.0304483	0.0998279	-0.293844	-0.515791	-0.528085	-0.909791	-1.2649	-1.25189	-1.50425	-1.78213	-1.49537	-1.14867	-0.976513	-0.777729	-0.536741	-0.448473	-0.697839	-0.876362	-0.784301	-0.824688
553	703	E3.1.6A.36	6A	South Africa	Heated	E3	Test	-1.73754	-1.76512	-1.68015	-1.36816	-0.772056	-0.144635	0.577237	0.436779	-0.160025	-0.282371	-0.660628	-1.38662	-1.61937	-1.46607	-1.34583	-1.14427	-0.860545	-0.603923	-0.639699	-0.97409	-0.971512	-0.697121	-0.73821	-0.812904	-0.613806	-0.550586	-0.723829	-0.940283	-1.07658	-1.25475	-1.58782	-1.91714	-1.85955	-1.56923	-1.51534	-1.48807	-1.17598	-0.914397	-0.988738	-0.873543	-0.623057	-0.714077
554	704	E3.1.6A.36	6A	South Africa	Heated	E3	Test	-1.57745	-1.74104	-1.82086	-1.53579	-1.00519	-0.158227	0.322021	-0.0125834	-0.139084	-0.0349382	-0.482584	-0.863721	-0.944452	-1.42107	-1.96372	-2.09886	-2.09245	-1.84685	-1.31612	-0.879578	-0.611647	-0.332811	-0.246937	-0.584721	-0.861619	-0.985531	-1.10153	-1.04008	-0.933227	-0.965361	-0.931154	-0.90307	-0.963322	-0.869207	-0.790618	-0.870719	-0.877319	-0.782479	-0.785391	-0.856624	-0.92251	-1.06337
555	705	E3.1.6A.36	6A	South Africa	Heated	E3	Test	-1.08518	-1.4273	-1.70654	-1.60728	-1.2966	-0.518397	-0.167435	-0.37992	-0.135594	0.0924167	-0.549351	-1.05545	-0.913928	-0.922823	-1.04464	-0.960932	-1.15223	-1.57033	-1.73786	-1.82193	-1.70811	-1.077	-0.156703	0.172582	0.0418022	-0.188132	-0.511543	-0.732383	-0.888254	-0.999744	-1.04756	-1.24209	-1.29052	-1.17581	-1.28095	-1.33567	-1.2179	-1.16981	-1.16949	-1.11886	-1.00889	-0.976049
556	706	E3.1.6A.36	6A	South Africa	Heated	E3	Test	-0.515908	-0.840029	-1.20119	-1.30343	-1.18924	-0.756245	-0.345737	-0.283628	-0.167005	-0.0895188	-0.445492	-1.03105	-1.54476	-1.74251	-1.67496	-1.63421	-1.30117	-0.74361	-0.609575	-0.643295	-0.493567	-0.491613	-0.644634	-0.862509	-1.26941	-1.40598	-1.25868	-1.20085	-1.09625	-0.890864	-0.871457	-1.14009	-1.20516	-0.964172	-1.05195	-1.34342	-1.21266	-1.02105	-1.1469	-0.915838	-0.473331	-0.530696
557	707	E3.1.6A.36	6A	South Africa	Heated	E3	Test	-1.17446	-1.27148	-1.23991	-1.02753	-0.600274	-0.093668	0.395439	0.436779	0.164559	0.205217	0.114604	-0.53952	-1.14116	-1.38249	-1.63149	-1.8207	-1.79766	-1.69291	-1.69404	-1.80803	-1.58722	-0.930654	-0.176755	-0.0225311	-0.322076	-0.776757	-1.30279	-1.67486	-1.61344	-1.26048	-1.0207	-1.02608	-0.991773	-0.928899	-1.13547	-1.35633	-1.29125	-1.2484	-1.43497	-1.2401	-0.839009	-0.999336
558	708	E3.1.6A.36	6A	South Africa	Heated	E3	Test	-1.01519	-1.22029	-1.375	-1.3291	-1.05427	-0.518397	-0.00661378	-0.00901704	-0.0692812	0.00508763	-0.438073	-1.08683	-1.33787	-1.31499	-1.34272	-1.28967	-1.07776	-1.01443	-1.00666	-0.862899	-0.670688	-0.426224	-0.173413	-0.459055	-1.02474	-1.31029	-1.44891	-1.36163	-1.04004	-0.890864	-0.981897	-1.19709	-1.44131	-1.46341	-1.22976	-1.06961	-0.945434	-0.745991	-0.762797	-0.757935	-0.628816	-0.894547
559	709	E3.1.6A.36	6A	South Africa	Heated	E3	Test	0.257539	0.0257877	-0.370276	-0.735144	-1.04813	-1.36446	-1.24773	-1.29291	-1.26989	-0.755403	-0.634663	-1.01013	-0.968192	-0.999971	-1.52902	-1.73852	-1.31669	-1.11136	-1.1299	-1.00745	-0.844997	-0.774965	-0.77163	-0.865816	-0.914946	-0.857947	-0.770697	-0.638135	-0.52285	-0.489729	-0.605806	-0.966075	-1.3019	-1.39015	-1.51264	-1.62497	-1.47988	-1.30173	-1.25422	-1.01735	-0.686403	-0.801401
560	710	E3.1.6A.36	6A	South Africa	Heated	E3	Test	-1.35204	-1.25768	-1.09259	-0.95471	-0.802731	-0.898954	-0.751286	-0.818583	-0.833623	-0.402448	-0.196972	-0.358247	-0.4832	-0.903536	-1.42345	-1.54254	-1.40047	-1.2767	-1.16002	-1.05192	-1.00806	-0.97736	-0.978834	-1.24943	-1.43567	-1.29869	-1.07672	-0.895931	-0.719606	-0.624396	-0.943094	-1.43711	-1.41286	-1.24364	-1.34291	-1.21427	-0.913996	-0.847035	-0.920956	-0.856624	-0.810215	-1.1245
561	711	E3.1.6A.60	6A	South Africa	Heated	E3	Training	-0.409271	-0.720238	-1.09118	-1.25608	-1.18004	-0.817406	-0.293295	-0.404884	-0.540451	-0.420642	-0.727395	-1.19489	-1.31752	-1.41785	-1.62528	-1.6184	-1.46874	-1.37933	-1.31886	-1.16868	-0.937774	-0.71269	-0.437431	-0.60787	-0.974547	-0.99133	-1.07396	-1.18145	-0.972579	-0.753332	-0.692366	-0.708058	-0.775541	-0.871921	-1.04656	-1.23235	-1.231	-1.1642	-1.24857	-1.22601	-1.08087	-1.13323
562	712	E3.1.6A.60	6A	South Africa	Heated	E3	Training	-0.383654	-0.548991	-0.715176	-0.645507	-0.428493	0.0830191	0.381455	0.105107	0.0144823	0.11061	-0.460329	-1.167	-1.42266	-1.45321	-1.36756	-1.0684	-0.857442	-0.826282	-0.831397	-1.11864	-1.19924	-0.90263	-0.67137	-0.578107	-0.560479	-0.739062	-1.01331	-1.11769	-1.10188	-1.06278	-1.01175	-0.984076	-0.954786	-0.980451	-1.01692	-1.09028	-1.12882	-0.948078	-0.827755	-0.814329	-0.585626	-0.504499
563	713	E3.1.6A.60	6A	South Africa	Heated	E3	Training	-1.11905	-1.38116	-1.56217	-1.47694	-1.08494	-0.484418	0.0633085	-0.162371	-0.809192	-1.26118	-1.64729	-1.75266	-1.4871	-1.09962	-0.752767	-0.553173	-0.491286	-0.284638	-0.187838	-0.437591	-0.611647	-0.722032	-1.28296	-1.848	-1.87169	-1.72204	-1.5454	-1.10106	-0.713985	-0.655914	-0.647593	-0.867068	-1.12265	-1.06456	-1.1193	-1.28401	-1.24409	-1.14736	-1.14125	-0.955314	-0.568349	-0.466659
564	714	E3.1.6A.60	6A	South Africa	Heated	E3	Training	-0.898988	-1.17259	-1.26051	-1.15179	-0.986782	-0.548977	-0.688356	-1.03613	-0.872014	-0.879119	-1.10574	-0.999675	-0.964801	-0.836032	-0.603726	-0.685932	-0.897782	-1.08855	-1.45579	-1.77467	-1.6069	-1.24826	-0.828444	-0.578107	-0.601258	-0.779657	-0.938871	-0.918107	-0.950092	-0.979687	-0.975927	-1.15509	-1.16817	-0.939752	-0.857971	-1.00762	-1.12096	-1.14736	-1.29376	-1.37263	-1.17877	-1.03427
565	715	E3.1.6A.60	6A	South Africa	Heated	E3	Training	-1.16974	-1.31268	-1.49495	-1.42186	-0.94077	-0.283946	0.877903	1.11796	0.660159	0.44901	-0.282285	-1.25416	-1.55832	-1.4725	-1.49797	-1.41927	-1.27945	-1.40213	-1.50234	-1.41052	-1.15144	-0.852809	-0.611214	-0.74015	-0.980821	-0.924639	-0.847892	-0.737927	-0.570633	-0.721814	-1.12517	-1.47611	-1.72582	-1.8297	-1.74973	-1.61981	-1.49036	-1.17262	-0.768445	-0.444947	-0.326484	-0.463748
566	716	E3.1.6A.60	6A	South Africa	Heated	E3	Training	-1.13658	-1.08573	-0.832861	-0.497559	-0.112538	0.14418	0.122742	-0.190902	-0.791741	-1.37762	-1.651	-1.62716	-1.3684	-0.890679	-0.684457	-0.704898	-0.876061	-1.33657	-1.71595	-1.79969	-1.60409	-1.03964	-0.323803	-0.11182	-0.190327	-0.414303	-0.679717	-0.690803	-0.725228	-0.962496	-1.11323	-1.3441	-1.55227	-1.51768	-1.41296	-1.24268	-0.989971	-0.855455	-0.949199	-0.89328	-0.839009	-1.11868
567	717	E3.1.6A.60	6A	South Africa	Heated	E3	Training	-0.717454	-1.11631	-1.54665	-1.79276	-1.66471	-1.19117	-0.170931	0.397549	0.663649	1.08215	0.782268	-0.00964496	-0.622254	-1.45321	-2.08172	-2.36438	-2.48343	-2.15188	-1.78989	-1.75243	-1.46914	-0.890175	-0.531007	-0.290398	-0.0742624	-0.338913	-0.836864	-1.08166	-1.16652	-1.36077	-1.33411	-1.06508	-0.932025	-0.836648	-0.763677	-0.95596	-1.2179	-1.34664	-1.5197	-1.57283	-1.25939	-1.00225
568	718	E3.1.6A.60	6A	South Africa	Heated	E3	Training	-2.10801	-2.11847	-1.93571	-1.48219	-0.778191	-0.0868724	0.437393	0.0373458	-0.690527	-0.879119	-1.07235	-1.23672	-0.910536	-0.504942	-0.50126	-0.74599	-1.09948	-1.48766	-1.63927	-1.49113	-1.1402	-0.631732	-0.139993	-0.14489	-0.356582	-0.475196	-0.632849	-0.801683	-0.981011	-1.22323	-1.50723	-1.72212	-1.6547	-1.40915	-1.22707	-1.1781	-1.1262	-1.02386	-0.98309	-0.850985	-0.576988	-0.54234
569	719	E3.1.6A.38	6A	South Africa	Heated	E3	Training	-1.89636	-2.09826	-2.1544	-2.07811	-1.78127	-1.39164	-0.76527	-0.276495	0.213421	0.725552	0.596806	0.136768	-0.19831	-0.684952	-1.12226	-1.22013	-1.18326	-1.31376	-1.46674	-1.53561	-1.41291	-1.09568	-0.664686	-0.548344	-0.654585	-0.799954	-1.05466	-1.11215	-0.823606	-0.733275	-0.925185	-1.07408	-1.31612	-1.63706	-1.79553	-1.6973	-1.53228	-1.29893	-0.997211	-0.738197	-0.536677	-0.47248
570	720	E3.1.6A.38	6A	South Africa	Heated	E3	Training	-0.872628	-0.869912	-0.83739	-0.789621	-0.676962	-0.698482	-0.447124	-0.568937	-0.725428	-0.584383	-0.723685	-0.818402	-0.67991	-0.797459	-1.07569	-1.17904	-1.12741	-1.05149	-1.01762	-0.951852	-0.808448	-0.718918	-0.65466	-0.855895	-1.15021	-0.99133	-0.770697	-0.724067	-0.62685	-0.658779	-0.949063	-1.2871	-1.51244	-1.60993	-1.58	-1.50873	-1.38295	-1.17262	-1.05087	-0.817148	-0.56547	-0.769382
571	721	E3.1.6A.38	6A	South Africa	Heated	E3	Training	-1.5759	-1.52089	-1.28507	-1.03866	-0.735245	-0.569364	-0.32476	-0.297893	-0.236808	-0.0058285	-0.148752	-0.473286	-0.802006	-1.3182	-1.74327	-1.8049	-1.54631	-1.23109	-0.998449	-0.812863	-0.724105	-0.603709	-0.504271	-0.80629	-1.03415	-1.02323	-1.06569	-1.05948	-0.851714	-0.641587	-0.728184	-1.12809	-1.54658	-1.82428	-2.01375	-1.94527	-1.62397	-1.06596	-0.666772	-0.51262	-0.289052	-0.373513
572	722	E3.1.6A.38	6A	South Africa	Heated	E3	Training	-1.49579	-1.54603	-1.7329	-1.7344	-1.50213	-1.2999	-0.600953	-0.800751	-1.0186	-0.689906	-0.738522	-0.598783	-0.08978	-0.222068	-0.653406	-0.81553	-1.23911	-1.60169	-1.34077	-1.00467	-0.724105	-0.264309	0.00705436	-0.349924	-0.902399	-1.10152	-1.03536	-0.843263	-0.55939	-0.372254	-0.447608	-0.873069	-1.36164	-1.64249	-1.86288	-1.88069	-1.63707	-1.32419	-1.04805	-0.746656	-0.525159	-0.577269
573	723	E3.1.6A.38	6A	South Africa	Heated	E3	Training	-0.550645	-0.656554	-0.933371	-1.06801	-0.999052	-0.827599	-0.108001	-0.0589462	-0.0308896	0.321655	-0.193263	-1.18792	-1.83982	-2.09289	-2.04445	-1.84283	-1.35703	-0.823431	-0.587666	-0.45427	-0.232103	-0.00275263	-0.0297076	-0.435906	-0.792608	-0.884044	-0.925086	-0.790595	-0.477877	-0.355062	-0.489396	-0.762061	-1.12834	-1.51768	-1.77667	-1.71538	-1.51132	-1.25682	-0.875768	-0.600031	-0.692162	-0.955674
574	724	E3.1.6A.38	6A	South Africa	Heated	E3	Training	-0.750386	-1.12132	-1.57913	-1.80913	-1.73219	-1.3033	-0.590465	-0.572504	-0.470648	0.0305586	0.248137	-0.0967955	-0.506941	-0.63995	-0.768292	-1.21065	-1.75732	-1.96373	-2.02541	-2.1138	-1.829	-1.06766	-0.350539	-0.472283	-0.783197	-0.826051	-0.966441	-1.06225	-0.87139	-0.770524	-0.961003	-1.24209	-1.33035	-1.30333	-1.35638	-1.28143	-1.03451	-0.813353	-0.728906	-0.600031	-0.487728	-0.664593
575	725	E3.1.6A.38	6A	South Africa	Heated	E3	Training	-0.569448	-0.78253	-1.14765	-1.45364	-1.55121	-1.53095	-0.786247	-0.479778	-0.187946	0.237965	-0.26003	-0.996189	-1.30056	-1.64929	-1.75879	-1.5299	-1.31979	-1.11706	-1.06417	-1.21037	-1.2133	-1.0552	-1.04567	-1.29903	-1.42939	-1.38278	-1.30279	-1.11769	-0.744903	-0.475403	-0.477457	-0.597051	-0.775541	-1.00216	-1.24593	-1.54231	-1.82308	-1.69468	-1.37284	-1.18935	-0.772784	-0.495767
576	726	E3.1.6A.38	6A	South Africa	Heated	E3	Training	-0.669415	-1.10491	-1.61545	-1.9057	-1.92238	-1.52415	-0.831696	-0.558238	-0.114653	0.241604	-0.408399	-1.15306	-1.25647	-1.28284	-1.30857	-1.08421	-0.835721	-0.886148	-1.10251	-1.15478	-1.01649	-0.961791	-1.03899	-1.50737	-1.98776	-1.94531	-1.82661	-1.63883	-1.04566	-0.552765	-0.629684	-0.957074	-1.12265	-1.31418	-1.44529	-1.22976	-0.971633	-0.675821	-0.356102	-0.210911	-0.11917	-0.169757
577	727	E3.1.1A.08	1A	South Africa	Unheated	E3	Training	-0.0384177	-0.493454	-1.11968	-1.44539	-1.53587	-1.12661	-0.737301	-0.90061	-0.725428	-0.2569	-0.326796	-0.738224	-0.802006	-0.665665	-0.861443	-1.30863	-1.59596	-1.78414	-1.92682	-1.83582	-1.4101	-0.544547	0.438172	0.387537	-0.171506	-0.466497	-0.914059	-1.39212	-1.36609	-1.13155	-1.02368	-1.03208	-0.969012	-0.77153	-0.734041	-0.821641	-0.790864	-0.692662	-0.723257	-0.681802	-0.56547	-0.684969
578	728	E3.1.1A.08	1A	South Africa	Unheated	E3	OUTLIER	-1.51081	-1.69555	-1.81744	-1.80199	-1.56348	-1.1402	-0.531031	-0.287194	0.00750201	0.219772	-0.211809	-0.553465	-0.734175	-1.3182	-1.61907	-1.32128	-1.1212	-0.991626	-0.530157	-0.156832	-0.111211	-0.0681416	0.0404743	-0.164732	-0.663996	-0.924639	-0.999524	-1.05394	-0.829228	-0.483999	-0.444624	-0.540047	-0.567844	-0.776956	-0.995372	-0.74415	-0.272138	-0.00500228	0.0844843	0.248701	0.263784	-0.10863
579	729	E3.1.1A.08	1A	South Africa	Unheated	E3	Training	-0.629019	-1.06829	-1.44097	-1.69766	-1.70765	-1.2965	-0.719821	-0.17307	0.332085	0.514507	-0.137624	-1.0938	-1.53458	-1.70073	-1.82089	-1.69427	-1.50597	-1.37933	-1.19015	-1.00745	-0.785957	-0.37329	0.0672102	0.00723193	-0.522836	-0.965233	-1.15943	-1.20362	-1.06252	-0.842155	-0.602821	-0.573049	-0.718638	-0.793236	-0.930713	-1.10319	-1.08952	-0.970533	-0.957671	-0.749475	-0.43302	-0.54525
580	730	E3.1.1A.08	1A	South Africa	Unheated	E3	Training	-0.442597	-0.614309	-0.863786	-0.980094	-1.02973	-1.00429	-0.866658	-0.982636	-0.840603	-0.486138	-0.6495	-0.992703	-1.0055	-1.3407	-1.97304	-2.20001	-2.08624	-1.85826	-1.37911	-0.857339	-0.591967	-0.279877	-0.0497595	-0.468976	-0.861619	-0.799954	-0.759669	-0.793367	-0.806741	-1.05991	-1.51022	-1.82413	-1.87377	-1.63435	-1.27556	-1.0102	-0.767286	-0.54671	-0.50014	-0.498521	-0.574108	-0.877082
581	731	E3.1.1A.08	1A	South Africa	Unheated	E3	Training	-0.874366	-1.00404	-1.12138	-1.12316	-1.00519	-0.854782	-0.604449	-1.05396	-1.32922	-0.835454	-0.74965	-0.877665	-0.662953	-0.729955	-0.895598	-0.894553	-0.997079	-1.00873	-0.965586	-0.935173	-0.704425	-0.391973	-0.203491	-0.326775	-0.733007	-1.13051	-1.29728	-1.32005	-1.23117	-1.08284	-0.859518	-0.672055	-0.636128	-0.519196	-0.483488	-0.702821	-0.746327	-0.63372	-0.824931	-1.03145	-1.12982	-1.38065
582	732	E3.1.1A.08	1A	South Africa	Unheated	E3	Training	-1.45052	-1.64226	-1.73712	-1.4786	-0.827271	0.164567	1.16808	1.14649	0.771844	0.50723	-0.315668	-1.01711	-1.13438	-1.08676	-1.09432	-1.33392	-1.62699	-1.60454	-1.5489	-1.41052	-1.0418	-0.609936	0.000370376	0.222187	-0.127589	-0.399805	-0.654905	-1.0179	-1.16371	-1.11149	-0.862503	-0.798064	-1.09135	-1.05642	-0.906465	-1.00246	-0.906137	-0.527062	-0.454951	-0.543637	-0.499245	-0.556894
583	733	E3.1.1A.08	1A	South Africa	Unheated	E3	Training	-1.03142	-0.761722	-0.393128	0.0114631	0.421211	0.497554	0.563253	0.0979741	-0.638175	-0.842732	-0.890601	-0.992703	-1.03602	-1.29249	-1.62528	-1.67846	-1.76663	-1.92952	-1.77072	-1.53005	-1.30326	-0.768738	-0.340513	-0.67401	-1.0467	-1.07542	-0.999524	-0.804455	-0.486309	-0.329275	-0.656548	-1.20309	-1.28767	-1.14053	-1.10583	-0.870719	-0.594377	-0.692662	-0.918132	-0.8961	-0.764146	-0.795579
584	734	E3.1.1A.08	1A	South Africa	Unheated	E3	Training	-1.2578	-1.27104	-1.19758	-1.18082	-0.971445	-0.902352	-0.153451	0.290558	0.20993	0.558172	0.266683	-0.842804	-1.46675	-1.89681	-2.13761	-1.74168	-1.30738	-1.15982	-1.11073	-1.31878	-1.19362	-0.585026	-0.407353	-0.634326	-0.723596	-1.12761	-1.61708	-1.56953	-1.25085	-1.11722	-0.805791	-0.351034	-0.291864	-0.361826	-0.302981	-0.498759	-0.830162	-0.889136	-0.926604	-0.960953	-0.934027	-1.15943
585	735	E3.1.1A.46	1A	South Africa	Unheated	E3	Test	-1.26162	-1.38384	-1.44881	-1.40289	-1.1555	-0.878567	-0.398178	-0.265796	-0.453197	-0.3697	-0.434364	-0.909039	-0.974976	-0.739598	-0.758977	-0.685932	-0.602994	-0.863342	-1.08882	-1.22705	-1.25547	-0.95245	-0.691422	-0.998096	-1.25059	-1.35668	-1.50956	-1.42261	-1.20025	-1.0857	-0.961003	-0.969075	-1.16248	-1.11883	-0.890301	-0.860387	-0.906137	-0.754411	-0.802337	-1.03709	-0.974338	-0.94112
586	736	E3.1.1A.46	1A	South Africa	Unheated	E3	Test	-0.103053	-0.0735424	-0.207992	-0.433993	-0.652422	-1.02807	-0.70234	-0.551105	-0.27869	0.165191	-0.0226379	-0.577867	-1.15473	-1.64608	-1.79605	-1.62789	-1.27325	-1.14557	-1.2367	-1.17146	-0.985569	-0.840354	-0.581136	-0.538423	-0.867893	-1.1972	-1.36896	-1.2951	-0.905119	-0.569956	-0.52223	-0.660055	-0.974702	-1.32232	-1.51264	-1.53973	-1.417	-1.09964	-0.79104	-0.498521	-0.168119	-0.227973
587	737	E3.1.1A.46	1A	South Africa	Unheated	E3	Test	-1.36643	-1.54842	-1.64962	-1.52554	-1.09415	-0.501408	0.217137	0.397549	0.0842852	-0.151377	-0.642082	-1.24021	-1.35144	-1.51107	-1.97304	-2.02932	-1.7356	-1.56178	-1.43662	-1.17424	-0.934963	-0.846582	-0.567769	-0.406143	-0.616943	-0.785456	-0.969198	-1.2951	-1.41106	-1.35217	-1.22964	-1.06808	-1.07997	-1.06185	-1.0304	-1.07995	-1.08691	-0.956499	-0.79104	-0.676163	-0.597143	-0.650039
588	738	E3.1.1A.46	1A	South Africa	Unheated	E3	Test	-0.918343	-1.16183	-1.35937	-1.3843	-1.05734	-0.41986	0.472354	0.850478	0.635728	0.0996941	-0.983333	-1.73871	-1.93479	-1.91931	-1.5166	-1.00835	-0.990873	-1.15412	-0.971063	-0.762826	-0.710048	-0.314129	0.237652	0.0733719	-0.466372	-0.750661	-0.919573	-0.976319	-0.846092	-0.807772	-0.880412	-1.04108	-1.29052	-1.34403	-1.24054	-1.28401	-1.28601	-0.992987	-0.830579	-0.698721	-0.286173	-0.265813
589	739	E3.1.1A.46	1A	South Africa	Unheated	E3	Test	-0.161373	-0.478485	-1.00645	-1.5026	-1.72299	-1.72123	-0.880642	-0.201601	0.150598	0.354404	0.0218731	-0.748682	-1.35144	-1.45	-1.31788	-1.05576	-0.745734	-0.715102	-0.749241	-0.779505	-0.859054	-0.865265	-0.644634	-0.561572	-0.673406	-0.765159	-0.969198	-1.11769	-1.11874	-1.18599	-1.17293	-1.04708	-0.966167	-0.890913	-0.836418	-0.795811	-0.738468	-0.619686	-0.471897	-0.287043	-0.0788594	-0.0562355
590	740	E3.1.1A.46	1A	South Africa	Unheated	E3	Test	-1.18151	-1.3006	-1.37092	-1.49147	-1.50826	-1.56153	-1.21277	-0.804318	-0.404335	0.190662	0.418762	-0.12817	-0.764699	-1.22498	-1.48245	-1.17271	-0.705394	-0.59252	-0.50551	-0.626617	-0.887168	-0.865265	-0.942072	-1.35856	-1.36352	-1.2436	-1.26695	-1.02899	-0.817984	-0.945304	-1.26844	-1.72512	-1.92214	-1.70489	-1.38602	-0.953377	-0.489584	-0.125694	-0.0115409	-0.0276302	-0.0212723	-0.367691
591	741	E3.1.1A.46	1A	South Africa	Unheated	E3	Test	-1.69009	-1.60849	-1.37753	-1.04397	-0.551194	-0.256764	0.196161	-0.0304153	-0.676566	-0.850009	-1.19476	-1.63413	-1.6058	-1.5625	-1.72464	-1.68478	-1.39116	-1.09425	-0.820443	-0.596039	-0.468264	-0.401314	-0.581136	-0.988175	-1.26	-1.27259	-1.15943	-0.976319	-0.761768	-0.584282	-0.564018	-0.873069	-1.16817	-1.36845	-1.66082	-1.65597	-1.40652	-1.18665	-0.929429	-0.662064	-0.597143	-0.743185
592	742	E3.1.1A.46	1A	South Africa	Unheated	E3	Test	-0.617512	-1.00516	-1.4815	-1.83049	-1.94078	-1.68385	-0.996014	-0.451247	0.300674	0.81652	0.359414	-0.337331	-0.94106	-1.58822	-1.78363	-1.76697	-1.71077	-1.34227	-0.899861	-0.598819	-0.442961	-0.289219	-0.297067	-0.885658	-1.53919	-1.70464	-1.69152	-1.60834	-1.25366	-0.822098	-0.567002	-0.552048	-0.619057	-0.728117	-0.998066	-1.11094	-1.02403	-1.02947	-1.06217	-0.99479	-0.96858	-0.996425
593	743	E3.1.1A.50	1A	South Africa	Unheated	E3	Training	-1.28177	-1.35808	-1.3578	-1.29819	-1.11562	-0.949921	-0.57648	-0.461946	-0.369434	-0.0167446	-0.167298	-0.588325	-0.696868	-0.842461	-1.18747	-1.40346	-1.2205	-1.15697	-1.41745	-1.50503	-1.24141	-1.08323	-0.958782	-0.783141	-0.748691	-0.866646	-0.936114	-0.721295	-0.511606	-0.455346	-0.30732	-0.44104	-0.966167	-1.32232	-1.52611	-1.58623	-1.33579	-0.900363	-0.576395	-0.41675	-0.525159	-1.00807
594	744	E3.1.1A.50	1A	South Africa	Unheated	E3	Training	-0.482554	-0.694112	-0.859781	-0.892199	-0.885554	-0.688288	-0.726813	-1.0076	-0.795231	-0.406087	-0.319378	-0.246695	-0.116912	-0.324931	-0.849023	-1.36237	-1.57734	-1.653	-1.80358	-1.66626	-1.08959	-0.550775	-0.303751	-0.313547	-0.394224	-0.591181	-0.762426	-0.690803	-0.567823	-0.698892	-0.946079	-1.08308	-1.17955	-1.29519	-1.34561	-1.3925	-1.45892	-1.30173	-1.0311	-0.763574	-0.470451	-0.484124
595	745	E3.1.1A.50	1A	South Africa	Unheated	E3	Training	-1.38551	-1.66777	-1.97736	-2.00286	-1.73526	-1.10962	-0.37021	-0.397751	-0.236808	-0.0276608	-0.671756	-1.20884	-1.19203	-1.35678	-1.46071	-1.23909	-1.12741	-1.08855	-1.02036	-0.968531	-0.822505	-0.547661	-0.290383	-0.396222	-0.660859	-0.67817	-0.657662	-0.746243	-0.576255	-0.395176	-0.558048	-0.708058	-0.767006	-0.961458	-1.17318	-1.23751	-1.2179	-1.09684	-0.929429	-0.628228	-0.392709	-0.670415
596	746	E3.1.1A.50	1A	South Africa	Unheated	E3	Training	-0.737765	-0.921314	-1.07321	-1.09354	-0.999052	-0.881965	-0.859665	-1.20018	-1.59098	-1.47951	-0.94624	-0.818402	-1.00889	-1.04176	-1.21231	-1.58363	-1.64251	-1.35937	-1.26135	-1.41052	-1.40166	-1.1455	-0.831786	-0.753378	-0.751828	-0.724564	-0.861676	-1.0179	-0.885444	-0.853616	-1.08338	-1.20909	-1.28482	-1.3169	-1.29173	-1.3305	-1.28863	-1.08842	-0.991563	-0.738197	-0.29769	-0.39971
597	747	E3.1.1A.50	1A	South Africa	Unheated	E3	Training	-0.409112	-0.689382	-0.996	-1.21409	-1.2966	-1.19456	-1.03447	-1.35711	-1.52467	-1.53409	-1.5323	-1.4668	-1.62615	-1.61394	-1.51971	-1.6753	-1.54631	-1.02869	-0.760195	-0.762826	-0.662253	-0.482272	-0.724842	-1.1899	-1.18472	-1.35668	-1.67498	-1.38103	-1.03161	-0.956765	-0.564018	-0.333033	-0.667425	-0.882774	-1.01962	-1.23235	-1.14454	-0.861068	-0.745851	-0.625408	-0.510762	-0.856706
598	748	E3.1.1A.50	1A	South Africa	Unheated	E3	Training	-1.30109	-1.2586	-1.05895	-0.776856	-0.308859	0.0762235	0.570245	0.686425	0.175029	-0.296925	-0.89802	-1.52955	-1.80591	-1.93538	-2.02582	-1.64369	-1.20188	-0.994476	-0.760195	-0.732249	-0.859054	-0.759397	-0.67137	-0.97164	-1.12512	-1.2494	-1.41031	-1.24243	-0.950092	-0.627261	-0.226729	-0.28503	-0.687341	-0.836648	-1.06811	-1.32017	-1.16026	-0.936851	-0.952023	-0.786132	-0.56547	-0.734453
599	749	E3.1.1A.50	1A	South Africa	Unheated	E3	Training	-0.895439	-0.903927	-0.884709	-0.748028	-0.508249	-0.280549	-0.00661378	-0.312159	-0.610254	-0.748125	-1.16138	-1.27507	-1.17508	-1.38571	-1.53523	-1.44771	-1.5277	-1.66155	-1.71595	-1.53839	-0.999626	-0.591254	-0.467509	-0.445827	-0.789471	-1.38858	-1.46545	-1.05948	-0.778633	-0.607204	-0.41179	-0.567049	-0.858051	-0.920759	-0.949571	-0.986957	-1.05285	-1.17262	-1.2175	-1.18371	-1.078	-0.970228
600	750	E3.1.1A.50	1A	South Africa	Unheated	E3	Training	-0.923828	-0.873266	-0.771026	-0.661139	-0.474506	-0.474225	-0.212884	-0.25153	-0.571862	-0.591661	-0.675465	-0.905553	-0.934277	-1.0739	-1.30236	-1.45088	-1.66423	-1.74422	-1.57354	-1.22427	-0.757842	-0.230057	0.0471583	-0.356538	-0.845935	-1.06962	-1.31106	-1.23412	-0.817984	-0.756198	-0.808775	-0.73806	-0.906418	-0.994018	-0.979207	-1.12128	-1.06071	-0.852648	-0.94355	-0.890461	-0.651851	-0.821777
601	751	E3.1.1A.48	1A	South Africa	Unheated	E3	Training	-1.16486	-1.20858	-1.27053	-1.30406	-1.21991	-1.25573	-0.712829	-0.675928	-0.498569	0.376236	0.344577	-0.159544	-0.367887	-1.04819	-1.5135	-1.3845	-1.13982	-0.826282	-0.658869	-0.726689	-0.769088	-0.999156	-1.12254	-0.961719	-1.05611	-1.06962	-0.850649	-0.740699	-0.789876	-0.684566	-0.477457	-0.58205	-0.803993	-0.842075	-1.01154	-1.35892	-1.31221	-0.802126	-0.435181	-0.22219	0.0593496	-0.0853435
602	752	E3.1.1A.48	1A	South Africa	Unheated	E3	Training	-1.54761	-1.75066	-1.98347	-1.9968	-1.68618	-1.27272	-0.380698	-0.469079	-0.76382	-0.540719	-0.975914	-1.45286	-1.25647	-1.4725	-1.97304	-1.97243	-1.87213	-1.71002	-1.18467	-0.726689	-0.445773	-0.0401178	-0.0297076	-0.591335	-0.905535	-1.06092	-1.32484	-1.25629	-0.983822	-1.11435	-1.32515	-1.26609	-1.29336	-1.39829	-1.31328	-1.21168	-1.10524	-0.948078	-0.997211	-0.907379	-0.79006	-1.07793
603	753	E3.1.1A.48	1A	South Africa	Unheated	E3	Training	-1.02063	-1.02068	-0.835856	-0.613836	-0.410088	-0.29414	-0.447124	-0.97907	-1.35365	-1.41401	-1.72518	-2.02457	-1.928	-1.90002	-2.11277	-1.94398	-1.44391	-1.12846	-1.03679	-1.01023	-0.904037	-0.7376	-0.547717	-0.578107	-0.751828	-0.855047	-0.919573	-1.02622	-1.12717	-1.12868	-1.28635	-1.69212	-1.9762	-2.07932	-2.08649	-1.86003	-1.40128	-0.774058	-0.373048	-0.177075	-0.0731007	-0.475391
604	754	E3.1.1A.48	1A	South Africa	Unheated	E3	Training	-1.18985	-1.07737	-0.829529	-0.540432	-0.226036	-0.134442	-0.0940166	-0.501176	-1.09538	-1.37762	-1.78453	-2.11869	-2.12132	-1.99003	-1.93888	-1.85863	-1.61768	-1.46485	-1.45853	-1.25485	-0.884357	-0.731373	-0.574453	-0.584721	-1.02474	-1.38278	-1.52059	-1.47528	-1.36047	-1.36936	-1.39978	-1.44311	-1.51528	-1.38202	-1.13277	-0.958543	-0.652013	-0.327781	-0.418236	-0.60567	-0.726714	-1.14488
605	755	E3.1.1A.48	1A	South Africa	Unheated	E3	Training	-0.62572	-0.861454	-1.31553	-1.65846	-1.76593	-1.69065	-0.901619	-0.73299	-0.432256	0.037836	-0.326796	-0.950871	-1.42944	-1.72644	-1.62838	-1.63737	-1.72939	-1.49336	-1.40102	-1.57174	-1.34543	-0.908857	-0.691422	-0.677317	-0.892988	-1.13051	-1.23938	-1.19808	-1.01193	-0.84502	-0.749078	-0.933072	-1.28767	-1.46341	-1.46954	-1.346	-1.01879	-0.560744	-0.469073	-0.614129	-0.726714	-0.926566
606	756	E3.1.1A.48	1A	South Africa	Unheated	E3	Training	-0.676354	-0.782364	-0.921485	-1.11445	-1.21071	-1.30669	-0.93658	-0.668796	-0.414805	-0.0786027	-0.252611	-0.577867	-0.686693	-0.977469	-1.24957	-1.23277	-1.27014	-1.35652	-1.15455	-0.84066	-0.496378	-0.149099	-0.0932054	-0.439213	-0.952589	-1.33639	-1.49578	-1.30619	-0.969768	-0.733275	-0.271502	-0.0570153	-0.345922	-0.616873	-1.00615	-1.3615	-1.37771	-1.18665	-0.839052	-0.397012	-0.214189	-0.431729
607	757	E3.1.1A.48	1A	South Africa	Unheated	E3	Training	-0.2675	-0.499092	-0.889208	-1.13492	-1.14629	-1.03826	-0.415659	-0.429849	-0.728918	-0.839093	-1.44699	-1.77009	-1.30735	-1.00319	-0.783817	-0.357196	-0.581273	-1.2539	-1.60915	-1.83305	-1.62658	-0.87772	-0.323803	-0.237486	-0.224833	-0.492594	-0.79551	-0.837719	-0.927606	-1.04272	-1.00876	-1.2961	-1.45269	-1.12697	-1.11661	-1.38475	-1.36985	-1.2456	-1.2514	-1.09066	-0.810215	-0.772293
608	758	E3.1.1A.48	1A	South Africa	Unheated	E3	Training	-0.199137	-0.721932	-1.42709	-1.97001	-2.19232	-1.98966	-1.32115	-0.932707	-0.753349	-0.729932	-1.13912	-1.75963	-2.05349	-1.91931	-1.71843	-1.49513	-1.13982	-0.963118	-0.973802	-0.929614	-0.777522	-0.631732	-0.734868	-1.02125	-1.27255	-1.55386	-1.79077	-1.70258	-1.44198	-1.3579	-1.22964	-1.02608	-0.954786	-0.977738	-1.0277	-1.11611	-1.13406	-1.05754	-1.03958	-0.859444	-0.551073	-0.661683
609	759	E3.1.1A.14	1A	South Africa	Unheated	E3	Training	-1.71111	-1.86256	-1.98328	-1.78516	-1.23832	-0.443645	0.482842	0.180001	-0.194926	-0.147738	-0.734813	-1.27856	-1.21917	-1.31177	-1.61907	-1.56151	-1.37565	-1.14557	-0.804012	-0.735028	-0.825317	-0.774965	-0.711474	-0.93857	-1.24118	-1.232	-1.1098	-1.11769	-1.06815	-0.890864	-0.871457	-1.08308	-1.22223	-1.16767	-1.09505	-1.15744	-1.19694	-1.05193	-1.03675	-1.03145	-0.646092	-0.504499
610	760	E3.1.1A.14	1A	South Africa	Unheated	E3	Training	-1.09063	-1.26306	-1.4453	-1.41539	-1.05734	-0.542182	0.384951	0.212098	-0.247279	-0.111351	-0.549351	-1.2681	-1.38196	-1.23463	-1.04153	-0.739668	-0.612304	-0.686595	-0.831397	-1.08806	-1.17112	-1.02718	-0.932046	-1.00471	-1.06238	-1.16241	-1.34139	-1.33668	-1.14123	-1.04559	-0.963988	-1.00208	-1.26775	-1.39829	-1.33483	-1.31759	-1.24148	-0.835807	-0.477546	-0.31806	-0.266017	-0.495767
611	761	E3.1.1A.14	1A	South Africa	Unheated	E3	Training	-1.26324	-1.45954	-1.60329	-1.43771	-0.903959	-0.0359049	0.933841	1.0395	0.813725	0.623668	-0.252611	-1.06242	-1.2463	-1.34713	-1.44519	-1.36869	-1.39737	-1.52472	-1.39554	-1.29655	-1.22173	-0.862151	-0.524323	-0.710387	-0.930631	-0.971033	-1.06845	-1.04562	-0.944471	-0.879403	-0.716245	-0.681056	-0.838135	-0.918046	-1.00076	-1.12903	-1.18908	-1.14175	-1.09888	-1.00325	-0.815974	-0.792669
612	762	E3.1.1A.14	1A	South Africa	Unheated	E3	Training	-1.65781	-1.80814	-1.81249	-1.53357	-1.0512	-0.236377	0.290556	0.51524	0.998703	1.0494	0.147987	-0.616213	-1.16151	-1.8293	-2.10966	-1.88392	-1.50287	-1.17122	-0.979279	-0.918495	-0.864677	-0.709576	-0.497587	-0.60787	-0.72987	-0.683969	-0.861676	-1.12601	-1.13842	-1.04559	-1.14308	-1.24509	-1.15679	-1.14325	-1.25401	-1.39508	-1.44582	-1.27647	-1.18079	-0.983511	-0.588505	-0.612199
613	763	E3.1.1A.14	1A	South Africa	Unheated	E3	Training	-2.0221	-1.94943	-1.74561	-1.38375	-0.781258	-0.396075	0.339501	0.251328	-0.376414	-0.373338	-0.679174	-1.30645	-1.46336	-1.52393	-1.79295	-2.04829	-2.00246	-1.59599	-1.35994	-1.27709	-0.9687	-0.697121	-0.601188	-0.554958	-0.566752	-0.701367	-0.765183	-0.818315	-1.14966	-1.4324	-1.30426	-1.16109	-1.05437	-0.744397	-0.793312	-1.15486	-1.24671	-1.33822	-1.45757	-1.24292	-1.05784	-1.08666
614	764	E3.1.1A.14	1A	South Africa	Unheated	E3	Training	0.0476068	-0.145753	-0.514071	-0.95972	-1.35182	-1.73482	-1.49945	-1.31431	-1.01162	-0.631687	-0.682884	-0.692905	-0.486592	-0.530657	-0.606831	-0.828174	-1.45322	-1.8326	-1.83645	-1.79691	-1.48319	-0.871492	-0.561085	-0.849281	-1.00592	-0.962334	-0.89476	-0.610415	-0.368255	-0.346467	-0.492381	-0.915071	-1.26775	-1.45527	-1.56922	-1.54231	-1.54538	-1.45891	-1.26552	-1.14141	-0.985856	-1.00225
615	765	E3.1.1A.14	1A	South Africa	Unheated	E3	Training	-1.25901	-1.38966	-1.48634	-1.32801	-0.891689	-0.37229	0.332509	-0.0518135	-0.694017	-0.755403	-1.28378	-1.76311	-1.47014	-1.20891	-1.37688	-1.31812	-0.984666	-1.01443	-1.13538	-1.0964	-1.08397	-0.992929	-0.674712	-0.759992	-1.19413	-1.38568	-1.49302	-1.54181	-1.35485	-1.12868	-0.969957	-0.843067	-0.803993	-0.790523	-0.704406	-0.824224	-1.08429	-1.1642	-1.35307	-1.4967	-1.10103	-0.754828
616	766	E3.1.1A.14	1A	South Africa	Unheated	E3	Training	-1.01685	-1.06065	-1.14719	-1.14231	-1.03586	-0.946523	-0.607945	-0.661663	-0.603273	-0.333312	-0.393562	-0.584839	-0.567989	-0.832818	-1.24025	-1.3276	-1.16154	-1.14272	-1.27778	-1.25485	-1.16831	-1.13305	-0.764946	-0.44252	-0.607532	-0.762259	-0.823079	-0.876527	-0.604363	-0.323545	-0.465518	-0.765061	-1.17102	-1.71032	-1.9895	-1.92461	-1.71566	-1.29893	-0.898362	-0.622589	-0.470451	-0.76065
617	767	I14.2.16A.06	16A	South Africa	Unheated	I14	Training	1.34382	1.14506	0.92619	0.721255	0.384401	0.280093	-0.223373	-0.387052	-0.0727713	-0.245983	-0.375016	-0.103768	0.137454	0.382253	0.405405	0.391942	0.408592	-0.17631	-0.680777	-0.479288	-0.271463	-0.258081	0.371332	1.24405	1.44712	1.38057	1.49276	1.46859	1.31261	1.38988	1.56717	1.51209	1.36687	1.35025	1.26769	1.01233	0.969661	1.10367	1.04756	1.0213	1.14487	1.07607
618	768	I14.2.16A.06	16A	South Africa	Unheated	I14	Training	0.157136	0.596484	1.21885	1.51159	1.43349	0.803359	0.049324	-0.29076	-0.296141	0.0523909	0.92322	1.6009	1.70096	1.47839	0.880473	0.274988	0.219307	0.148676	0.0531547	0.33519	0.588837	0.750778	1.05644	1.2209	1.45653	1.9344	2.1434	2.31682	2.73206	2.71649	2.32233	2.15113	1.92736	1.64599	1.55327	1.31971	1.09803	1.09525	1.11817	1.16229	1.36946	1.6233
619	769	I14.2.16A.06	16A	South Africa	Unheated	I14	Training	1.198	1.53598	1.8624	1.88597	1.43043	0.50435	-0.656891	-1.26081	-1.20707	-1.06105	-0.608699	-0.00267292	0.0764061	-0.0999179	-0.491945	-0.932484	-0.922606	-0.877595	-0.609575	0.354649	1.12301	1.22407	1.09654	0.741386	0.0292546	-0.356311	-0.142111	0.182377	0.399095	0.702216	0.919453	0.882046	0.866117	0.77232	0.456762	0.170252	-0.0415932	-0.226737	-0.226185	-0.281404	-0.409985	-0.501588
620	770	I14.2.16A.06	16A	South Africa	Unheated	I14	Training	1.04886	1.26778	1.4173	1.14829	0.642073	-0.379086	-0.674371	-0.519008	-0.53696	-0.155016	0.42989	0.359873	0.147629	0.0640202	-0.190759	-0.202311	0.0548468	-0.0138166	-0.00161631	0.179522	0.063098	-0.0183214	0.327886	0.718237	1.00482	1.1602	1.1509	1.05556	0.933148	0.980145	1.25376	1.6621	1.99565	2.0774	1.80382	1.23447	0.710298	0.292516	0.301953	0.561689	0.750394	1.0324
621	771	I14.2.16A.06	16A	South Africa	Unheated	I14	Training	-1.01495	-0.395005	0.502372	1.26064	1.7065	1.54748	0.937337	0.607965	0.276243	-0.238706	-0.475166	-0.43494	-0.266141	0.131524	0.169424	-0.0600697	0.0455377	0.0973628	0.162697	0.849451	1.47725	1.73473	1.77163	1.30027	0.678589	0.475883	0.616052	0.892009	1.27607	1.63342	1.85371	1.7671	1.44653	1.23358	0.976728	0.77727	0.854388	0.952108	1.0052	0.885955	0.554598	0.25522
622	772	I14.2.16A.06	16A	South Africa	Unheated	I14	Training	0.89854	1.14735	1.26395	1.18103	0.961096	0.446587	0.329013	0.237063	0.122677	0.459926	1.32382	1.84492	1.97568	1.97342	1.69709	1.28016	1.01989	0.738783	0.576218	0.838332	0.914964	0.791257	0.906051	0.996025	1.18049	1.62414	1.95042	2.19485	2.35823	2.28097	2.31338	2.45715	2.40535	2.27276	1.97086	1.45661	1.19235	1.14858	1.35823	1.7939	1.97412	1.87363
623	773	I14.2.16A.06	16A	South Africa	Unheated	I14	Training	0.150055	0.582841	1.00727	1.19057	1.20343	0.636865	0.4304	0.122939	-0.449707	-0.304203	0.589388	0.896721	0.588531	0.52369	0.330885	0.0252752	0.166556	0.325423	0.581695	1.13299	1.35636	1.29569	1.37727	1.15807	0.650357	0.719452	1.09025	1.28841	1.47844	1.69073	1.71342	1.48509	1.20754	1.1766	1.13838	0.898674	0.888446	1.00824	1.03909	1.18484	1.43856	1.60874
624	774	I14.2.16A.06	16A	South Africa	Unheated	I14	Training	2.18942	2.15223	1.82521	1.36053	0.657411	-0.0630875	-0.681364	-1.49263	-1.62589	-1.32668	-0.771906	-0.0758794	0.666536	1.46875	1.77472	1.77959	1.70876	1.06092	0.442029	0.432483	0.338619	0.258803	0.852579	1.30688	1.21186	1.17759	1.07371	0.794989	0.876932	1.281	1.6985	2.19313	2.42242	2.22663	2.0436	1.73817	1.20807	0.831416	0.821619	0.770347	0.807981	1.27982
625	775	I14.2.16A.32	16A	South Africa	Unheated	I14	Training	0.368687	0.630875	0.839735	0.80046	0.55925	-0.0834745	-0.352729	-0.586769	-0.742879	-0.828177	-0.79787	-0.74171	-0.808789	-0.694596	-0.628566	-0.635357	-0.277177	0.0203924	0.0832788	0.260136	0.18399	-0.136644	-0.170071	-0.158118	-0.184053	0.0235408	0.0453619	-0.103139	-0.0253371	-0.0628066	-0.161063	0.0959947	0.163362	0.137415	0.319361	0.281323	0.115597	0.0820077	0.132497	0.0654201	-0.228586	-0.452105
626	776	I14.2.16A.32	16A	South Africa	Unheated	I14	Training	2.4509	2.6316	2.46132	2.06096	1.34147	0.402415	-0.405171	-1.19662	-1.57004	-1.35943	-0.341633	0.206488	0.290074	0.986574	1.20339	0.666942	0.566846	0.410946	-0.0125705	0.157284	0.279579	-0.158441	-0.236911	-0.164732	-0.391087	-0.211329	0.19148	0.393049	0.604283	0.750925	0.665741	0.600028	0.405201	0.264939	0.289726	0.0462653	-0.125428	-0.0246497	0.0336474	0.127454	0.350164	0.386207
627	777	I14.2.16A.32	16A	South Africa	Unheated	I14	Training	0.704275	1.18685	1.74406	2.00293	1.79853	0.959659	-0.160443	-1.32144	-2.03074	-2.29094	-2.02934	-1.10077	-0.0490814	0.726202	0.989149	1.27068	1.14711	0.419498	0.149004	0.0544316	-0.0128109	0.199642	0.394726	0.61572	0.907581	0.907928	0.82558	0.639757	0.185473	0.0661297	0.0896648	0.00898899	0.285704	0.549832	0.583386	0.583541	0.587166	0.573193	0.575907	0.338932	-0.0327898	-0.0795219
628	778	I14.2.16A.32	16A	South Africa	Unheated	I14	Training	0.649404	0.815016	1.00189	1.13166	1.03472	0.86452	0.147215	-0.568937	-0.791741	-1.01739	-0.527095	0.321527	0.639404	0.764776	0.424035	-0.243403	-0.646437	-0.883297	-0.932724	-0.429252	0.209293	0.554611	0.692163	0.592571	0.292753	-0.072147	-0.0401038	0.343153	0.623959	0.836882	1.17018	1.32007	1.10796	0.975815	0.887822	0.506049	0.0893983	-0.11166	-0.0821477	0.000566848	0.070867	0.223202
629	779	I14.2.16A.32	16A	South Africa	Unheated	I14	Training	-0.460471	-0.0221635	0.618224	1.34227	1.90589	2.10473	1.68201	0.579434	-0.397355	-0.602577	-0.0448933	0.607381	1.23632	1.73876	1.24066	0.407747	0.178968	0.0232432	-0.0207862	0.476959	0.988061	1.10263	1.04641	1.15476	1.29342	1.43276	1.55617	1.4575	1.36882	1.33544	1.02392	0.984053	1.3754	1.38552	1.27308	1.24997	1.17139	1.28331	1.44578	1.30609	1.14487	1.17503
630	780	I14.2.16A.32	16A	South Africa	Unheated	I14	Training	1.6147	1.6487	1.55868	1.39105	1.02245	0.592694	-0.045071	-0.740123	-1.12679	-1.13019	-0.723685	-0.393107	-0.130479	0.211886	0.160109	0.0853327	0.185174	0.0745568	0.132573	0.47418	0.560723	0.532814	0.468249	0.179196	0.132772	0.394694	0.704274	1.08051	1.32666	1.27527	1.17615	1.06206	0.951472	0.967675	0.80161	0.436307	0.136555	-0.153761	0.00258042	0.429162	0.399113	0.223202
631	781	I14.2.16A.32	16A	South Africa	Unheated	I14	Training	1.12568	1.18459	1.27145	1.30247	1.13288	0.929079	0.227626	-0.49761	-0.899935	-1.05742	-0.6495	-0.114226	0.232418	0.507618	0.271889	-0.148576	-0.156159	0.0460492	0.461199	1.22472	1.57846	1.3206	0.822501	0.0535299	-0.714186	-0.823151	-0.597009	-0.277775	0.413149	1.20077	1.61492	1.6351	1.38678	0.886277	0.206208	-0.160379	-0.198783	-0.221124	-0.000243848	0.293816	0.41351	0.415315
632	782	I14.2.16A.32	16A	South Africa	Unheated	I14	Training	0.435338	0.862564	1.43141	1.7024	1.60221	0.935874	0.0703007	-0.412017	-0.809192	-0.882758	-0.371307	0.122824	0.547832	0.684414	0.076273	-0.357196	-0.041347	0.0346462	0.0339849	0.752159	1.24109	1.09018	1.26364	1.33665	0.826022	0.635363	0.800768	0.972397	1.14677	1.42139	1.81192	1.89911	1.56318	1.31497	0.957869	0.394978	0.196811	0.261641	0.462936	0.705494	0.761912	0.674376
633	783	I14.2.16A.28	16A	South Africa	Unheated	I14	Training	0.255219	0.57786	0.959634	1.22195	1.33533	1.10577	0.797492	0.290558	-0.355473	-0.857287	-0.816416	-0.431454	-0.33058	-0.125634	0.0886931	0.151712	0.135525	0.105915	0.329748	0.760498	0.86717	0.651137	0.598587	0.490054	0.248836	0.519378	1.16193	1.83449	2.4032	2.66205	2.54023	2.07912	1.5205	1.05993	0.648045	0.37173	0.283266	0.312163	0.508125	0.651919	0.764791	0.965456
634	784	I14.2.16A.28	16A	South Africa	Unheated	I14	Training	1.3062	1.37537	1.24747	0.876477	0.221822	-0.640719	-1.24074	-1.57822	-1.20358	-0.573467	0.173952	0.868833	1.05996	0.883711	0.424035	-0.224438	-0.634025	-1.08285	-1.39828	-1.11308	-0.836563	-0.771852	-0.337171	-0.0126101	0.161004	0.3454	0.37344	0.431857	0.3485	0.091917	0.104589	0.297008	0.39951	0.471147	0.410962	0.113425	-0.327155	-0.661787	-0.576395	-0.5098	-0.510762	-0.286189
635	785	I14.2.16A.28	16A	South Africa	Unheated	I14	Training	-0.0104776	0.243937	0.698361	0.875032	0.915083	0.592694	0.41292	1.07516	1.16623	0.729191	0.856453	0.806084	0.602097	1.00265	0.995359	0.919816	1.4388	1.27758	0.89389	1.46378	1.93552	1.89041	2.25956	2.42796	1.94902	1.80971	1.91733	1.85112	1.87758	2.01164	1.98206	1.97712	2.04117	1.96073	1.81999	1.65034	1.43337	1.24401	1.22549	1.24688	1.30899	1.42827
636	786	I14.2.16A.28	16A	South Africa	Unheated	I14	Training	0.178076	0.180963	0.415647	0.485729	0.359861	0.14418	-0.545015	-0.543973	-0.365943	-0.249622	0.470692	1.0257	1.30076	1.5909	1.36486	0.777574	0.250337	-0.150653	-0.0125705	0.246237	0.186801	0.417605	0.508353	0.0899069	0.182962	0.696255	0.933101	1.10545	1.33228	1.38128	1.39404	1.50909	1.66561	1.65956	1.35121	0.947752	0.657901	0.441275	0.457288	0.465819	0.347285	0.377474
637	787	I14.2.16A.28	16A	South Africa	Unheated	I14	Training	1.58353	1.61214	1.45817	1.12058	0.660478	0.232524	0.101766	0.468877	0.897489	0.84563	0.819361	0.555091	0.0289244	-0.0581298	-0.243544	-0.581622	-0.491286	-0.315997	-0.0536488	0.59649	0.996496	0.990537	0.809133	0.480133	0.399406	0.458485	0.544371	0.797761	0.969688	0.997337	1.14332	1.36208	1.46645	1.55103	1.41856	1.02783	0.6841	0.427241	0.338669	0.2628	0.327129	0.677287
638	788	I14.2.16A.28	16A	South Africa	Unheated	I14	Training	0.929373	1.05358	1.29243	1.29371	1.2157	0.939272	0.919856	1.08229	0.873058	0.801965	1.22367	1.35688	1.33467	1.53625	1.21271	0.875563	1.24641	1.39731	1.35671	1.5583	1.60658	1.42958	1.25696	1.42263	1.62593	1.59224	1.57823	1.60996	1.5459	1.55893	1.6985	1.7491	1.72251	1.67312	1.60176	1.47728	1.44385	1.58925	1.62654	1.4358	1.30035	1.27109
639	789	I14.2.16A.28	16A	South Africa	Unheated	I14	Training	0.474367	0.610836	0.757726	0.872192	0.83226	0.70822	0.391943	0.0480449	0.0284429	0.0305586	-0.0226379	0.00778515	0.188327	0.472258	0.163214	-0.483633	-0.441637	-0.17631	0.00386079	0.852231	1.71904	1.84371	1.53435	1.07209	0.528018	0.348299	0.511287	0.667477	0.933148	1.23802	1.3045	1.44008	1.81356	1.88476	1.42934	0.916755	0.51643	0.107269	0.200279	0.572968	0.879965	1.27982
640	790	I14.2.16A.28	16A	South Africa	Unheated	I14	Training	1.21539	1.04236	0.87046	0.654551	0.378266	0.218932	-0.146458	0.158602	0.290204	-0.191403	0.0589655	0.663157	1.03961	1.5909	1.85545	1.29597	0.312398	-0.370161	-0.568496	-0.287482	0.431397	1.39221	2.09246	2.12041	1.74199	1.40087	1.25567	1.25237	1.39131	1.62483	1.8567	1.7791	1.49205	1.5049	1.34313	0.857345	0.760075	0.592841	0.265238	0.381227	0.652496	0.889775
641	791	I14.2.16A.13	16A	South Africa	Unheated	I14	Validation	0.465645	0.775321	1.10803	1.16658	0.933488	0.259706	-0.447124	-0.579636	-0.77429	-1.18113	-0.890601	-0.515118	-0.398411	0.12831	0.302939	0.00947055	-0.168571	-0.621027	-1.01488	-0.882357	-0.825317	-0.709576	-0.0096556	0.232108	0.336669	0.797742	0.76217	0.612037	0.913472	1.00307	0.949302	1.28707	1.27867	0.829299	0.545668	0.304571	0.0239026	0.0314858	0.417748	0.629362	0.640979	0.58123
642	792	I14.2.16A.13	16A	South Africa	Unheated	I14	Validation	2.00166	2.10213	1.87167	1.52832	1.02858	0.419404	0.189169	0.183567	0.147108	-0.191403	-0.45662	-0.525576	-0.378062	0.176527	0.4644	0.600563	0.967136	0.741633	0.466676	0.880029	0.996496	0.894011	1.17007	1.13823	1.13344	1.33127	1.26669	1.28286	1.47563	1.65348	1.82685	1.98912	1.99565	1.75995	1.30811	0.950335	0.809851	0.615295	0.694527	0.894414	0.822378	0.767522
643	793	I14.2.16A.13	16A	South Africa	Unheated	I14	Validation	-0.200975	-0.141517	0.107532	0.155538	0.120594	-0.131044	-0.394682	-0.194468	-0.198416	-0.529803	0.144278	1.06754	1.23293	1.52661	1.52942	0.998839	0.514094	-0.107892	-0.483601	-0.195749	0.0546637	0.249462	0.698847	0.539659	0.211194	0.261311	0.257647	0.517789	1.05401	1.29819	1.31942	1.23307	1.03398	0.818445	0.499868	0.229662	0.0893983	-0.083592	0.0279989	0.296636	0.563236	0.883954
644	794	I14.2.16A.13	16A	South Africa	Unheated	I14	Validation	2.04943	2.01776	1.71314	1.21638	0.59606	-0.0902702	-0.233861	-0.436982	-0.414805	0.0560296	0.752594	1.02919	1.01926	1.16337	1.01709	0.676425	0.721997	0.647559	0.491323	0.938404	1.58971	1.72227	1.64129	1.65743	1.11148	0.551274	0.745629	1.26623	1.59369	1.93427	2.32233	2.24113	1.96435	1.93903	1.81729	1.49019	1.50149	1.72958	1.83553	2.02512	2.19583	2.03954
645	795	I14.2.16A.13	16A	South Africa	Unheated	I14	Validation	1.34154	1.33938	1.00159	0.445317	-0.219901	-1.09263	-1.23725	-1.11459	-0.844093	-0.235067	1.09385	1.84492	1.57886	1.2373	0.706592	-0.148576	-0.472667	-0.301743	0.0531547	0.632628	0.88685	1.03724	1.35722	1.20106	1.00482	1.17759	1.02684	0.770041	1.04558	1.36409	1.42986	1.62009	1.69975	1.5239	1.33505	1.16473	1.06921	1.08403	1.2735	1.45836	1.49039	1.44283
646	796	I14.2.16A.13	16A	South Africa	Unheated	I14	Validation	0.839074	0.871983	0.945465	0.940496	0.850665	0.782972	0.521299	0.372585	0.234361	-0.0385769	0.162824	0.422622	0.405387	0.761561	1.00778	0.812345	0.597876	0.353931	0.321533	0.846671	1.2186	1.14311	1.13331	1.0324	0.681726	0.591868	0.767684	1.14149	1.43066	1.34403	1.34032	1.32607	0.954317	0.726194	0.742339	0.74369	0.883207	1.2384	1.57287	1.63318	1.55373	1.4894
647	797	I14.2.16A.13	16A	South Africa	Unheated	I14	Validation	2.72373	2.83833	2.62477	2.06755	1.22797	0.116997	-0.331752	-0.454813	-0.379904	0.0851393	0.556004	0.70499	0.690277	0.55262	0.510976	0.629011	0.737512	1.01531	1.51006	1.80848	1.81181	1.797	1.5544	1.25066	0.973455	0.731051	0.82558	1.08605	1.38007	1.91422	2.33129	2.19013	1.78795	1.36381	0.917457	0.779853	0.83343	0.75844	0.892226	1.06924	1.03833	1.27109
648	798	I14.2.16A.13	16A	South Africa	Unheated	I14	Validation	1.07952	1.29039	1.43677	1.43453	1.25865	0.854327	0.531788	-0.0625126	-0.627704	-0.930061	-1.02784	-0.891609	-0.371279	0.330822	0.455085	0.502574	0.703379	0.271259	-0.0865114	0.310172	0.389225	0.152935	0.448198	0.473519	0.342943	0.725252	0.974456	1.0417	1.11585	0.856939	0.650817	0.696034	0.513317	0.471147	0.516033	0.242578	0.047481	0.090428	0.222873	0.274078	0.260904	0.237756
649	799	I14.2.16A.23	16A	South Africa	Unheated	I14	Training	0.257103	0.799498	1.38231	1.72953	1.74945	1.2145	0.49333	0.0266467	-0.372924	-0.275093	0.767431	1.11983	0.741151	0.652269	0.178739	-0.524725	-0.478873	-0.318847	-0.160452	0.390786	0.687237	0.50479	0.388042	0.407379	0.333532	0.673058	1.093	1.0611	1.16926	1.36982	1.04482	0.840043	0.965697	0.761467	0.54028	0.529297	0.440455	0.289709	0.330196	0.276898	-0.0155136	-0.0300383
650	800	I14.2.16A.23	16A	South Africa	Unheated	I14	Training	0.17048	0.231435	0.502698	0.832124	1.12981	1.5203	1.14361	0.971735	0.531024	-0.176848	0.0181638	0.325013	0.36808	1.17301	1.72193	1.56148	1.51327	1.30323	1.19787	1.52772	1.67124	1.80323	1.83178	1.36641	1.10834	1.1312	1.19501	1.55729	1.68082	1.41853	1.35524	1.21807	0.954317	1.06535	1.32158	1.50053	1.73465	1.81659	1.81576	1.77134	1.38961	1.02076
651	801	I14.2.16A.23	16A	South Africa	Unheated	I14	Training	0.559958	0.816544	1.1911	1.29847	1.07459	0.419404	-0.482085	-1.20375	-1.65032	-1.85065	-1.15767	-0.131656	0.473218	1.03158	1.07919	0.616367	0.45824	0.453707	0.45846	0.743819	0.84749	0.663592	0.698847	0.797605	0.841706	1.17469	1.3687	1.18584	1.03153	0.962953	0.901544	1.00505	1.199	1.33397	1.38354	1.24739	0.919884	0.646169	0.697351	0.713953	0.649617	0.814095
652	802	I14.2.16A.23	16A	South Africa	Unheated	I14	Training	0.828638	1.15014	1.50425	1.77538	1.88135	1.72757	1.3289	0.846912	0.0912655	-0.438835	-0.430655	-0.570895	-0.595122	-0.189923	-0.262174	-0.398288	-0.0847893	-0.0936378	0.00386079	0.615949	0.948701	1.04658	1.22688	1.21759	0.970319	0.644062	0.362412	0.149113	0.109582	0.344059	0.79409	1.24207	1.35548	1.36653	1.21381	0.735941	0.393299	0.281289	0.290656	0.296636	0.330009	0.525925
653	803	I14.2.16A.23	16A	South Africa	Unheated	I14	Training	1.68035	1.99266	2.39779	2.6354	2.50406	2.16929	1.25199	0.408248	-0.00645857	-0.511609	-0.694011	-0.159544	0.286682	0.790491	1.20029	1.22326	1.1378	0.904127	0.748747	1.05516	1.42383	1.51365	1.35054	1.23082	1.15539	1.0964	1.25842	1.57115	1.68363	1.55606	1.51045	1.44908	1.19047	1.01651	0.963257	0.859928	0.82819	0.946494	1.09275	1.11999	1.03257	0.927616
654	804	I14.2.16A.23	16A	South Africa	Unheated	I14	Training	0.819518	1.20025	1.5589	1.60602	1.28625	0.365039	-0.545015	-1.10389	-1.4793	-1.37034	-0.245193	0.711962	0.676711	0.571907	0.588601	0.262344	0.00519837	0.319722	0.748747	1.07461	1.27202	1.13377	0.966207	1.13492	0.929539	0.742649	1.14814	1.46859	1.46439	1.50449	1.55224	1.32908	0.979923	0.742474	0.435209	0.206415	0.191572	0.126916	0.169212	0.558869	0.969225	1.18377
655	805	I14.2.16A.23	16A	South Africa	Unheated	I14	Training	1.25085	1.68418	2.01009	2.17863	2.21265	1.77854	1.70998	1.80983	1.20811	0.852907	1.16061	1.15817	1.12779	1.46875	1.61015	1.62786	1.53499	1.24907	1.34027	1.60555	1.57003	1.5479	1.46751	1.33003	1.22754	1.18629	1.72986	2.54967	2.67585	2.70216	3.1372	2.85617	1.9615	1.62429	1.46436	1.17248	1.305	1.68748	2.03041	2.2366	2.06626	1.7863
656	806	I14.2.16A.23	16A	South Africa	Unheated	I14	Training	-0.79166	-0.564701	-0.0637003	0.304023	0.660478	0.684435	0.685617	0.886142	0.44028	-0.0822414	0.229591	0.596923	0.690277	0.636197	0.240839	0.0884936	0.144834	0.180035	0.904844	1.86407	1.93271	1.49185	0.885999	0.397458	0.245699	0.510679	1.21982	1.80677	2.05466	2.31249	2.28353	2.00712	1.79364	1.44521	1.19495	1.2448	1.32858	1.43768	1.52204	1.39632	1.25428	1.07025
657	807	I14.2.16A.37	16A	South Africa	Unheated	I14	Training	0.839427	0.730725	0.66866	0.678302	0.660478	0.83394	0.577237	0.361886	0.140127	-0.540719	-0.964786	-0.884637	-0.669736	-0.032414	0.290519	0.0663671	0.154144	0.348229	0.30784	0.663205	0.968381	0.417605	-0.524323	-1.06093	-1.22863	-0.828951	-0.0621594	0.636985	1.13553	1.30678	1.28062	1.17607	0.942936	0.701775	0.542974	0.420808	0.275406	0.191472	0.220049	0.0456822	-0.266017	-0.321119
658	808	I14.2.16A.37	16A	South Africa	Unheated	I14	Training	1.03853	1.28744	1.55383	1.55625	1.31386	0.701424	0.168192	0.258461	0.0528739	-0.540719	-0.55306	-0.511632	-0.625646	-0.183494	0.265679	0.600563	0.967136	0.830007	0.655636	0.721581	0.434208	0.0470676	0.0906042	0.258564	0.311574	0.458485	0.640864	0.631441	0.4525	0.495917	0.883635	1.12206	1.0539	0.910697	0.400185	-0.315362	-0.754187	-0.897557	-0.536855	-0.0360894	0.263784	0.499728
659	809	I14.2.16A.37	16A	South Africa	Unheated	I14	Training	1.12791	1.444	1.68582	1.51076	1.01324	0.0320517	-0.646402	-0.476212	-0.407825	-0.358783	0.463273	0.750308	0.239201	0.00615969	-0.40811	-1.17904	-1.35393	-1.04864	-0.59862	0.354649	1.18486	1.32994	1.15002	1.03902	0.631536	0.127928	0.0867162	0.0770409	-0.118094	-0.203204	-0.113305	0.177	0.467794	0.62309	0.685762	0.560293	0.199431	-0.0246497	0.0986056	0.0428625	-0.0615833	0.00198055
660	810	I14.2.16A.37	16A	South Africa	Unheated	I14	Training	1.48984	1.87234	2.25503	2.27912	1.95497	1.10237	0.269579	-0.276495	-0.959268	-1.29393	-0.645791	-0.288527	-0.530682	-0.0452719	0.250154	-0.0221387	0.321707	0.599096	0.384519	0.668765	1.01336	0.81928	0.839211	1.17791	1.11775	0.89633	0.985484	1.11654	1.06807	1.08902	1.27167	1.33208	1.30143	1.33125	1.18687	0.901257	0.605505	0.340231	0.256765	0.104896	0.0190386	0.199915
661	811	I14.2.16A.37	16A	South Africa	Unheated	I14	Training	0.660872	0.73041	0.688526	0.55286	0.485629	0.334459	0.647159	0.761319	0.353026	0.0196425	0.0589655	-0.0340471	-0.218659	0.0640202	0.237734	0.151712	0.309295	0.482215	0.639205	1.0218	1.25796	1.22407	1.20015	1.37964	1.42203	1.22109	1.08198	1.05833	0.978121	0.879861	1.15526	1.6771	1.71113	1.46692	1.45089	1.34554	0.951322	0.623715	0.527895	0.271259	0.079505	0.450244
662	812	I14.2.16A.37	16A	South Africa	Unheated	I14	Training	1.62272	1.7652	1.84159	1.83869	1.65436	1.3708	0.870911	0.440346	-0.0518304	-0.719016	-0.94624	-0.800972	-0.645995	0.0704492	0.719012	0.768092	0.780954	0.844261	0.658375	0.557573	0.628197	0.517246	0.364648	0.705009	1.28714	1.52555	1.51206	1.59887	1.58525	1.23229	1.02691	1.23907	1.36402	1.33939	1.45359	1.37396	1.02468	0.831416	0.863983	0.922611	1.10168	1.2187
663	813	I14.2.16A.37	16A	South Africa	Unheated	I14	Training	2.01828	2.14736	2.16283	1.94605	1.30159	0.416006	-0.733805	-1.76724	-1.98537	-1.72694	-1.17992	-0.720794	-0.445893	-0.173851	-0.429845	-0.818691	-0.776764	-0.863342	-0.866998	-0.434811	-0.150571	-0.142872	-0.160045	-0.290398	-0.365992	-0.243225	-0.00426333	0.149113	0.185473	0.046073	-0.361048	-0.567049	-0.374373	-0.139338	0.0337842	0.167669	0.047481	-0.2941	-0.567922	-0.882002	-1.05784	-0.912012
664	814	I14.2.16A.37	16A	South Africa	Unheated	I14	Training	0.778452	1.11965	1.40804	1.47326	1.28012	0.555318	0.0318435	-0.643831	-1.37809	-1.75969	-1.50263	-0.832346	-0.0389067	0.694057	0.768692	0.306597	-0.140644	-0.506997	-0.620529	-0.0734387	0.566346	0.971855	1.30375	1.34657	1.05188	0.777445	0.800768	0.767269	0.691418	0.962953	1.19704	0.996053	0.920175	0.981242	0.742339	0.526714	0.466654	0.379526	0.33302	0.234603	0.358802	0.677287
665	815	I14.2.16A.35	16A	South Africa	Unheated	I14	Training	1.83711	2.19075	2.42074	2.08962	1.46417	0.205341	-0.142962	0.311956	0.115696	0.0996941	0.522621	0.0879637	-0.262749	0.327607	0.47682	0.151712	0.281368	0.359632	0.389996	0.916166	1.35636	1.46694	1.53435	1.47885	1.14285	0.870233	0.902775	0.914185	0.812283	1.04032	1.43285	1.52409	1.65423	1.86034	1.82268	1.70975	1.52768	1.13735	1.00237	0.902873	0.712963	0.953813
666	816	I14.2.16A.35	16A	South Africa	Unheated	I14	Training	1.89292	1.91324	1.77579	1.47167	0.915083	0.303878	-0.415659	-0.893477	-0.875504	-0.53708	0.426181	0.924609	0.71741	0.571907	-0.00135244	-0.856622	-1.08396	-0.948864	-0.604098	0.182302	0.690049	0.806825	0.902709	0.576036	0.0323915	-0.0924444	-0.00977724	0.0687249	0.359743	0.610528	0.701559	0.936049	0.985614	0.712628	0.437903	0.21933	-0.00753539	-0.11166	0.107078	0.223324	0.0651083	0.010713
667	817	I14.2.16A.35	16A	South Africa	Unheated	I14	Training	1.00408	1.02596	1.0554	0.930609	0.4979	0.00486905	-0.93658	-1.37494	-1.09538	-1.01739	-0.471457	0.10888	-0.00499118	0.182956	0.228419	-0.19915	-0.193395	-0.287489	-0.647914	-0.57936	-0.552607	-0.824786	-0.607872	-0.247407	-0.0805361	0.348299	0.759413	0.753409	0.469365	0.172144	-0.0924111	-0.258028	-0.246341	-0.136625	-0.0955338	-0.173294	-0.348113	-0.243578	0.321723	0.536311	0.393355	0.333812
668	818	I14.2.16A.35	16A	South Africa	Unheated	I14	Training	2.19595	2.27334	2.06551	1.60773	0.979501	0.157771	-0.0171021	0.215664	0.415849	0.885656	1.5983	1.54861	1.17188	1.10872	0.858738	0.297114	0.00209534	-0.122145	-0.0153091	0.360208	0.392036	0.35533	0.535089	0.54958	0.609577	0.954322	1.38249	1.64045	1.53185	1.31538	1.37017	1.35008	1.24168	1.54017	1.78227	1.47728	1.17401	1.02508	0.742539	0.457359	0.445183	0.592874
669	819	I14.2.16A.35	16A	South Africa	Unheated	I14	Training	2.50221	2.42185	1.96464	1.27397	0.494832	-0.409666	-0.471597	-0.711592	-1.02209	-0.759042	-0.274867	-0.267611	-0.486592	-0.193138	0.197369	0.233896	0.504785	0.790096	0.891151	0.935625	0.619763	0.333534	0.448198	0.605799	0.778969	0.994917	1.09852	1.13317	0.961256	0.885592	1.15227	1.19407	1.00553	0.90527	0.613021	0.258076	-0.00753539	-0.176216	0.0873085	0.181028	0.0535909	0.287239
670	820	I14.2.16A.35	16A	South Africa	Unheated	I14	Training	1.04604	1.3405	1.61762	1.63041	1.30466	0.55192	-0.188412	-0.611734	-0.809192	-0.697184	-0.226646	-0.312929	-0.469634	0.269747	0.405405	0.0695281	0.389973	0.148676	-0.645176	-0.604378	-0.130891	-0.0338902	0.571851	1.44908	1.50672	1.26748	1.35767	1.37157	1.11866	1.00593	0.994075	0.711035	0.479175	0.50642	0.38402	0.294239	0.338282	0.247607	0.25394	0.243062	0.0823844	0.249399
671	821	I14.2.16A.35	16A	South Africa	Unheated	I14	Training	0.810234	1.18962	1.82385	2.27248	2.32614	1.93823	0.66464	-0.34069	-1.27338	-2.29458	-2.02934	-0.703364	0.140846	0.671556	0.911523	0.771253	0.504785	0.316871	0.321533	0.515877	0.63382	0.626227	0.575193	0.523124	0.54684	0.603467	0.831094	1.24683	1.52904	1.67927	1.74924	1.44308	1.07381	1.00023	0.877045	0.821182	0.972281	1.12051	1.31304	1.19048	0.85981	0.819916
672	822	I14.2.16A.35	16A	South Africa	Unheated	I14	Training	0.456382	0.365555	0.127203	-0.0912135	-0.207631	-0.253366	-0.0485671	0.212098	0.080795	-0.446112	-0.497421	-0.166516	-0.0456898	0.459401	0.877368	0.622689	0.365149	0.234199	0.11888	0.438042	0.923398	1.21784	1.41738	1.33665	0.810338	0.365697	0.188724	-0.0865071	-0.163067	0.318272	0.853787	1.07106	1.20469	1.20102	0.947093	0.681697	0.52691	0.587227	0.739715	0.603984	0.442304	0.275596
673	823	I14.2.16A.07	16A	South Africa	Unheated	I14	Training	1.16342	1.24086	1.19878	1.07447	0.792382	0.416006	0.108758	-0.362088	-0.397355	0.143359	0.500366	1.00479	1.53138	1.1698	0.719012	0.515218	0.12001	0.12587	0.518708	0.613169	0.597271	0.81928	0.845895	0.824061	1.30283	1.81551	1.99729	2.24475	2.42287	2.18069	1.89848	1.80311	1.44653	0.926976	0.642656	0.3459	0.298985	0.797735	1.23396	1.70931	2.41754	2.49945
674	824	I14.2.16A.07	16A	South Africa	Unheated	I14	Training	0.0852209	0.063891	-0.186855	-0.587781	-0.882487	-1.38145	-0.740798	-0.0803445	0.185499	0.765578	1.03821	0.48537	0.0119666	0.131524	0.48303	0.632172	0.712688	0.718827	0.47763	0.282374	0.245842	0.361557	0.772371	0.919964	0.713094	0.780345	0.933101	1.06387	1.25358	1.281	1.05974	0.63603	0.186123	-0.0932126	-0.146722	0.0462653	0.393299	0.634942	0.962832	1.65292	2.04034	2.01626
675	825	I14.2.16A.07	16A	South Africa	Unheated	I14	Training	1.1511	1.21451	1.1751	1.02792	0.709559	0.314072	-0.184916	-0.6153	-0.76033	-0.475222	0.0738025	0.370332	0.364688	0.218315	0.110428	0.11062	0.334119	0.636156	1.00891	1.43043	1.29732	0.859759	0.702189	0.748	0.659767	0.774545	1.04062	0.883693	0.460932	0.298215	0.364271	0.516022	0.837665	1.15489	1.13029	0.834097	0.566207	0.404787	0.364087	0.578607	0.998019	1.32349
676	826	I14.2.16A.07	16A	South Africa	Unheated	I14	Training	0.144241	0.0179332	-0.0710423	-0.13273	-0.314994	-0.37229	-0.740798	-0.879212	-0.146064	0.947514	1.73925	2.20398	2.21648	1.3691	0.569971	0.104298	0.079671	0.356782	0.540617	0.818874	0.864358	0.710299	0.919419	1.24074	1.34988	1.58354	1.56996	1.21356	0.90504	0.607662	0.540377	0.891047	1.26159	1.50762	1.63409	1.4437	1.35216	1.44049	1.37518	1.45836	1.52206	1.30893
677	827	I14.2.16A.07	16A	South Africa	Unheated	I14	Training	0.434048	0.541596	0.746065	0.821749	0.540845	0.0762235	-1.05545	-1.34641	-0.948798	-0.45339	0.630189	1.17212	1.03961	0.896569	0.697277	0.597402	0.911282	1.3688	1.66616	1.74176	1.43789	1.04036	0.481617	-0.0357591	0.139045	0.861534	1.388	1.65985	1.91412	1.91708	1.51344	1.32007	1.36117	1.14946	0.98481	1.00975	1.14519	1.3619	1.47685	1.51475	1.64299	1.6786
678	828	I14.2.16A.07	16A	South Africa	Unheated	I14	Training	0.241876	0.349162	0.573329	0.527872	0.234092	-0.307731	-0.898123	-0.522574	0.112206	0.583643	1.21254	1.54861	1.17866	0.144382	-0.668931	-0.926162	-0.773661	-0.201966	0.483107	1.16913	1.71341	1.90287	1.78499	1.58798	1.25264	0.968821	0.629836	0.304345	0.427203	0.63918	0.877665	1.52409	1.89891	1.87662	1.8146	1.34813	0.864868	0.629329	0.443167	0.575787	0.957708	1.28564
679	829	I14.2.16A.07	16A	South Africa	Unheated	I14	Training	0.180635	-0.209409	-0.736159	-1.30954	-1.63403	-1.79938	-1.13935	-0.287194	0.0214626	0.36532	0.567132	0.223919	-0.0490814	-0.032414	0.129058	0.256022	0.424107	0.584842	0.62825	0.443602	-0.150571	-0.834127	-1.12922	-1.0477	-0.563616	0.0873327	0.238349	0.212869	0.17423	-0.0599414	0.140407	0.702034	0.701098	0.419595	0.141549	-0.297281	-0.366452	0.0483264	0.366911	0.54477	0.606427	0.226112
680	830	I14.2.16A.07	16A	South Africa	Unheated	I14	Training	1.05544	0.920499	0.694875	0.492538	0.163539	-0.0562919	-0.534527	-0.618866	-0.184456	0.274352	0.82307	1.36036	1.34485	0.755132	0.35262	0.293953	0.467549	0.895574	1.40326	1.59443	1.01055	0.106229	-0.377275	-0.439213	-0.152684	0.594768	1.30253	1.59055	1.45877	1.25521	1.1075	0.888046	0.74662	0.579678	0.330138	0.299405	0.325183	0.387946	0.872456	1.40196	1.5998	1.75137
681	831	I14.2.16A.04	16A	South Africa	Unheated	I14	Training	0.972185	0.929417	0.955134	0.764918	0.451887	0.0762235	-0.314272	-0.0125834	0.136637	0.121526	0.496657	0.833973	0.775066	0.681199	0.610336	0.376137	0.504785	0.938336	1.37861	1.81126	1.87929	1.58215	1.04641	0.619027	0.518608	0.841237	0.91656	0.617581	0.404716	0.258102	0.316513	0.768038	1.22745	1.52661	1.62601	1.34554	1.23688	1.3226	1.27915	1.47245	1.67755	1.50687
682	832	I14.2.16A.04	16A	South Africa	Unheated	I14	Training	0.691456	1.1434	1.67081	1.76527	1.4427	0.375233	-0.524039	-0.836415	-1.13727	-0.64988	0.496657	0.813056	0.7615	0.89014	0.619651	0.154873	0.25344	0.630454	0.776132	0.899487	1.21017	1.5261	1.58113	1.71364	1.82982	1.68793	1.4459	1.15258	0.846013	0.69935	0.513514	0.372013	0.701098	0.959535	1.08719	1.41528	1.58532	1.54434	1.72821	1.808	1.62572	1.82996
683	833	I14.2.16A.04	16A	South Africa	Unheated	I14	Training	1.62648	1.45346	1.31494	0.783054	-0.118673	-1.1334	-2.22665	-1.7922	-0.847583	-0.249622	0.52633	1.13028	1.15831	0.710129	0.253259	-0.12961	-0.162365	0.257005	0.693976	1.09685	1.18767	0.601317	-0.323803	-0.829439	-0.908672	-0.309917	0.505773	0.941905	1.20861	1.15779	0.48068	-0.180023	-0.382909	-0.48935	-0.270652	0.382063	0.993239	1.37593	1.30457	0.914152	0.442304	0.098037
684	834	I14.2.16A.04	16A	South Africa	Unheated	I14	Training	1.01915	0.837932	0.554402	0.163877	-0.351805	-0.681493	-1.03097	-1.02187	-0.414805	-0.176848	-0.200682	-0.166516	-0.411978	-0.292786	0.37746	0.859758	1.09746	1.40586	1.39778	1.06349	0.889661	0.738323	0.45154	0.592571	1.26519	1.87641	1.99177	1.90933	1.73423	1.24088	0.725438	0.732036	0.937246	0.967675	1.0791	1.0924	0.995859	0.867905	0.787728	0.93953	1.01817	1.06442
685	835	I14.2.16A.04	16A	South Africa	Unheated	I14	Training	1.7226	1.41187	0.865439	0.276361	-0.281252	-0.593149	-0.517046	-0.176636	0.265773	0.878378	1.56492	1.82749	2.11812	2.33022	2.11938	1.7701	1.58774	1.40586	1.16775	1.11631	1.26358	1.38287	1.40735	1.80293	2.20939	2.18377	2.05518	1.7541	1.13271	0.825421	0.907514	1.08906	1.54896	1.89833	2.00858	2.04555	2.11977	2.26848	2.45687	2.58906	2.67092	2.68865
686	836	I14.2.16A.04	16A	South Africa	Unheated	I14	Training	0.83722	0.85852	0.860849	0.730066	0.464157	0.0966105	-0.170931	0.10154	0.412359	0.685526	0.785978	0.764252	0.825939	0.530119	0.268784	0.208609	0.25344	0.462259	0.68576	1.05516	1.21017	0.741436	0.140734	-0.0754431	-0.224833	0.0177416	0.299002	0.259993	0.328824	0.324002	0.104589	0.201002	0.251562	-0.114919	-0.187134	-0.0493077	-0.112329	-0.058331	0.183334	0.276898	0.338647	0.531747
687	837	I14.2.16A.04	16A	South Africa	Unheated	I14	Training	1.34648	1.17377	0.893625	0.616938	0.289308	0.147578	-0.118489	-0.137406	0.0179724	-0.0276608	0.147987	0.649213	0.998909	1.10872	1.2096	1.15689	0.818191	0.453707	0.389996	0.282374	-0.192743	-0.802989	-1.23951	-1.17337	-0.645174	0.119229	0.709788	0.975169	0.80104	0.364116	-0.0446535	-0.339034	-0.266257	-0.0498004	0.192738	0.508632	0.699819	0.811769	0.962832	1.0072	0.951949	0.965456
688	838	I14.2.16A.04	16A	South Africa	Unheated	I14	Training	0.550578	0.568221	0.56339	0.460973	0.283173	0.1136	-0.146458	0.344054	0.813725	0.84563	1.45364	1.97739	1.41268	0.745489	0.790427	0.749126	0.703379	1.20346	1.68533	1.80014	1.82868	1.98694	2.00557	2.03773	2.05254	1.74302	1.36319	1.17198	1.06526	1.10049	1.35823	1.7521	1.84201	1.61343	1.45898	1.44628	1.56174	1.75204	1.96545	2.24505	2.44345	2.41213
689	839	I14.2.16A.44	16A	South Africa	Unheated	I14	Training	0.770633	0.597367	0.388998	-0.059048	-0.535856	-1.03147	-1.13586	-0.315725	0.150598	0.114249	0.337159	0.370332	-0.0219489	-0.241355	-0.100713	0.0758499	0.358943	0.544931	0.669329	0.804975	0.563534	0.156049	-0.0096556	0.294941	0.757011	1.00362	0.957914	0.800533	0.508716	-0.0914591	-0.483427	-0.201025	0.146291	0.145555	0.332832	0.699778	0.736496	0.609681	0.762309	0.973366	0.885724	0.849024
690	840	I14.2.16A.44	16A	South Africa	Unheated	I14	Training	1.19199	1.05113	0.934729	0.699761	0.491765	0.422802	0.377959	1.4211	1.77002	1.04212	0.960312	0.799112	-0.215268	-0.334575	0.40851	0.537344	0.790264	1.64532	1.92085	1.60833	1.42102	1.33928	1.03639	1.06547	1.52868	1.80391	1.61407	1.39929	1.39693	1.22656	0.970196	1.13706	1.38678	1.31769	1.51825	2.01972	2.2822	2.32462	2.34955	2.23941	1.86182	1.58255
691	841	I14.2.16A.44	16A	South Africa	Unheated	I14	Training	1.72226	1.55953	1.19493	0.651802	0.0807162	-0.399473	-0.429643	-0.0696453	0.178519	0.463565	0.889837	0.77471	0.290074	0.369395	0.750062	0.606885	0.619597	1.02386	1.32658	1.70841	1.99456	2.11461	1.93873	1.43586	0.901307	0.783244	0.786983	0.556597	0.31477	0.0947822	-0.128229	-0.0390141	0.405201	0.690922	0.80161	1.002	1.05088	0.876325	0.753836	0.674477	0.72448	1.03532
692	842	I14.2.16A.44	16A	South Africa	Unheated	I14	Training	0.42369	0.378152	0.228468	0.0996711	0.132864	0.181556	0.573741	0.921806	0.541494	0.299823	0.485529	0.290153	-0.0660391	-0.025985	0.38367	0.559471	0.56064	1.09798	1.64973	1.70007	1.317	0.872214	0.16747	-0.416064	-0.23738	0.139526	0.263161	0.434629	0.640824	0.616258	0.69559	1.07706	1.2559	1.17117	1.01175	0.792768	0.553108	0.250414	0.205928	0.384047	0.50277	0.744235
693	843	I14.2.16A.44	16A	South Africa	Unheated	I14	Training	0.212775	-0.0117678	-0.302156	-0.5942	-0.707638	-0.613536	-0.156947	0.665027	1.04756	1.01665	1.23109	1.11983	0.639404	0.655483	0.942573	0.689069	0.749924	1.45147	1.59496	1.36371	1.40134	1.35173	0.956181	1.09193	1.49418	1.54875	1.43762	1.22742	0.97531	0.942897	0.997059	1.05006	1.1677	0.872711	0.556444	0.821182	1.09803	1.1991	1.51921	1.69803	1.41553	1.35259
694	844	I14.2.16A.44	16A	South Africa	Unheated	I14	Training	0.275848	0.0440372	-0.153805	-0.447057	-0.70457	-0.868373	-0.992518	0.0159476	0.544984	0.165191	0.455855	0.593437	-0.059256	-0.122419	0.4644	0.249701	-0.205807	0.168632	0.203775	-0.179071	-0.0943426	-0.0432315	-0.457483	-0.14489	0.684862	0.89633	0.690489	0.362557	0.0393114	-0.151629	-0.244639	0.0509917	0.567375	0.446728	0.184655	0.348483	0.359241	0.382333	0.640865	0.572968	0.416389	0.438601
695	845	I14.2.16A.44	16A	South Africa	Unheated	I14	Training	1.34658	1.02398	0.457245	-0.0324659	-0.453033	-0.436849	-0.380698	0.30839	1.0336	1.08578	1.13465	1.38128	1.83662	2.3913	2.74969	2.73418	2.48141	1.83347	1.43065	1.64447	1.66562	1.50119	1.38061	1.20767	1.17735	1.66183	2.00831	1.93705	1.72861	1.18071	0.48665	0.468019	0.965697	1.25528	1.72031	2.20053	2.19836	2.22077	2.47947	2.36066	2.03459	2.01043
696	846	I14.2.16A.44	16A	South Africa	Unheated	I14	Training	0.455463	0.0114325	-0.515107	-0.959265	-1.1739	-1.08583	-0.76527	-0.322858	-0.313591	-0.449751	-0.0634396	0.311069	0.476609	0.816207	1.23134	1.20746	0.945415	0.972545	1.0582	0.971762	0.830621	0.785029	0.682137	0.748	0.967182	0.855735	0.610538	0.576001	0.368176	0.106243	0.298604	0.615029	0.82913	1.00023	1.14646	1.22672	1.23688	1.1963	1.06168	0.93107	0.871327	0.898508
697	847	I14.2.16B.10	16B	South Africa	Heated	I14	Training	0.980176	0.969907	0.812961	0.42286	0.0193657	-0.545579	-0.520542	-0.00901704	-0.0448502	-0.122267	0.292648	0.16117	-0.506941	-0.553159	-0.131763	-0.123288	-0.140644	0.405244	0.808995	0.818874	0.732221	0.383354	-0.266989	-0.419371	-0.140137	0.214916	0.549885	0.553825	0.31196	0.091917	-0.355078	-0.471042	-0.050025	-0.0823596	-0.133252	0.121174	-0.028494	-0.353042	-0.274198	-0.0530076	0.269542	0.630714
698	848	I14.2.16B.10	16B	South Africa	Heated	I14	Training	0.541111	0.156498	-0.196542	-0.718886	-0.96531	-0.956717	-0.216381	1.16789	1.52222	1.02029	0.637608	0.164656	-0.601905	-1.00319	-0.811762	-0.749151	-0.540934	0.368185	1.00069	1.2136	1.39291	1.19916	0.692163	0.893508	1.18363	1.1399	1.14814	0.922501	0.474986	0.0775907	-0.205835	-0.144021	0.208885	0.503706	0.965951	1.38687	1.32596	1.08683	0.923293	0.725232	0.600668	0.857757
699	849	I14.2.16B.10	16B	South Africa	Heated	I14	Training	1.2157	0.775253	0.191905	-0.345835	-0.732178	-0.691686	-0.419155	0.351186	0.831176	0.609114	0.081221	-0.591811	-1.09707	-0.7621	0.212894	0.730161	0.998166	1.52559	1.26907	0.4714	0.347053	0.0657501	-0.85518	-0.677317	0.0825816	0.284508	0.500259	0.606493	0.266987	-0.0284236	-0.0416687	0.101995	0.154827	0.237806	0.410962	0.436307	0.540009	0.839837	0.878104	0.629362	0.439424	0.287239
700	850	I14.2.16B.10	16B	South Africa	Heated	I14	Training	1.23405	1.06353	0.70787	0.0472179	-0.624814	-1.36106	-1.25822	-0.165937	0.489142	0.67461	1.14948	1.3011	0.903945	0.507618	0.330885	-0.0252996	-0.196498	0.0660045	0.302363	0.493638	0.586026	0.302396	-0.160045	-0.0159171	0.449597	0.780345	0.999268	1.05556	0.719526	0.134896	-0.301351	-0.408038	-0.237806	-0.125772	-0.0174042	0.203832	0.249208	0.191472	0.268062	0.398146	0.603547	0.822827
701	851	I14.2.16B.10	16B	South Africa	Heated	I14	Training	0.874262	0.686501	0.497914	0.0754362	-0.440763	-0.885362	-1.10789	-0.205167	0.743922	0.962068	1.20883	1.29413	0.7615	0.452972	0.666227	0.66062	0.715791	0.952589	0.937707	0.943964	0.98525	0.890897	0.946155	1.25728	1.55064	1.85901	1.82084	1.3383	0.854445	0.435747	0.0180283	0.113996	0.573065	0.64751	0.745033	1.07949	1.24474	1.28892	1.37235	1.2356	0.718722	0.304704
702	852	I14.2.16B.10	16B	South Africa	Heated	I14	Training	0.828569	0.519671	0.0906157	-0.28021	-0.453033	-0.334914	0.133231	0.63293	0.789294	0.932959	1.0753	1.00827	0.832723	0.729416	0.734537	0.31608	0.0393316	0.359632	0.384519	0.265696	0.276767	-0.0463453	-0.253621	0.35116	0.869938	1.1428	1.51758	1.4575	1.04839	0.882726	0.659771	0.474019	0.624278	0.652936	0.753116	0.883175	0.781033	0.688271	0.561786	0.584246	0.85981	0.953813
703	853	I14.2.16B.10	16B	South Africa	Heated	I14	Training	0.947872	0.753737	0.585538	0.301639	-0.0941327	-0.331516	-0.8282	-0.155238	0.600827	0.754662	1.49815	1.79263	1.29397	1.25016	1.2686	0.666942	0.849221	1.67383	1.90989	2.0809	2.12388	1.42646	0.26773	-0.134969	0.11395	0.626664	1.10403	1.31335	1.11585	0.507378	-0.0297293	-0.13202	0.0467105	0.226953	0.656127	1.22156	1.48315	1.84747	2.32978	2.3522	2.17567	2.17053
704	854	I14.2.16B.10	16B	South Africa	Heated	I14	Training	1.50066	1.30142	1.00396	0.546964	0.000960578	-0.443645	-0.824704	-0.429849	-0.0483403	0.161552	0.782268	0.914151	0.351122	0.0575913	0.206684	0.0379188	-0.236838	0.0916613	0.55431	0.479739	0.200858	0.271258	0.274414	0.311476	0.923265	1.47626	1.42935	1.21911	0.958445	0.52457	0.226968	0.186001	0.342607	0.422308	0.340914	0.338151	0.333042	0.22796	0.262413	0.431982	0.664014	1.0586
705	855	I14.2.16B.15	16B	South Africa	Heated	I14	Training	0.521382	0.0802506	-0.356978	-0.712567	-0.793528	-0.375688	0.259091	1.12152	1.58505	1.51879	1.21625	0.628297	-0.13387	-0.193138	0.37746	0.515218	0.728203	1.31464	1.36218	1.07739	1.11176	1.10263	0.802449	1.125	1.73572	1.87351	1.75467	1.58778	1.28169	0.925705	0.68365	0.771039	1.03398	1.00566	1.02522	1.18281	1.22902	1.46855	1.83553	1.81082	1.70346	1.73391
706	856	I14.2.16B.15	16B	South Africa	Heated	I14	Training	1.47657	1.31004	0.942257	0.480424	-0.00517447	-0.460634	-0.677867	-0.465513	-0.523	-0.689906	-0.119078	0.349415	0.41217	0.870853	1.41764	1.27068	0.920591	0.909828	0.748747	0.33241	-0.0268681	-0.429338	-0.835128	-0.416064	0.656631	1.22689	1.02408	0.686881	0.222014	-0.366523	-0.31926	0.213002	0.555994	0.769607	0.825857	0.741107	0.812471	0.82861	0.719945	0.626542	0.266663	-0.00384106
707	857	I14.2.16B.15	16B	South Africa	Heated	I14	Training	0.0226492	-0.196547	-0.330177	-0.341135	-0.167753	0.30048	0.577237	1.18928	1.29188	0.754662	0.485529	0.241349	-0.405195	-0.588518	-0.240439	-0.249725	-0.180983	0.399543	0.688499	0.818874	1.1202	1.00299	0.511695	0.523124	0.590756	0.58317	0.701517	0.564913	0.210771	-0.165956	-0.584912	-0.534046	0.0410202	0.487427	0.84741	1.04591	0.801992	0.40198	0.217225	0.121814	0.165886	0.473531
708	858	I14.2.16B.15	16B	South Africa	Heated	I14	Training	-1.42677	-1.42972	-1.13847	-0.766366	-0.143213	0.528135	1.03523	1.72067	1.36168	0.379875	-0.0374749	-0.117712	-0.361104	-0.373148	-0.255964	-0.625875	-0.863649	-0.381564	0.228422	0.760498	1.17362	1.20227	0.658743	0.304862	0.258247	0.249712	0.224564	-0.0310671	-0.354201	-0.489729	-0.519245	-0.114019	0.533233	0.582391	0.497174	0.549961	0.186332	-0.083592	0.197455	0.316374	0.309853	0.409493
709	859	I14.2.16B.15	16B	South Africa	Heated	I14	Training	0.545688	0.303911	0.163671	-0.161133	-0.514384	-0.769836	-1.04496	-0.34069	-0.0239093	-0.555274	-0.875764	-1.1426	-1.57867	-1.50143	-0.821077	-0.167541	0.194483	0.487916	0.641943	0.485299	0.108081	-0.301674	-0.571111	-0.462362	-0.137	0.113429	0.147369	0.0188289	-0.084364	-0.114381	-0.292396	-0.249028	0.00118793	-0.361826	-0.728653	-0.405769	-0.253799	-0.367076	-0.138633	-0.109402	-0.435899	-0.495767
710	860	I14.2.16B.15	16B	South Africa	Heated	I14	Training	1.74401	1.57939	1.41526	1.14373	0.749437	0.507748	-0.0205982	0.15147	0.18899	-0.0713253	0.0441286	-0.11074	-0.106738	0.443328	0.411615	0.161195	0.734409	1.1892	1.23347	1.51382	1.49131	0.828622	0.124024	0.31809	0.976592	1.43566	1.61683	1.29672	0.38223	-0.524112	-1.02368	-0.981076	-0.32316	0.264939	0.521421	0.834097	0.938223	0.721952	0.804673	0.888775	0.439424	0.103859
711	861	I14.2.16B.15	16B	South Africa	Heated	I14	Training	2.10011	1.8796	1.34538	0.523753	-0.281252	-1.15039	-0.87365	0.0337794	0.401888	0.743746	1.15319	0.760766	0.337556	0.417612	0.306044	0.0632062	0.334119	0.76729	0.956877	1.03292	1.11739	1.08084	0.695505	0.784377	1.38752	1.43566	1.19501	1.16644	0.775743	0.192201	-0.074502	-0.0540151	0.228801	0.362616	0.556444	1.09757	1.2919	1.10087	1.15771	1.0354	0.626582	0.799541
712	862	I14.2.16B.15	16B	South Africa	Heated	I14	Training	0.960373	0.760762	0.710732	0.463523	0.102189	-0.131044	-0.653395	0.329788	1.03709	0.347126	0.218463	0.565549	0.249375	0.350108	1.15992	1.58045	1.50706	1.3517	1.10202	0.813314	0.647877	0.750778	1.07983	1.5516	2.12783	2.47083	2.17925	1.57115	1.21704	1.16066	1.25376	1.59609	1.94728	1.81421	1.42395	1.2448	1.39145	1.60328	1.80164	2.02512	1.92229	1.68734
713	863	I14.2.16B.42	16B	South Africa	Heated	I14	Test	1.00225	0.616086	0.000958616	-0.65968	-1.07267	-1.22175	-0.499566	0.622231	1.08596	1.23861	1.1569	0.474912	-0.232225	-0.39565	-0.349115	-0.676449	-0.736424	-0.164907	0.294147	0.665985	1.13707	1.24898	0.685479	0.334625	0.524882	0.777445	0.966185	1.01121	0.764499	0.395634	0.0896648	-0.0690161	0.0609363	0.321917	0.486397	0.663616	0.794132	0.665817	0.443167	0.290997	0.203317	0.365831
714	864	I14.2.16B.42	16B	South Africa	Heated	I14	Test	1.23273	1.16023	1.00597	0.799429	0.586858	0.47377	0.458369	1.01453	1.2465	1.17311	1.14207	0.440052	-0.737567	-1.0289	-0.429845	-0.401449	-0.367165	0.613349	1.08833	0.829993	0.858735	0.803712	0.18418	0.265178	0.904444	1.05291	0.880719	0.703513	0.337257	-0.228991	-0.286426	0.357012	0.786452	0.712628	0.569915	0.500883	0.351381	0.365492	0.7962	1.21022	1.29747	1.20123
715	865	I14.2.16B.42	16B	South Africa	Heated	I14	Test	0.151162	0.0135973	-0.141222	-0.363149	-0.548126	-0.725664	-0.62193	-0.301459	-0.128614	-0.0240221	0.0255823	0.147226	0.388429	0.536548	0.722117	0.663781	0.380664	0.50217	0.707668	0.746599	0.954324	1.14311	0.852579	0.817447	1.00796	0.89343	0.693246	0.454033	0.17423	-0.137303	-0.304336	0.0599923	0.490556	0.435875	0.516033	0.828931	0.660521	0.371105	0.595677	0.685756	0.531564	0.828649
716	866	I14.2.16B.42	16B	South Africa	Heated	I14	Test	0.243136	0.189194	0.287444	0.219676	0.135932	0.0626322	-0.0240943	0.732788	1.08945	0.761939	0.830489	0.973413	0.534266	0.0222321	-0.162813	-0.398288	-0.44474	0.0118402	0.316056	0.365768	0.6535	0.806825	0.575193	0.876973	1.3687	1.33707	1.13712	0.969625	0.573365	0.149222	0.0598163	0.195001	0.359678	0.484713	0.451374	0.296822	0.296365	0.379526	0.482706	0.756249	1.12759	1.3817
717	867	I14.2.16B.42	16B	South Africa	Heated	I14	Test	1.89869	1.89571	1.95367	1.80971	1.40589	0.966455	0.199657	0.165735	0.279733	0.368959	0.72663	0.440052	-0.378062	-0.54673	-0.308749	-0.480472	-0.357856	0.390991	0.754224	0.677104	0.670369	0.560838	0.394726	0.685167	1.06756	1.19499	1.15366	0.850429	0.545256	0.484456	0.48068	0.675032	0.800678	0.612237	0.594162	0.689446	0.705058	0.938074	1.08428	0.716773	0.327129	0.208648
718	868	I14.2.16B.42	16B	South Africa	Heated	I14	Test	1.54273	1.30095	0.850545	0.265239	-0.410088	-0.956717	-1.25123	-0.469079	0.44377	0.689165	1.19029	1.38476	0.649579	0.295462	0.812162	1.14108	1.36122	1.81067	1.92359	1.31646	0.583214	0.233893	-0.129967	0.0766789	0.810338	1.07611	1.00478	0.925273	0.688608	0.412825	0.48068	0.909048	1.1421	0.997521	0.949787	0.96325	0.972281	1.21594	1.40907	1.60498	1.64875	1.14302
719	869	I14.2.16B.42	16B	South Africa	Heated	I14	Test	-0.393373	-0.403599	-0.309998	-0.282333	-0.192293	-0.0664854	0.0283473	0.889708	1.26395	0.783772	0.886127	0.962955	0.19511	-0.199567	-0.088293	-0.287656	-0.243044	0.311169	0.611819	0.588151	0.470757	0.109343	-0.360565	-0.254021	0.217467	0.493281	0.591239	0.678565	0.621148	0.384173	0.241892	0.321009	0.331227	0.221526	0.262785	0.467303	0.576687	0.444082	0.400803	0.575787	0.540202	0.424047
720	870	I14.2.16B.42	16B	South Africa	Heated	I14	Test	1.94003	1.5471	0.93624	0.164413	-0.584937	-1.00089	-0.964549	-0.376353	0.269263	0.518146	0.708084	0.422622	-0.333972	-0.440652	-0.094503	-0.0284605	0.259646	0.724529	0.767917	0.588151	0.344242	-0.0120939	-0.293725	-0.161425	0.361764	0.81514	0.971699	0.986257	0.809472	0.418556	0.137422	0.264006	0.510472	0.503706	0.478315	0.456971	0.123456	-0.271646	-0.22901	0.0823384	0.353044	0.534658
721	871	I14.2.16B.47	16B	South Africa	Heated	I14	Training	0.623487	0.808948	1.16021	1.35397	1.25558	0.939272	-0.0380788	-0.208734	-0.355473	-0.806345	-0.556769	-0.305957	-0.54764	-0.437438	-0.103818	0.0600453	0.569949	1.14359	1.23621	1.18025	1.04429	0.548383	-0.170071	-0.366459	-0.102494	0.180121	0.199751	0.235045	0.275419	-0.0169626	-0.253593	-0.210025	-0.180902	-0.22345	-0.0362631	0.296822	0.553108	0.693885	0.671932	0.612443	0.301215	0.0805722
722	872	I14.2.16B.47	16B	South Africa	Heated	I14	Training	0.890226	0.867575	0.925381	1.03794	0.976433	1.01742	0.294052	0.26916	0.461221	0.419901	0.715502	1.10937	1.49408	1.96377	2.40504	2.58878	2.6738	2.64879	2.55345	2.25046	1.7837	1.54167	1.29706	1.27381	1.48477	1.80101	1.82084	1.44918	1.00061	0.948627	1.32241	1.6591	1.9928	2.02856	1.60176	1.04849	0.68148	0.679851	1.24808	1.95744	2.40602	2.78471
723	873	I14.2.16B.47	16B	South Africa	Heated	I14	Training	2.6711	2.3795	1.81313	1.154	0.408941	-0.0800767	-0.419155	-0.226566	0.119187	0.288907	0.886127	1.50329	1.87732	2.61631	3.30549	2.86062	1.90425	1.5427	1.0582	0.33241	0.299259	0.616886	0.638691	1.14153	2.18429	2.96087	3.21862	2.9821	2.43974	1.75663	1.13735	0.765038	0.561685	0.712628	1.08988	1.13373	1.16615	1.52469	1.79034	2.06177	2.40602	2.72067
724	874	I14.2.16B.47	16B	South Africa	Heated	I14	Training	0.99263	1.09747	1.22196	1.38834	1.47644	1.38779	1.06669	0.75062	0.000521723	-0.260538	0.0070361	-0.0410192	0.286682	1.18266	1.8244	1.80803	1.86081	2.32095	2.43296	2.37	2.51186	2.45401	1.66468	1.10846	1.09893	1.45886	1.79327	1.66263	1.52061	1.45864	1.24182	1.23607	1.3754	1.41536	1.48861	1.38429	1.33644	1.44329	1.29045	1.15101	1.24276	1.35259
725	875	I14.2.16B.47	16B	South Africa	Heated	I14	Training	0.673608	0.544258	0.48395	0.313848	0.056176	-0.0596897	-0.394682	0.265594	0.977762	0.809243	0.834198	0.907179	0.130671	-0.341003	0.0452228	0.00947055	-0.00411071	0.522125	0.55431	0.374107	0.529797	0.492335	0.414778	0.906736	1.35302	1.47046	1.35767	0.977941	0.548067	0.249506	0.19115	0.546024	0.91733	0.869998	0.753116	0.704945	0.545249	0.629329	1.1916	1.59652	1.5998	1.54762
726	876	I14.2.16B.47	16B	South Africa	Heated	I14	Training	1.23658	1.33526	1.35846	1.02617	0.359861	-0.65431	-1.49596	-1.32857	-0.830133	-0.173209	1.02708	1.56604	0.951427	0.388682	0.265679	-0.309783	-0.351649	0.738783	1.24442	1.11909	1.41259	1.45449	0.879315	1.03902	1.29028	1.24429	1.24188	0.878149	0.415959	0.249506	0.131453	0.246004	0.555994	0.604097	0.758504	0.893508	0.718157	0.620908	0.671932	0.525032	0.301215	0.429869
727	877	I14.2.16B.47	16B	South Africa	Heated	I14	Training	1.87863	1.86878	1.71983	1.29439	0.59606	-0.124248	-0.922595	-0.57607	-0.04136	-0.0822414	0.466983	0.778196	0.337556	0.176527	0.293624	0.21177	0.337222	0.872768	1.16775	1.26086	1.26077	0.900238	0.230968	0.106442	0.295889	0.365697	0.593996	0.653617	0.446878	0.364116	0.292635	0.255005	0.345452	0.376183	0.437903	0.534463	0.605505	0.803349	0.988251	0.950808	0.833896	0.732592
728	878	I14.2.16B.47	16B	South Africa	Heated	I14	Training	0.2814	0.136234	-0.0761523	-0.258659	-0.37021	-0.287344	0.00737067	0.879009	1.69324	1.87538	1.73184	1.1024	0.117105	-0.270285	0.063853	0.306597	0.749924	1.24052	1.15953	0.980101	0.92621	0.981196	1.21686	1.6475	2.12155	2.19826	1.60028	1.06942	0.848823	0.493052	0.656786	1.45808	1.87899	1.86305	1.77688	1.3972	1.06659	1.03631	1.19725	1.60216	1.95396	2.13269
729	879	I14.2.16B.49	16B	South Africa	Heated	I14	Training	-0.214557	-0.525453	-0.64712	-0.599164	-0.480641	0.123793	0.157704	0.768452	1.73512	1.72256	1.10497	0.802598	0.41217	0.154025	0.576181	0.90085	0.926797	1.34029	1.64973	1.58054	1.6122	1.79077	1.82176	2.04765	2.35055	2.44473	2.32536	2.02576	1.5459	0.876996	0.307559	0.273006	0.615743	0.89713	1.4024	1.84666	1.87088	1.76327	1.59264	1.50347	1.66027	1.94058
730	880	I14.2.16B.49	16B	South Africa	Heated	I14	Training	2.52608	2.25879	1.71772	0.89256	-0.235239	-1.27951	-2.1777	-1.66381	-0.554411	0.0560296	0.941766	1.26624	0.659753	0.385468	0.48303	0.243379	0.265852	0.584842	0.699453	0.799415	0.872792	0.76946	0.595245	0.688474	0.64722	0.467184	0.607781	0.750637	0.595851	0.461534	0.48068	0.666032	0.800678	0.585104	0.59955	0.847013	0.608125	0.435661	0.77643	0.866217	0.761912	0.947992
731	881	I14.2.16B.49	16B	South Africa	Heated	I14	Training	1.07824	0.911381	0.594351	-0.0477755	-0.815001	-1.73482	-1.9994	-1.27508	-0.554411	0.212494	1.25705	1.52421	1.21936	0.95443	0.833898	0.638494	0.579258	0.755887	1.01986	1.23028	1.1455	0.9594	0.875973	0.906736	0.89817	1.1138	1.32735	1.1304	0.694229	0.455804	0.334423	0.285007	0.701098	0.964962	0.89321	1.01233	1.03516	0.853871	0.926117	1.02976	0.977863	1.06151
732	882	I14.2.16B.49	16B	South Africa	Heated	I14	Training	2.26647	2.1591	1.93187	1.16795	0.0807162	-1.20816	-2.10778	-1.47123	-0.892955	-0.962809	-0.196972	0.443538	0.19511	0.449757	0.970518	0.654299	0.368252	0.533528	0.264023	-0.0901175	-0.0577939	-0.22383	-0.397327	0.28502	0.945223	0.980419	0.922074	0.772813	0.292284	-0.220395	-0.283442	-0.0480147	-0.00165723	0.0370242	0.437903	0.797935	0.783653	0.693885	0.556137	0.200766	-0.0443072	0.188272
733	883	I14.2.16B.49	16B	South Africa	Heated	I14	Training	2.44375	2.41221	2.20488	1.89944	1.42429	0.973251	0.489834	0.525939	0.67412	0.969346	1.98777	2.4236	1.98585	1.91556	2.08833	1.60574	1.36743	1.83632	2.21113	2.48953	2.62994	2.74358	2.80096	2.50732	2.04941	2.00399	1.90631	1.59055	1.51217	1.6019	1.66865	1.88111	1.94159	1.68669	1.69875	1.82599	2.00973	2.40602	2.66869	2.69621	2.49816	2.18799
734	884	I14.2.16B.49	16B	South Africa	Heated	I14	Training	1.47572	1.18965	0.806352	0.270188	-0.173888	-0.464031	-0.272318	0.550903	0.607807	0.0523909	-0.382435	-1.05545	-1.57867	-0.897107	0.157004	0.515218	0.914385	1.51419	1.36218	1.08017	1.2186	0.981196	0.491643	0.705009	0.731916	0.522277	0.566426	0.387505	0.0533655	-0.154495	-0.256578	-0.0840171	0.180433	0.235093	0.489091	0.893508	1.00634	1.1542	1.36953	1.28917	1.07864	0.953813
735	885	I14.2.16B.49	16B	South Africa	Heated	I14	Training	0.476632	0.573778	0.778158	0.86556	0.84453	0.694629	0.353486	0.415381	0.241342	-0.0276608	0.0552563	0.0984217	-0.0524729	-0.0291995	0.122848	0.252862	0.635112	1.16925	1.64973	2.01696	1.9805	1.58215	1.13999	1.19775	1.36557	1.56904	1.6251	1.23019	0.694229	0.361251	0.244877	0.504021	1.0226	1.32583	1.53441	1.52894	1.38359	1.51346	1.6802	1.44144	1.17942	1.2187
736	886	I14.2.16B.49	16B	South Africa	Heated	I14	Training	0.929764	0.823186	0.678691	0.278845	-0.204564	-0.739256	-0.950564	-0.0339816	0.597336	0.761939	1.4759	1.43705	0.781849	1.02836	1.50148	1.58361	2.13387	2.64024	2.29329	1.88353	1.86804	1.68802	1.44077	1.70703	1.6918	1.34577	0.946886	0.257221	-0.165877	0.0116899	0.137422	0.462019	1.09373	1.19288	1.17879	1.43853	1.50411	1.55837	1.82141	1.7939	1.71786	2.01626
737	887	I14.2.16B.61	16B	South Africa	Heated	I14	Training	0.695657	0.378267	0.212437	0.0825247	0.0623111	0.449985	0.61919	1.40683	1.97943	1.92633	1.86908	1.34642	0.466435	0.478687	0.840108	0.616367	0.951621	1.60826	1.54019	1.2692	1.10895	0.700957	0.110656	0.238722	0.895033	1.51975	1.87598	2.05625	1.98158	1.67067	1.42688	1.20007	1.0539	0.688209	0.265479	0.268408	0.298985	0.284095	0.460112	0.55041	0.525805	0.782076
738	888	I14.2.16B.61	16B	South Africa	Heated	I14	Training	0.812592	0.786416	0.619548	0.303878	-0.0695925	-0.49801	-0.590465	0.254894	0.820706	1.10398	1.59088	1.13726	0.351122	0.176527	0.315359	0.622689	1.11918	1.32034	1.33206	1.37483	1.06678	0.760119	0.839211	1.07539	1.23382	1.22979	0.902775	0.304345	-0.07031	-0.337871	-0.761018	-0.630053	-0.189438	-0.185464	-0.117087	0.320069	0.691959	0.963335	1.36953	1.67547	1.55373	1.37006
739	889	I14.2.16B.61	16B	South Africa	Heated	I14	Training	1.40098	1.01007	0.317191	-0.264553	-0.652422	-0.565966	-0.216381	0.404682	0.733452	0.13972	-0.267448	-0.319901	-0.764699	-0.533872	0.262574	0.132746	-0.112717	0.319722	0.239376	0.0210741	0.386413	0.495449	0.107314	0.281713	0.785243	0.936925	0.91656	0.925273	0.826337	0.490187	0.0359375	-0.252028	-0.22358	-0.226163	-0.238322	0.0850112	0.429976	0.545125	0.539192	0.609624	0.782067	0.779165
740	890	I14.2.16B.61	16B	South Africa	Heated	I14	Training	0.333656	0.117598	-0.248213	-0.629184	-0.931567	-0.990695	-0.740798	-0.176636	0.576396	0.878378	1.16803	1.13028	0.388429	0.121881	0.324675	0.0758499	0.104495	0.656111	0.822688	0.766058	0.690049	0.498563	0.324544	0.443756	0.895033	1.29358	1.35492	1.09159	0.756067	0.510244	0.0598163	-0.327033	-0.260567	-0.307561	-0.381111	0.0746789	0.429976	0.368299	0.465761	0.513754	0.171644	0.170807
741	891	I14.2.16B.61	16B	South Africa	Heated	I14	Training	1.54542	1.26541	0.943519	0.489472	0.0347034	-0.205796	-0.338745	0.276293	0.593846	0.179746	0.0552563	-0.0445052	-0.564598	-0.267071	0.48303	0.480448	0.448931	0.715977	0.485846	0.171183	0.130573	-0.217602	-0.808392	-0.700466	-0.102494	0.339601	0.640864	0.767269	0.564932	0.197931	-0.0983808	-0.222026	0.0125686	0.23238	0.219679	0.433724	0.68148	0.590034	0.635217	0.950808	0.851172	0.607428
742	892	I14.2.16B.61	16B	South Africa	Heated	I14	Training	1.8356	1.63737	1.08127	0.308606	-0.453033	-1.20476	-1.0065	-0.0518135	0.492632	0.871101	1.17545	0.610867	-0.0863885	-0.260642	-0.200074	-0.050587	0.501682	0.832858	0.784348	0.743819	0.389225	-0.245626	-0.420721	-0.0258381	0.273931	0.481683	0.425822	0.0604089	-0.334526	-0.658779	-0.844594	-0.663055	-0.200818	0.107569	0.305891	0.570626	0.794132	0.848257	0.87528	0.911332	0.735998	0.517193
743	893	I14.2.16B.61	16B	South Africa	Heated	I14	Training	1.04661	1.29893	1.69363	1.69249	1.34454	0.55192	-0.373706	-0.0732117	-0.0308896	-0.260538	0.455855	0.572521	-0.283099	-0.630306	-0.650301	-0.853461	-0.323722	0.613349	0.907583	0.957863	0.912153	0.442515	-0.116599	-0.0721361	0.349216	0.823839	0.999268	0.878149	0.750445	0.40996	-0.0774869	-0.0360139	0.29993	0.346337	0.510644	0.673948	0.571447	0.685464	0.991075	1.09743	1.27444	1.52142
744	894	I14.2.16B.61	16B	South Africa	Heated	I14	Training	1.97722	2.3873	2.71662	2.60818	2.02246	0.745596	-0.45062	-0.922008	-1.45138	-1.54136	-0.389853	0.656185	1.17527	1.77733	1.97965	1.78907	2.09974	2.4863	2.53154	2.47841	2.08452	1.17114	0.25102	0.31809	0.766421	1.43856	2.10756	2.03962	1.46158	1.2065	1.1672	1.11006	1.21038	1.13318	0.912069	0.797935	0.891066	1.157	1.47685	1.70649	1.66603	1.56799
745	895	I14.2.16B.55a	16B	South Africa	Heated	I14	Training	0.829582	0.83484	0.816858	0.511629	0.0929863	-0.620332	-0.884138	-0.658097	-0.753349	-0.467945	0.403925	0.684074	0.669928	0.642626	0.535816	0.398264	0.275161	0.399543	0.598126	0.368548	-0.0437367	-0.186465	-0.541033	-0.74015	-0.111905	0.443987	0.439606	0.332065	0.179852	-0.151629	-0.316275	0.113996	0.627123	0.585104	0.526809	0.570626	0.275406	0.0455197	0.152267	0.037223	-0.20843	-0.233795
746	896	I14.2.16B.55a	16B	South Africa	Heated	I14	Training	-0.493964	-0.787888	-1.01937	-1.17753	-1.10335	-0.776632	-0.275814	0.618664	1.00917	0.936598	0.934348	0.708476	0.425736	0.449757	0.542026	0.21493	0.0393316	0.279811	0.392735	0.515877	0.892473	1.21784	1.20015	1.29696	1.35929	1.29068	1.29978	1.14149	0.772932	0.58474	0.510529	0.405015	0.57591	0.696348	0.753116	0.965833	1.07707	1.14578	1.35258	1.39068	1.10743	0.965456
747	897	I14.2.16B.55a	16B	South Africa	Heated	I14	OUTLIER	0.958224	0.823535	0.750731	0.506649	0.240228	-0.0155179	-0.219877	0.333355	0.384438	0.194301	0.767431	1.06754	1.03622	1.61018	2.11006	1.81752	1.87322	2.29815	2.2303	2.24491	2.34036	1.9994	1.39064	1.41601	1.76709	2.05908	2.30882	2.26415	1.87758	1.43572	1.12541	1.24507	1.95012	2.50338	2.67941	2.76622	2.759	2.62775	2.55572	2.65109	2.84368	2.93607
748	898	I14.2.16B.55a	16B	South Africa	Heated	I14	Training	0.929019	0.656383	0.298144	-0.148757	-0.477573	-0.661106	-0.380698	0.393983	0.660159	0.580004	0.800815	0.5028	-0.161003	0.147597	0.669332	0.534184	0.818191	1.26047	1.10202	1.13021	1.28607	1.00299	0.728925	0.767842	0.851117	1.20949	1.51482	1.32444	1.0765	0.991606	0.632908	0.558025	0.962852	0.932403	0.877045	1.17764	1.12947	0.926847	1.22831	1.37376	1.14487	1.29438
749	899	I14.2.16B.55a	16B	South Africa	Heated	I14	Training	0.630694	0.687782	0.829506	0.885747	0.866003	0.653855	0.374463	0.458178	0.227381	0.256159	0.934348	1.45448	1.47712	1.15051	0.954993	0.708034	0.38687	0.533528	0.833642	0.910607	0.889661	0.738323	0.618639	0.94642	1.23695	1.29068	1.21155	0.914185	0.550878	0.258102	0.161301	0.498021	0.940091	1.0545	1.04408	1.06141	0.943463	0.65459	0.598501	0.846479	0.822378	0.674376
750	900	I14.2.16B.55a	16B	South Africa	Heated	I14	Training	-0.240448	-0.281156	-0.20978	-0.14806	0.0899188	0.470372	0.881399	1.94535	2.03179	1.10034	0.433599	-0.114226	-0.734175	-0.617448	-0.0634528	0.0474016	0.185174	0.556334	0.494061	0.379667	0.583214	0.579521	0.458223	0.860438	1.2495	1.30228	1.10679	0.686881	0.463743	0.441478	0.337407	0.669032	1.21607	1.20644	1.2192	1.41787	1.29452	1.03912	1.01084	0.916972	0.712963	0.738414
751	901	I14.2.16B.55a	16B	South Africa	Heated	I14	Training	1.37174	1.31487	1.12571	0.716988	0.18808	-0.32472	-0.597457	-0.2123	0.234361	0.572726	1.08272	1.10588	0.591922	0.163669	-0.175233	-0.701737	-0.75194	-0.196265	0.403689	0.980101	1.2917	1.23341	0.805791	0.509896	0.631536	0.806441	0.729087	0.636985	0.646445	0.495917	0.28965	0.300008	0.274323	0.0587304	-0.0551219	-0.121633	-0.156866	0.0399061	0.205928	0.2628	0.45958	0.607428
752	902	I14.2.16B.55a	16B	South Africa	Heated	I14	Training	0.0505575	0.019833	0.0973326	-0.0314957	-0.195361	-0.484418	-0.485581	0.11224	0.482162	0.805604	1.14207	0.987358	0.429128	-0.0999179	-0.42053	-0.796564	-0.584376	0.299766	0.880197	1.00234	0.808129	0.293055	-0.266989	-0.148197	0.54684	1.23269	1.48174	1.43809	1.26763	0.942897	0.629923	0.591027	0.672646	0.522699	0.424432	0.59129	0.741736	0.825803	0.91482	0.984645	1.02969	1.08771
753	903	I14.2.16B.41	16B	South Africa	Heated	I14	Validation	1.02955	0.882212	0.683149	0.34973	0.0837837	-0.141238	-0.0590555	0.600832	0.544984	0.190662	0.515203	0.523717	0.205285	0.816207	1.65673	1.68792	1.6529	1.83632	1.82774	1.72508	1.36761	0.831735	0.591903	0.724851	1.10834	1.83871	2.17925	1.95646	1.58525	1.06037	0.438892	0.303008	0.57591	0.766893	1.11143	1.52377	1.71893	1.70713	1.6689	1.6501	1.47023	1.25654
754	904	I14.2.16B.41	16B	South Africa	Heated	I14	Validation	0.591591	0.314939	0.0305037	-0.385319	-0.775123	-1.02467	-1.0974	-0.390619	0.0598542	-0.260538	-0.274867	0.0809916	0.167978	0.411183	1.00778	1.2043	0.883354	0.593394	0.483107	0.47418	0.347053	0.137367	0.0738942	0.215573	0.537429	0.884731	1.06819	1.10545	0.829148	0.23518	-0.12226	-0.12902	-0.106928	0.0288844	0.208902	0.276157	0.272786	0.317777	0.547665	0.750609	0.799343	0.997475
755	905	I14.2.16B.41	16B	South Africa	Heated	I14	Validation	1.63699	1.42927	1.21921	0.81227	0.396671	0.106804	-0.111497	0.568735	0.670629	0.212494	0.548586	0.847917	0.446085	0.375824	0.740747	0.695391	0.681658	1.28043	1.83595	1.98638	1.71341	1.14	0.327886	-0.191188	-0.256201	0.0177416	0.321057	0.404137	0.373797	0.263832	0.0389223	0.0839939	0.413736	0.568825	0.699233	0.968416	1.06135	0.994209	1.10405	1.19048	0.972105	0.758789
756	906	I14.2.16B.41	16B	South Africa	Heated	I14	Validation	1.78615	1.51364	0.826421	-0.0357412	-0.827271	-1.53775	-1.17781	-0.465513	0.0493837	0.630946	1.18658	1.26624	1.19901	0.944786	0.784217	0.859758	0.905075	1.1892	1.63604	1.64169	1.10333	0.333534	-0.551059	-0.726922	-0.240517	0.301905	0.933101	1.35493	1.16644	0.773847	0.426953	0.0749933	-0.172367	-0.280428	-0.0874514	0.43889	0.959182	1.28331	1.4712	1.48655	1.20245	0.883954
757	907	I14.2.16B.41	16B	South Africa	Heated	I14	Validation	0.219053	0.0152337	-0.231831	-0.442631	-0.523586	-0.436849	-0.272318	0.344054	0.517063	0.205217	0.366833	0.70499	0.69706	1.07979	1.75298	1.53303	1.11918	1.30323	1.20335	0.916166	0.88685	0.470539	-0.430747	-0.60787	-0.32835	0.0438382	0.687732	1.22465	1.36601	1.26667	0.937362	0.585027	0.513317	0.389749	0.389409	0.679114	0.82557	0.921233	1.06451	1.06642	1.00954	0.9771
758	908	I14.2.16B.41	16B	South Africa	Heated	I14	Validation	0.243657	0.0890423	-0.0449856	-0.278724	-0.34567	-0.385881	0.108758	1.07159	1.24999	1.09306	1.24221	1.30807	1.19901	1.33695	1.78093	1.6247	1.14401	1.29468	1.46351	1.37205	1.3423	1.17114	0.518379	-0.0622151	-0.212285	0.122128	0.500259	0.803305	1.04558	0.856939	0.516498	0.429016	0.402356	0.400602	0.49448	0.534463	0.694579	0.938074	1.1916	1.6219	1.91077	1.82414
759	909	I14.2.16B.41	16B	South Africa	Heated	I14	Validation	0.414846	0.569078	0.719103	0.715736	0.651276	0.39562	0.322021	0.63293	0.520553	0.22341	0.303776	0.10888	-0.476417	-0.845676	-1.00117	-1.13162	-0.568861	0.570588	1.2992	1.71953	2.04235	1.88107	0.899367	0.291634	0.327258	0.359898	0.356898	0.365329	0.404716	0.335463	0.0359375	0.261005	0.851891	0.823872	0.817775	0.970999	0.602885	0.197085	0.349966	0.494016	0.620823	0.939259
760	910	I14.2.16B.41	16B	South Africa	Heated	I14	Validation	1.6262	1.45952	1.32907	0.902543	0.20035	-0.45044	-1.19879	-0.797185	0.0982458	0.638223	1.16061	1.37431	1.30076	1.28873	1.15061	0.733322	0.517197	0.76444	1.01165	1.22194	1.5616	1.797	1.67471	1.66404	1.99922	2.15767	1.91182	1.72915	1.5178	0.831152	0.215029	0.177	0.29993	0.321917	0.459456	0.826348	1.16091	1.31137	1.44296	1.5937	1.47023	1.14593
761	911	I14.2.16B.29	16B	South Africa	Heated	I14	Training	1.36364	0.919756	0.291636	-0.542349	-1.16163	-1.58871	-0.964549	0.661461	1.36168	1.4351	1.66507	1.15817	0.147629	0.0222321	0.489241	0.21177	0.104495	0.701723	0.7241	0.304613	0.296447	0.35533	0.0170803	0.169275	0.844843	1.17759	1.21155	1.18861	0.947202	0.576145	0.304574	0.282007	0.550304	0.696348	0.750421	0.950335	1.01682	0.895972	0.903523	0.945169	0.923156	1.08189
762	912	I14.2.16B.29	16B	South Africa	Heated	I14	Training	0.263946	0.0431903	-0.232625	-0.645023	-0.916229	-1.05865	-0.800231	-0.0161498	0.154088	-0.129545	0.166534	0.0391594	-0.652778	-0.321717	0.573076	0.714356	0.697173	0.972545	0.770655	0.46862	0.397659	0.0688639	-0.129967	0.374309	0.819748	1.07031	1.32735	1.19139	0.671743	0.177875	-0.196881	-0.291031	-0.143915	-0.0850728	0.117302	0.490551	0.663141	0.67143	0.66346	0.660378	0.609306	0.776254
763	913	I14.2.16B.29	16B	South Africa	Heated	I14	Training	1.09239	0.965793	0.796626	0.546853	0.24943	0.0830191	-0.0730399	0.304824	0.716001	0.892933	1.23851	1.3499	1.02265	1.08301	1.52011	1.31809	1.1378	1.34884	1.22799	1.24418	1.5869	1.70047	1.66134	1.96498	2.06195	2.10838	2.16822	1.78459	1.30417	0.988741	0.576195	0.366012	0.669801	0.983955	1.34582	1.70459	1.85254	2.08604	2.25917	2.28453	2.33116	2.35391
764	914	I14.2.16B.29	16B	South Africa	Heated	I14	Training	0.2027	-0.145265	-0.499468	-0.594624	-0.39475	0.303878	0.877903	1.36404	1.29188	0.33621	-0.872055	-1.55744	-1.83304	-1.44035	-0.597516	0.0474016	0.656834	1.22341	1.32658	1.15245	0.982439	0.666706	0.28444	0.658711	1.21186	1.28488	1.09852	0.686881	0.0365006	-0.632992	-1.01473	-0.852067	-0.57638	-0.538189	-0.176358	0.361398	0.545249	0.808962	1.01932	0.711133	0.373199	0.266864
765	915	I14.2.16B.29	16B	South Africa	Heated	I14	Training	1.81348	1.3403	0.681767	-0.282699	-1.25366	-2.03723	-2.14623	-0.708026	0.370477	0.427178	0.72663	0.576007	-0.415369	-0.755671	-0.224914	-0.0158168	0.272058	1.10653	1.36492	0.930065	0.656312	0.317965	-0.277015	-0.158118	0.15473	0.154024	0.106015	-0.225107	-0.654958	-0.587148	-0.235684	0.0719931	0.464949	0.579678	0.24662	-0.0828875	-0.369072	-0.65056	-0.486018	-0.0840244	0.232111	0.610338
766	916	I14.2.16B.29	16B	South Africa	Heated	I14	Training	1.15821	0.78851	0.341789	-0.240037	-0.824204	-1.147	-1.21977	-0.283628	0.716001	1.1622	1.63539	1.4266	0.510525	0.0158031	-0.0820829	-0.515242	-0.391989	0.573439	0.904844	0.746599	0.974004	0.847304	-0.0330496	-0.00930307	0.735053	0.948523	0.974456	1.19693	1.21704	1.10335	1.14033	1.20907	1.32988	1.1983	0.930928	0.986498	1.03516	0.974562	1.38365	1.74597	1.59692	1.6786
767	917	I14.2.16B.29	16B	South Africa	Heated	I14	Training	-0.231573	-0.435686	-0.564354	-0.591882	-0.489843	-0.175216	-0.0625516	0.704257	1.09992	1.01665	1.36833	1.10588	0.0865808	-0.334575	-0.302539	-0.632197	-0.283383	0.76729	1.11845	1.09685	1.33106	1.34551	1.01299	1.28043	1.62593	1.58354	1.42108	1.15535	1.04558	1.0747	1.009	1.19707	1.48636	1.33939	1.25153	1.49278	1.65606	1.69029	1.81011	1.95744	1.88198	1.66405
768	918	I14.2.16B.29	16B	South Africa	Heated	I14	Training	0.241284	0.206133	0.259279	0.0243854	-0.167753	-0.477623	-0.268822	0.807682	1.01964	0.543617	0.229591	-0.225778	-1.01567	-1.14784	-0.436055	-0.110644	-0.0134198	0.513573	0.871981	0.768837	0.403282	0.0750914	-0.119941	-0.194495	-0.0428936	0.557073	0.938615	0.639757	0.292284	0.123435	-0.11032	-0.0450145	0.20604	0.115709	0.0876667	0.203832	-0.0573121	-0.232351	0.0279989	0.076699	0.079505	0.32508
769	919	I14.2.16B.59	16B	South Africa	Heated	I14	Training	0.152223	-0.240904	-0.657146	-1.11859	-1.3058	-1.21155	-0.471597	0.971735	1.65485	1.53335	1.29785	0.736364	-0.0626476	-0.267071	0.194264	0.287632	0.275161	0.815753	0.978785	0.615949	0.526985	0.411378	-0.0330496	0.387537	1.19931	1.29648	1.21707	1.06387	0.432824	-0.203204	-0.402836	-0.162022	0.260098	0.449441	0.699233	1.14665	1.31024	1.23279	1.21137	1.18484	1.02393	0.854846
770	920	I14.2.16B.59	16B	South Africa	Heated	I14	Training	1.81884	1.54473	1.06698	0.538292	-0.0879976	-0.514999	-0.985525	-0.476212	0.0877753	0.405346	1.18287	1.05708	0.629229	0.960858	1.29344	1.19482	1.36432	1.71089	1.68259	1.51938	1.48569	1.58838	1.60453	1.82608	2.05882	1.99529	1.76846	1.46581	1.09055	0.710811	0.501574	0.618029	0.809214	0.685495	0.639962	0.880592	0.998479	1.13174	1.69149	2.26479	2.42618	2.48781
771	921	I14.2.16B.59	16B	South Africa	Heated	I14	Training	2.4486	2.17213	1.69329	0.925907	0.0991214	-0.535386	-0.691852	0.522372	1.38611	1.52243	1.84682	1.63576	0.808982	0.343679	0.715907	1.32125	1.60636	1.91044	2.15088	1.71397	0.979627	0.398923	-0.153361	0.175889	0.79779	0.876032	0.927588	0.850429	0.528392	0.455804	0.513514	0.546024	0.897414	1.12504	1.4024	1.93448	2.1512	2.18709	2.05582	1.56832	1.0009	0.726771
772	922	I14.2.16B.59	16B	South Africa	Heated	I14	Training	0.366065	0.178123	0.00542658	-0.236403	-0.400885	-0.41986	-0.321264	0.565169	0.824196	-0.0167446	-0.764487	-1.10774	-1.29039	-0.787815	0.0980082	0.597402	0.709585	0.490767	0.0914944	-0.00950358	-0.0634168	-0.413769	-0.380617	0.344546	0.885623	1.1515	1.17571	0.806077	0.317581	-0.257644	-0.832654	-0.987076	-0.806838	-0.714551	-0.531982	-0.0828875	0.283266	0.609681	0.847037	0.866217	0.710083	0.607428
773	923	I14.2.16B.59	16B	South Africa	Heated	I14	Training	1.31777	1.25828	1.13495	0.831149	0.402806	-0.107259	-0.625426	-0.240831	-0.194926	-0.318758	0.42989	0.743336	0.527483	0.639411	0.712802	0.436195	0.163453	0.185736	0.332487	0.290714	0.127761	0.289941	0.528405	0.622334	1.00796	1.44436	1.38524	0.991801	0.753256	0.504513	0.203089	0.375013	0.772227	0.758754	0.583386	0.560293	0.464034	0.21954	0.155091	0.375588	0.574754	0.784987
774	924	I14.2.16B.59	16B	South Africa	Heated	I14	Training	0.430783	0.049309	-0.436785	-0.787054	-0.790461	-0.406268	0.294052	1.61012	1.89218	1.30047	1.27189	0.854889	-0.39502	-0.977469	-0.699982	-0.755472	-0.348546	0.787246	1.36766	1.25252	0.903718	0.30551	-0.323803	0.113056	0.775832	0.960122	0.905532	0.478981	-0.179931	-0.67597	-0.990851	-0.879069	-0.482489	-0.380819	-0.00662769	0.62487	0.770554	0.772474	0.93459	0.962087	0.885724	0.988743
775	925	I14.2.16B.59	16B	South Africa	Heated	I14	Training	1.57587	1.18113	0.702301	0.0842382	-0.502113	-0.85818	-0.99951	-0.551105	-0.306611	-0.165932	0.248137	0.440052	0.201894	0.163669	0.594811	0.768092	0.79647	1.15499	1.23895	0.882809	0.636632	0.383354	0.164128	0.595878	0.913855	0.881832	0.831094	0.481753	0.0252574	-0.197473	-0.41776	-0.480043	-0.0813217	0.316491	0.766586	1.35329	1.55912	1.35628	1.05321	0.702674	0.286818	0.266864
776	926	I14.2.16B.59	16B	South Africa	Heated	I14	Training	-0.244617	0.0394203	0.605891	1.00978	1.23104	1.10916	0.510811	0.675726	0.339066	-0.635325	-0.842381	-0.501174	-0.571381	-0.540301	-0.0603478	0.38562	0.728203	1.10653	1.2499	1.17191	0.827809	0.193414	-0.133309	0.139512	0.35549	0.644062	0.638107	-0.0172071	-0.410417	-0.398041	-0.51029	-0.0630157	0.860427	1.07621	0.963257	1.1079	1.07183	0.831416	0.869631	0.973366	0.842534	0.691841
[truncated: 976 more columns]

## Sheet: Vis k-NN Dataset B
ID	File	Specimen Number	Nodule	Region	Treatment	Source	Row role	380.295	380.671	381.046	381.422	381.798	382.173	382.549	382.924	383.3	383.675	384.05	384.426	384.801	385.176	385.552	385.927	386.302	386.677	387.052	387.427	387.802	388.177	388.552	388.927	389.302	389.676	390.051	390.426	390.8	391.175	391.55	391.924	392.299	392.673	393.048	393.422	393.797	394.171	394.545	394.919	395.294	395.668
1	1	D9.1.10B.31	10B	South Africa	Heated	D9	OUTLIER	1.11458	1.58129	2.01843	2.68176	3.32922	3.82743	4.10482	3.47533	2.58323	2.45758	2.44401	2.17609	2.31144	2.66453	2.72175	2.70258	2.62725	2.42643	2.49594	2.59238	2.45001	2.80275	3.30226	3.04306	2.57326	2.40704	2.35293	2.50531	2.81358	3.14341	3.42673	3.48622	3.32434	3.141	3.08892	3.07361	3.50566	4.03114	3.9961	3.8974	3.79099	3.6434
2	2	D9.1.10B.31	10B	South Africa	Heated	D9	OUTLIER	1.11458	1.58129	2.01843	2.68176	3.32922	3.82743	4.10482	3.47533	2.58323	2.45758	2.44401	2.17609	2.31144	2.66453	2.72175	2.70258	2.62725	2.42643	2.49594	2.59238	2.45001	2.80275	3.30226	3.04306	2.57326	2.40704	2.35293	2.50531	2.81358	3.14341	3.42673	3.48622	3.32434	3.141	3.08892	3.07361	3.50566	4.03114	3.9961	3.8974	3.79099	3.6434
3	3	D9.1.10B.31	10B	South Africa	Heated	D9	OUTLIER	1.11458	1.58129	2.01843	2.68176	3.32922	3.82743	4.10482	3.47533	2.58323	2.45758	2.44401	2.17609	2.31144	2.66453	2.72175	2.70258	2.62725	2.42643	2.49594	2.59238	2.45001	2.80275	3.30226	3.04306	2.57326	2.40704	2.35293	2.50531	2.81358	3.14341	3.42673	3.48622	3.32434	3.141	3.08892	3.07361	3.50566	4.03114	3.9961	3.8974	3.79099	3.6434
4	4	D9.1.10B.31	10B	South Africa	Heated	D9	OUTLIER	1.11458	1.58129	2.01843	2.68176	3.32922	3.82743	4.10482	3.47533	2.58323	2.45758	2.44401	2.17609	2.31144	2.66453	2.72175	2.70258	2.62725	2.42643	2.49594	2.59238	2.45001	2.80275	3.30226	3.04306	2.57326	2.40704	2.35293	2.50531	2.81358	3.14341	3.42673	3.48622	3.32434	3.141	3.08892	3.07361	3.50566	4.03114	3.9961	3.8974	3.79099	3.6434
5	5	D9.1.10B.31	10B	South Africa	Heated	D9	OUTLIER	1.11458	1.58129	2.01843	2.68176	3.32922	3.82743	4.10482	3.47533	2.58323	2.45758	2.44401	2.17609	2.31144	2.66453	2.72175	2.70258	2.62725	2.42643	2.49594	2.59238	2.45001	2.80275	3.30226	3.04306	2.57326	2.40704	2.35293	2.50531	2.81358	3.14341	3.42673	3.48622	3.32434	3.141	3.08892	3.07361	3.50566	4.03114	3.9961	3.8974	3.79099	3.6434
6	6	D9.1.10B.31	10B	South Africa	Heated	D9	Training	-1.42081	-1.2551	-1.02166	-0.540804	-0.161618	0.2699	0.0563163	-1.09676	-0.819662	0.106972	0.311194	1.0013	1.36859	0.79692	0.32778	0.0632062	-0.17788	-0.153504	0.113403	-0.245786	-0.698802	-0.600595	-0.774972	-1.07416	-1.15962	-0.927538	-0.682474	-0.524483	-0.264256	-0.320679	-0.161063	0.143998	0.106459	-0.0118146	-0.0847573	-0.062223	-0.290477	-0.229544	0.0392959	0.0879778	0.321371	0.153342
7	7	D9.1.10B.31	10B	South Africa	Heated	D9	Training	-0.393707	-0.168886	0.0160546	0.0796044	0.0960538	0.0388474	0.269579	0.586567	1.04058	0.776494	-0.0968228	-0.114226	0.00857504	-0.717097	-1.24025	-0.774438	-0.17788	-0.0423242	-0.294641	-1.02691	-1.46351	-1.24203	-0.92202	-1.10061	-1.25687	-0.794155	-0.558411	-0.790595	-0.756147	-0.521247	0.023998	0.291007	-0.436967	-1.17581	-1.37524	-1.07478	-1.02403	-1.1221	-0.915307	-0.915838	-0.913872	-1.13614
8	8	D9.1.10B.31	10B	South Africa	Heated	D9	Training	0.0577742	0.249139	0.266933	0.141923	-0.336467	-0.830997	-1.2827	-1.16452	0.562435	1.86447	1.85053	1.36036	0.771675	-0.276714	-1.22783	-1.05576	-0.503698	-0.122145	0.340703	-0.0234025	-0.726916	-0.743828	-0.544375	-0.713694	-0.786334	-0.324415	-0.158653	-0.222335	0.0646087	0.0288814	-0.0506232	-0.0300136	-0.414206	-0.719978	-0.653218	-0.320529	-0.128048	0.188665	0.33302	-0.134779	-0.481969	-0.781025
9	9	D9.1.10B.39	10B	South Africa	Heated	D9	Training	0.0577742	0.249139	0.266933	0.141923	-0.336467	-0.830997	-1.2827	-1.16452	0.562435	1.86447	1.85053	1.36036	0.771675	-0.276714	-1.22783	-1.05576	-0.503698	-0.122145	0.340703	-0.0234025	-0.726916	-0.743828	-0.544375	-0.713694	-0.786334	-0.324415	-0.158653	-0.222335	0.0646087	0.0288814	-0.0506232	-0.0300136	-0.414206	-0.719978	-0.653218	-0.320529	-0.128048	0.188665	0.33302	-0.134779	-0.481969	-0.781025
10	10	D9.1.10B.39	10B	South Africa	Heated	D9	Training	-1.41085	-1.58413	-1.81203	-1.91394	-1.74753	-1.50037	-0.768766	-0.829282	-0.980209	-0.799067	-0.790452	-0.577867	-0.0694307	0.115452	-0.128658	-0.262369	-0.44474	-1.00588	-1.41745	-1.50225	-1.60127	-1.48179	-0.65466	-0.0721361	0.10454	-0.0692474	-0.635606	-1.00404	-1.31831	-1.69027	-1.57588	-1.48211	-1.68884	-1.37659	-0.998066	-1.02312	-0.932335	-0.80774	-0.96332	-0.929937	-0.602902	-0.516142
11	11	D9.1.10B.39	10B	South Africa	Heated	D9	Training	0.185855	0.362758	0.471558	0.388492	0.157404	-0.416462	-0.758278	-0.964804	-1.19311	-1.06833	-0.163589	0.412164	0.642796	1.02836	0.967413	0.559471	0.461343	0.373886	0.0613704	0.0377528	0.0490408	0.0159299	0.398068	0.539659	0.145319	-0.104043	-0.0814581	-0.0144351	0.17423	0.315407	0.498589	0.597027	0.385285	0.655649	1.17609	1.14406	1.22902	1.24682	0.355614	-0.134779	0.10254	0.0805722
12	12	D9.1.10B.39	10B	South Africa	Heated	D9	Training	-1.52957	-1.45473	-1.2841	-1.06714	-0.627882	-0.338312	0.269579	0.276293	-0.358963	-0.562551	-0.267448	-0.0828514	0.30364	0.642626	0.616546	0.723839	0.718894	0.245602	-0.264517	-0.71279	-1.12614	-1.31053	-0.898626	-0.0985921	0.35549	0.272909	0.0453619	-0.344303	-0.750525	-1.03413	-1.34605	-1.44911	-1.26775	-0.907193	-0.36764	0.0979264	0.304224	0.250414	-0.254428	-0.645146	-0.588505	-0.644218
13	13	D9.1.10B.39	10B	South Africa	Heated	D9	Training	-0.33315	-0.131733	0.274718	0.388902	0.390536	0.0150625	-0.121986	0.493841	0.663649	0.791049	1.2348	1.03268	0.418953	0.00615969	-0.165918	0.18016	0.706482	0.733081	0.773394	0.59649	0.0124921	-0.289219	-0.0865215	0.129591	0.0292546	-0.0605485	-0.0952429	-0.291635	-0.359823	-0.237587	-0.22076	-0.237027	-0.115464	0.235093	0.634574	0.689446	0.67886	0.646169	0.205928	-0.0445485	0.0075212	-0.166846
14	14	D9.1.10B.39	10B	South Africa	Heated	D9	Training	-0.323667	-0.269413	-0.118709	0.106865	0.375199	0.633468	0.563253	0.194266	-0.348493	-0.638964	-0.0968228	0.558577	0.975168	1.50732	1.54495	1.02413	0.638215	0.379588	0.0175535	-0.195749	-0.288332	-0.351494	-0.109915	0.113056	0.0825816	0.0554368	0.117043	0.113077	0.0252574	-0.0398846	-0.0506232	-0.243027	-0.491025	-0.201743	0.459456	0.81085	0.843909	0.865098	0.443167	-0.174255	-0.251621	-0.117362
15	15	D9.1.10B.39	10B	South Africa	Heated	D9	Training	0.224492	0.806251	1.43804	1.91493	2.15436	1.88727	1.45476	1.19642	0.716001	0.456288	1.05304	1.33596	0.968385	1.02515	1.27171	1.33074	1.48534	1.34599	0.962354	0.816094	0.751901	0.791257	1.13331	1.41932	1.29655	1.05291	0.817309	0.548281	0.52277	0.547492	0.543362	0.744037	0.794988	0.813019	1.16532	1.32746	1.305	1.37312	1.03626	0.73933	0.894362	0.878132
16	16	D9.1.10B.39	10B	South Africa	Heated	D9	Training	-0.297222	0.0972769	0.723695	1.48521	2.21265	2.7809	2.85321	2.56947	2.10508	2.07188	2.29935	2.41663	2.74895	2.89919	2.5665	2.33275	2.42245	2.22403	1.87429	1.83906	1.91302	1.80012	1.78834	2.13363	1.91452	1.41536	1.57823	1.86775	1.82698	1.83686	1.83879	1.50909	1.13072	1.35296	1.97355	2.28836	2.5337	2.67266	2.27894	2.07305	2.25918	2.33936
17	17	D9.1.12D.49	12D	South Africa	Heated	D9	Validation	0.0216593	0.236721	0.561698	0.958908	1.30159	1.53729	1.32191	0.636496	-0.107673	-0.682629	-0.879474	-0.553465	-0.283099	-0.234926	-0.103818	0.363494	0.771645	0.929783	1.27729	1.51938	1.18767	0.788143	0.408094	-0.0886711	-0.306391	-0.234526	-0.117299	0.0825849	0.188284	0.111974	0.0269829	-0.0750165	-0.0727863	0.0940029	0.203514	0.141838	0.133935	0.278482	0.355614	0.54477	0.822378	0.686019
18	18	D9.1.12D.49	12D	South Africa	Heated	D9	Validation	0.074677	0.442752	0.91589	1.41964	1.78933	1.93484	1.70648	1.22495	0.722982	0.860185	0.826779	0.0147572	-0.459459	-0.675309	-0.836603	-0.0853571	1.06643	1.53414	1.66068	1.35815	0.678803	0.162277	-0.333829	-0.435906	-0.058578	0.223615	0.511287	0.817165	0.772932	0.5303	0.173241	-0.186024	-0.13538	-0.0389473	-0.0362631	0.149588	0.301604	0.368299	0.615447	0.942349	1.03257	0.817005
19	19	D9.1.12D.49	12D	South Africa	Heated	D9	Validation	0.861652	1.18909	1.43416	1.59993	1.51632	1.2145	0.720578	0.183567	-0.00296842	0.0924167	0.0070361	-0.264125	-0.43911	-0.646379	-0.802447	-0.698576	-0.540934	-0.321698	0.0339849	0.304613	0.473568	0.648024	0.605271	0.377616	0.129635	0.00904266	0.28246	0.537193	0.342878	0.0632645	-0.247623	-0.513045	-0.462573	-0.312987	-0.0928397	0.100509	0.000324103	-0.0162294	0.256765	0.361489	0.404872	0.287239
20	20	D9.1.12D.49	12D	South Africa	Heated	D9	Validation	0.657298	0.846314	1.02431	1.06481	0.841462	0.524737	-0.0905205	-0.683061	-0.578842	-0.300564	-0.311959	-0.312929	-0.513724	-0.993542	-1.20299	-1.03047	-0.779867	-0.344504	0.17639	0.404685	0.34143	0.103115	-0.410695	-0.852588	-0.861619	-0.565084	-0.200007	0.0354609	0.112392	0.1263	-0.11032	-0.540047	-0.761315	-0.806802	-0.90916	-0.945628	-0.824922	-0.527062	-0.254428	-0.1235	0.0420734	-0.0911652
21	21	D9.1.12D.49	12D	South Africa	Heated	D9	Validation	0.419292	0.494894	0.589353	0.922696	1.2249	1.6766	1.58412	0.968169	0.750903	0.962068	0.763722	0.551605	0.775066	0.459401	-0.218704	-0.135932	0.452034	0.681768	1.00891	1.45267	1.38166	1.18982	0.986258	0.711623	0.772695	0.902129	0.985484	1.29672	1.27607	0.705081	0.262786	0.174	0.106459	0.0940029	0.287032	0.356232	0.338282	0.626522	0.813146	0.728051	0.692807	0.450244
22	22	D9.1.12D.49	12D	South Africa	Heated	D9	Validation	-1.35556	-1.32948	-1.3042	-1.13934	-0.744448	-0.304333	0.444385	0.697124	0.597336	0.241604	-0.527095	-1.12517	-1.50067	-1.91288	-1.96683	-1.61208	-1.25463	-0.735058	-0.154975	0.0516518	-0.116834	-0.342153	-0.674712	-1.26596	-1.51095	-1.2262	-0.9306	-0.818315	-0.848903	-0.9539	-1.25053	-1.59612	-1.57503	-1.37388	-1.21629	-0.937879	-0.646774	-0.383917	-0.308089	-0.408291	-0.505004	-0.856706
23	23	D9.1.12D.49	12D	South Africa	Heated	D9	Validation	-0.107985	0.304125	0.843083	1.40628	1.85988	2.01978	1.79039	1.3355	0.562435	-0.0640479	-0.419527	-0.50466	-0.347538	-0.196352	-0.0417177	0.341367	0.417901	0.194289	0.505016	0.86891	0.698483	0.632455	0.695505	0.331318	0.201783	0.702054	0.960671	0.936361	0.848823	0.424286	-0.164048	-0.312032	-0.226425	-0.163758	0.163102	0.304571	0.154894	0.205506	0.338669	0.327653	0.32425	0.226112
24	24	D9.1.12D.49	12D	South Africa	Heated	D9	Validation	-0.11844	0.193952	0.548465	0.918037	1.23104	1.38779	1.30443	1.03236	0.583376	0.339849	0.363124	0.157684	-0.120304	-0.189923	-0.240439	-0.205472	0.0145074	0.188587	0.217468	0.413024	0.661935	0.567066	0.481617	0.691781	0.753874	0.664359	0.718059	0.717373	0.379419	-0.0599414	-0.495366	-0.861068	-0.860896	-0.48935	-0.168275	-0.0105619	0.194191	0.261641	0.050593	0.0428625	0.237869	0.156253
25	25	D9.1.12D.50	12D	South Africa	Heated	D9	Training	0.972166	1.3805	1.58112	1.98858	2.32001	2.52606	2.60498	1.8027	1.18019	1.47149	1.46106	0.945525	0.880204	0.793706	0.380565	0.436195	0.96093	1.26332	1.55662	1.82238	1.74715	1.51676	1.07983	0.691781	0.713094	1.1022	1.47622	1.6155	1.64428	1.58185	1.07765	0.732036	0.777917	0.598671	0.575303	0.766938	0.935603	1.28611	1.53333	1.6078	1.80712	1.67569
26	26	D9.1.12D.50	12D	South Africa	Heated	D9	Training	-0.0487356	-0.106025	-0.149995	-0.137385	0.0408384	0.4262	0.944329	1.20712	1.13133	0.962068	0.389088	-0.288527	-0.425544	-0.450296	-0.464	0.0252752	0.504785	0.710275	0.861027	0.73548	0.437019	0.14048	-0.307093	-0.349924	0.044939	0.243913	0.47269	0.653617	0.354122	0.146357	0.259801	0.177	0.0296395	0.00717827	0.0203136	0.0126856	0.00818359	0.180245	0.276535	0.175389	0.180282	-0.0213059
27	27	D9.1.12D.50	12D	South Africa	Heated	D9	Training	-0.279635	-0.256334	-0.187828	0.0183873	0.264768	0.667446	0.724074	0.361886	0.108716	-0.275093	-0.975914	-1.43891	-1.57867	-1.51429	-1.44519	-1.22961	-0.720909	-0.48134	-0.387752	-0.0206227	0.141818	-0.0992792	-0.320461	-0.498739	-0.808292	-0.901441	-0.67696	-0.474587	-0.475066	-0.50119	-0.552078	-0.717058	-0.838135	-0.850214	-0.928018	-1.00504	-0.882558	-0.670208	-0.573571	-0.453406	-0.320725	-0.574358
28	28	D9.1.12D.50	12D	South Africa	Heated	D9	Training	-0.201112	0.0635411	0.41813	0.792133	1.1022	1.31983	1.24849	0.768452	0.412359	0.328933	0.166534	-0.124684	-0.561206	-0.784601	-0.703087	-0.379323	0.104495	0.348229	0.447506	0.563133	0.586026	0.514132	0.454881	0.427221	0.502923	0.591868	0.591239	0.553825	0.289473	-0.194608	-0.635654	-0.651054	-0.371528	-0.106779	0.257397	0.425975	0.243968	0.23638	0.330196	0.240242	0.309853	0.141699
29	29	D9.1.12D.50	12D	South Africa	Heated	D9	Training	0.0330767	-0.132251	-0.352438	-0.476767	-0.523586	-0.297538	-0.0905205	-0.351389	-0.310101	-0.147738	-0.827544	-1.51561	-1.48032	-1.57858	-1.60354	-0.926162	-0.283383	0.120169	0.45846	0.396346	0.0237378	-0.550775	-1.25288	-1.54375	-1.49213	-1.11601	-0.599766	-0.488447	-0.483498	-0.366523	-0.695351	-1.04108	-0.94056	-0.874634	-0.7071	-0.46518	-0.39789	-0.218317	-0.195118	-0.518259	-0.706558	-0.877082
30	30	D9.1.12D.50	12D	South Africa	Heated	D9	Training	-0.55529	-0.432223	-0.110518	0.411583	0.939623	1.49312	1.43728	0.661461	0.0493837	-0.326035	-0.879474	-0.996189	-0.900361	-0.864963	-0.731032	-0.768116	-0.78297	-0.324549	0.124357	0.271255	0.377979	0.386468	0.0204223	-0.34331	-0.475783	-0.382408	-0.0428607	0.135253	0.0983384	0.172144	0.0717557	-0.147021	-0.197973	-0.171897	-0.0793691	-0.142298	-0.232841	-0.0162294	0.0421202	-0.202452	-0.182516	-0.271635
31	31	D9.1.12D.50	12D	South Africa	Heated	D9	Training	0.788948	1.10043	1.25232	1.32722	1.19423	0.803359	0.451377	-0.32999	-0.728918	-0.529803	-0.549351	-0.783542	-0.934277	-1.13498	-1.12847	-0.515242	0.296883	0.784395	1.01986	0.982881	0.675992	0.252576	-0.0464175	-0.115127	-0.303255	-0.347612	-0.111785	0.135253	0.292284	0.432882	0.459786	0.231003	-0.166677	-0.440511	-0.453852	-0.493593	-0.541981	-0.30252	-0.135809	-0.179894	-0.147964	-0.286189
32	32	D9.1.12D.50	12D	South Africa	Heated	D9	Training	-0.11455	0.178202	0.498979	1.05654	1.61755	2.15909	2.26236	1.57445	0.960311	0.612752	0.162824	0.0775056	0.385038	0.649054	0.607231	0.581597	0.610288	0.379588	0.209252	0.304613	0.400471	0.386468	0.341254	0.301555	0.537429	0.989118	1.3301	1.49353	1.2845	0.811095	0.158316	-0.318032	-0.155296	0.156408	0.346303	0.555127	0.775794	0.794928	0.680405	0.790085	0.833896	0.485174
33	33	D9.1.12C.36	12C	South Africa	Unheated	D9	Training	-0.745477	-0.680069	-0.510805	-0.418047	-0.3334	-0.440247	-0.429643	-0.608167	-0.732409	-0.366061	0.262974	0.520231	0.378254	0.028661	-0.560256	-0.787082	-0.463358	-0.341653	-0.376798	-0.576581	-1.10084	-1.57209	-1.52692	-1.19982	-0.805155	-0.637575	-0.734857	-0.909791	-1.13842	-1.12868	-0.883397	-0.801064	-0.550773	0.0777232	0.397491	0.325235	0.348761	0.191472	-0.358926	-0.653605	-0.620178	-0.676237
34	34	D9.1.12C.36	12C	South Africa	Unheated	D9	Training	0.0947477	0.306105	0.411509	0.405222	0.344523	-0.0325071	-0.114993	-0.258663	-0.77778	-0.8209	-0.386144	-0.448884	-0.357713	0.141168	0.349515	0.69223	1.11298	1.04952	0.66659	0.048872	-0.451395	-0.681553	-0.63795	-0.108513	0.346079	0.212017	0.0233062	-0.166895	-0.59312	-0.759063	-0.596851	-0.630053	-0.570689	-0.101352	0.262785	0.366564	0.532149	0.550739	0.112727	-0.337798	-0.481969	-0.533607
35	35	D9.1.12C.36	12C	South Africa	Unheated	D9	Training	-0.601548	-0.506666	-0.265562	0.116248	0.562318	0.949466	1.04572	0.483142	-0.153045	0.183384	0.789687	0.969927	1.4432	1.58447	1.13819	0.894529	0.690967	0.507872	0.485846	0.413024	0.49606	0.809939	1.02636	1.19445	1.14285	0.675958	0.263161	0.0576369	-0.154634	-0.486864	-0.689381	-0.714058	-0.567844	0.140128	0.992893	1.29905	1.45695	1.35348	0.443167	-0.210911	-0.196913	-0.123184
36	36	D9.1.12C.36	12C	South Africa	Unheated	D9	Training	-0.347319	-0.33054	-0.353438	-0.269992	-0.0358497	0.184954	0.514307	0.279859	-0.240298	-0.347867	0.214754	0.816542	1.02265	1.26302	1.27481	0.910333	0.923694	1.0039	0.494061	0.0655507	0.0181149	-0.220716	-0.143335	0.526431	0.493513	-0.193932	-0.616307	-1.0373	-1.46447	-1.24616	-0.602821	-0.294031	-0.189438	0.254086	0.701927	0.805684	0.919884	1.01947	0.810322	0.530672	0.399113	0.199915
37	37	D9.1.12C.36	12C	South Africa	Unheated	D9	Training	0.222589	0.350838	0.541826	0.577215	0.531642	0.263104	0.0598124	0.0373458	-0.334532	-0.846371	-0.860927	-0.630157	-0.28649	0.485116	1.02951	1.32441	1.4419	1.02386	0.324271	-0.237446	-0.426092	-0.597481	-0.658002	-0.267249	0.11395	0.0264405	-0.147625	-0.227879	-0.269877	-0.0914591	0.122498	0.158999	0.137756	0.23238	0.300503	0.1935	0.175853	0.0848145	-0.398466	-0.676163	-0.510762	-0.417175
38	38	D9.1.12C.36	12C	South Africa	Unheated	D9	Training	-0.296757	0.0593626	0.284493	0.618444	0.939623	0.976648	1.13312	0.311956	-0.505549	-0.446112	-0.341633	-0.4698	-0.262749	0.240816	0.687962	1.35918	1.88873	1.59971	0.940445	0.171183	-0.695991	-1.12682	-0.611214	0.109749	0.49665	0.65566	0.467176	-0.0393831	-0.407607	-0.452481	-0.364033	-0.366035	-0.271948	0.194394	0.491785	0.469886	0.634323	0.792122	0.510949	0.226143	0.163006	0.098037
39	39	D9.1.12C.36	12C	South Africa	Unheated	D9	Training	0.652348	0.791692	0.914181	1.06625	1.18503	1.13635	1.17507	0.818381	0.43679	0.823797	1.55008	1.9983	2.37249	2.3463	2.03243	1.86809	1.67773	1.41156	1.38409	1.39707	1.33387	1.84994	2.48347	2.38827	2.03686	1.60964	1.04614	0.509473	0.326014	0.4644	0.549332	0.64503	0.965697	1.50219	2.10287	2.29352	2.14334	1.82221	1.02214	0.195127	0.0593496	0.32799
40	40	D9.1.12C.36	12C	South Africa	Unheated	D9	Training	0.229106	0.642356	1.10313	1.41889	1.61141	1.37759	1.19605	0.918239	0.168049	-0.449751	-0.248902	0.342443	0.846289	1.58125	2.11938	2.14309	1.94459	1.35455	0.611819	0.21288	0.0462293	-0.0619141	0.16747	0.589264	0.656631	0.432389	0.376197	0.526105	0.413149	0.212258	0.447847	0.465019	0.151981	0.449441	0.89321	0.945169	1.16091	1.13455	0.570259	0.429162	0.471097	0.263953
41	41	D9.1.12B.25	12B	South Africa	Heated	D9	Test	0.247621	0.313932	0.284322	0.174887	0.0316358	-0.260162	-0.202396	-0.0767781	-0.114653	-0.278732	-0.449201	-0.787028	-0.886795	-0.578875	-0.454685	-0.246564	0.0951861	0.0945121	0.0202921	-0.00394401	-0.299578	-0.525865	-0.280357	-0.250714	-0.431867	-0.434601	-0.591495	-0.876527	-0.958525	-1.03126	-1.3162	-1.3981	-1.25353	-1.17581	-1.06272	-0.914631	-0.659873	-0.291293	-0.313738	-0.535178	-0.648971	-0.79849
42	42	D9.1.12B.25	12B	South Africa	Heated	D9	Test	-0.0282946	0.03246	0.252524	0.427809	0.55925	0.609683	0.577237	0.547337	0.346046	0.263436	-0.482584	-1.34131	-1.38875	-1.19927	-0.858338	-0.36984	-0.255456	-0.384415	-0.450739	-0.768386	-1.14301	-0.936881	-0.373933	-0.105206	0.0606234	-0.0518496	-0.354397	-0.457955	-0.413228	-0.426694	-0.61476	-0.876069	-1.0942	-1.27891	-1.23515	-1.03087	-0.874699	-0.661787	-0.695014	-0.918658	-0.942665	-0.763561
43	43	D9.1.12B.25	12B	South Africa	Heated	D9	Test	-0.423163	-0.542694	-0.565273	-0.562934	-0.508249	-0.409666	-0.331752	-0.226566	-0.146064	0.0778618	-0.0894043	-0.427968	-0.639212	-0.999971	-1.05395	-0.872427	-0.897782	-0.923207	-0.730071	-0.751707	-1.14582	-1.1673	-0.78834	-0.601256	-0.469509	-0.750661	-1.04088	-0.965231	-0.862957	-0.968226	-1.37888	-1.59912	-1.55512	-1.67233	-1.69854	-1.45966	-1.04237	-0.535483	-0.469073	-0.662064	-0.847647	-0.914922
44	44	D9.1.12B.25	12B	South Africa	Heated	D9	Test	0.146806	0.531579	0.950871	1.22303	1.41202	1.33682	1.53168	1.77417	1.81191	1.97727	1.73184	1.40917	1.23971	0.690843	0.405405	0.619528	0.616494	0.439453	0.45846	0.354649	0.133384	0.230779	0.521721	0.731465	0.973455	0.97462	0.861421	0.886465	0.778553	0.673563	0.656786	0.49202	0.359678	0.324631	0.235844	0.0540145	0.147035	0.533898	0.615447	0.527852	0.453821	0.226112
45	45	D9.1.12B.25	12B	South Africa	Heated	D9	Test	-0.111539	-0.0422934	0.0108643	0.0396931	0.154337	0.171363	0.36747	0.262027	-0.404335	-0.759042	-0.938822	-1.09031	-0.886795	-0.967826	-1.13779	-0.856622	-0.509904	-0.430027	-0.532895	-0.654415	-0.895603	-1.21712	-1.20275	-0.97164	-0.651448	-0.565084	-0.685231	-0.768419	-1.01474	-1.18599	-1.25352	-1.3171	-1.10273	-0.983165	-1.11391	-1.11094	-0.900897	-0.628106	-0.641353	-0.656425	-0.453175	-0.492856
46	46	D9.1.12B.25	12B	South Africa	Heated	D9	Test	-0.403563	-0.212181	-0.0193122	0.194938	0.427347	0.45678	0.699601	0.754186	0.618277	0.761939	0.837907	0.596923	0.50035	0.327607	0.0949031	0.322402	0.507888	0.422349	0.335225	0.110027	-0.173063	-0.357721	-0.250279	-0.201109	-0.0868099	0.142426	0.117043	0.115849	0.0702303	-0.00263633	-0.184942	-0.489043	-0.445502	-0.413378	-0.300287	-0.157796	-0.193543	0.0118384	-0.0764991	-0.385733	-0.240103	-0.0358599
47	47	D9.1.12B.25	12B	South Africa	Heated	D9	Test	0.25922	0.282304	0.326721	0.373104	0.393604	0.463576	0.4304	0.568735	0.660159	0.521785	0.0626748	-0.518604	-0.890187	-1.19605	-1.06637	-0.391966	0.0672589	0.0146909	-0.431569	-1.04914	-1.32013	-1.19221	-0.774972	-0.330082	0.107677	-0.04895	-0.663176	-0.948599	-0.969768	-0.830694	-0.60879	-0.606051	-0.667425	-0.760677	-0.979207	-1.09545	-0.866839	-0.440052	-0.285495	-0.213731	-0.16524	-0.2891
48	48	D9.1.12B.25	12B	South Africa	Heated	D9	Test	-0.928623	-0.586374	0.0450869	0.610032	1.093	1.19071	1.01076	0.839779	0.241342	0.0305586	0.218463	0.272723	0.544441	0.350108	0.00485759	0.221252	0.259646	-0.0964885	-0.423353	-0.601599	-0.771899	-1.04898	-1.21612	-1.35856	-1.15649	-0.785456	-0.770697	-0.804455	-0.702741	-0.684566	-0.9222	-1.27809	-1.34457	-1.16495	-1.01154	-0.909465	-0.885178	-0.790899	-0.601813	-0.526718	-0.499245	-0.510321
49	49	D9.1.10A.16	10A	South Africa	Unheated	D9	Training	1.2903	1.27429	1.18274	1.13942	1.07153	1.17372	1.39183	1.67074	2.1679	2.6104	2.1584	1.39871	1.01247	0.539762	0.538921	1.14424	1.39225	1.35455	1.38409	0.907827	0.417339	0.685389	0.982916	1.05555	1.3091	1.23559	0.960671	0.892009	0.500284	-0.0226931	0.0508617	0.225003	0.342607	0.612237	0.653433	0.392395	0.254448	0.427241	0.542016	0.736511	1.09304	0.927616
50	50	D9.1.10A.16	10A	South Africa	Unheated	D9	Training	0.352728	0.57985	0.750159	0.789379	0.691154	0.436393	0.290556	0.51524	0.862587	1.22406	1.44251	1.41962	1.28719	0.73906	0.504766	0.774414	0.75613	0.53923	0.359872	0.0711103	-0.257406	-0.314129	-0.00631361	0.261871	0.433912	0.322203	0.18321	0.298801	0.342878	0.329733	0.203089	-0.00901219	-0.132535	-0.256009	-0.294899	-0.336027	-0.25118	-0.0162294	-0.0369594	-0.210911	-0.30057	-0.262903
51	51	D9.1.10A.16	10A	South Africa	Unheated	D9	Training	-0.224751	-0.0117838	0.385016	0.831419	1.19423	1.32662	1.11564	0.604399	-0.00296842	0.0232812	0.066384	-0.302471	-0.276315	-0.18028	-0.085188	0.442517	0.765439	0.467961	0.30784	0.193421	-0.234915	-0.192692	0.35128	0.394151	0.264521	0.197519	0.0315771	0.0216009	0.213581	0.266697	0.232938	0.282007	0.194659	0.0315977	-0.100922	-0.217206	-0.25118	-0.305327	-0.486018	-0.642327	-0.579867	-0.495767
52	52	D9.1.10A.16	10A	South Africa	Unheated	D9	Training	0.400625	0.355871	0.336272	0.370297	0.402806	0.521339	0.517803	0.490275	0.534514	0.532701	0.244428	0.0635615	-0.0117743	-0.157778	0.141478	0.76177	0.864736	0.624753	0.543355	0.47418	0.386413	0.451857	0.474933	0.367695	0.430775	0.371497	0.304516	0.517789	0.649256	0.653506	0.423968	-0.0150126	-0.0841669	0.110282	0.198126	0.0927603	0.126076	0.213926	-0.0680263	-0.244748	-0.110532	-0.0795219
53	53	D9.1.10A.16	10A	South Africa	Unheated	D9	Training	-0.347537	0.186259	0.889764	1.75349	2.57155	3.18524	3.26225	2.81912	2.2028	2.03913	2.08792	2.00528	1.79592	1.18909	0.837003	0.935621	0.96093	0.978246	1.01439	1.08573	1.1202	1.21784	1.70479	2.06749	1.83923	1.46756	1.33286	1.3882	1.41661	1.34403	1.12541	0.774039	0.533233	0.406029	0.241232	0.134089	0.262307	0.598454	0.779255	0.815462	1.07576	1.274
54	54	D9.1.10A.16	10A	South Africa	Unheated	D9	Training	0.772256	1.09907	1.57107	2.03519	2.25866	2.25763	1.62957	1.01453	0.625258	0.838352	1.40171	1.4754	1.13796	0.722987	0.569971	0.543666	0.669246	0.784395	0.658375	0.652086	0.678803	0.741436	0.982916	0.923271	0.549977	0.10763	-0.114542	-0.0255231	0.146122	0.289619	0.161301	-0.105018	-0.286173	-0.293994	0.0310901	0.335568	0.647422	1.12893	1.32999	1.24406	1.19381	1.13137
55	55	D9.1.10A.16	10A	South Africa	Unheated	D9	Training	-0.0834966	0.084638	0.281436	0.567964	0.835327	1.00723	1.02474	0.533071	0.20644	0.234326	0.266683	0.631783	0.785241	0.465829	0.296729	0.429873	0.38687	0.205692	0.299624	0.318512	0.28239	0.557724	0.665427	0.503282	0.650357	0.670159	0.403766	0.404137	0.545256	0.427151	0.00907379	-0.333033	-0.340231	-0.239729	-0.0847573	-0.0286433	0.249208	0.696691	0.496828	0.279718	0.433666	0.636536
56	56	D9.1.10A.16	10A	South Africa	Unheated	D9	Training	0.612438	0.879619	1.09544	1.32467	1.61141	1.68679	2.09455	2.12367	1.48034	1.2568	1.04933	0.589951	0.432519	0.369395	0.3402	0.619528	0.75613	0.581991	0.767917	0.949524	0.583214	0.641796	1.13999	1.06217	0.973455	0.968821	0.858664	0.883693	0.938769	0.879861	0.710514	0.567025	0.308465	0.104856	0.173879	0.141838	0.186332	0.444082	0.29348	-0.131959	-0.257379	-0.14356
57	57	D9.1.12D.50	12D	South Africa	Heated	D9	Training	1.43322	1.64224	1.74986	1.87421	1.87215	1.8295	1.73095	1.38187	1.26046	1.41691	1.27189	0.945525	0.629229	0.147597	0.125953	0.780735	1.28054	1.12649	0.825426	0.643747	0.245842	-0.177123	0.000370376	0.301555	0.433912	0.545474	0.287974	-0.144719	-0.295174	-0.366523	-0.680427	-0.663055	-0.314625	-0.171897	0.0176194	0.0953434	0.112977	0.413207	0.482706	0.446081	0.848292	1.10517
58	58	D9.1.12D.50	12D	South Africa	Heated	D9	Training	0.0686734	-0.0158092	-0.253591	-0.34472	-0.189226	0.0150625	0.626183	0.618664	-0.0553206	-0.457029	-0.593862	-0.640615	-0.462851	-0.357076	-0.134868	0.303436	0.445828	0.359632	0.362611	0.554794	0.588837	0.722754	1.14333	1.11838	0.857391	0.362798	-0.0979998	-0.155807	-0.216472	-0.266239	-0.402836	-0.654054	-0.744244	-0.817655	-0.963042	-1.0722	-0.932335	-0.580391	-0.373048	-0.343437	-0.407106	-0.489945
59	59	D9.1.12D.50	12D	South Africa	Heated	D9	Training	0.616331	0.840211	1.15864	1.4063	1.43963	1.30624	0.863918	0.597266	0.457731	0.33621	-0.178426	-0.842804	-0.978367	-1.0289	-0.979433	-0.698576	-0.419916	-0.0993393	-0.0700801	-0.270804	-0.53855	-0.603709	-0.280357	-0.330082	-0.413045	-0.414303	-0.506029	-0.363707	-0.224904	-0.208934	-0.277472	-0.396037	-0.448347	-0.47307	-0.513123	-0.584	-0.450287	-0.201476	-0.330683	-0.501341	-0.510762	-0.72572
60	60	D9.1.12D.50	12D	South Africa	Heated	D9	Training	-0.981976	-0.726934	-0.229012	0.246004	0.632871	0.755789	0.657648	0.436779	0.227381	0.332572	0.0923487	-0.190918	0.039099	0.173312	0.290519	0.410908	0.0610528	-0.264683	-0.308334	-0.370876	-0.549796	-0.510296	-0.246937	-0.369766	-0.510289	-0.625977	-0.591495	-0.288863	-0.227715	-0.263374	-0.304336	-0.459042	-0.550773	-0.63044	-0.790618	-0.901716	-0.764666	-0.600038	-0.627232	-0.518259	-0.349519	-0.489945
61	61	D9.1.12D.50	12D	South Africa	Heated	D9	Training	-0.981093	-0.61832	-0.0266927	0.502044	0.792382	0.715016	0.332509	-0.187336	-0.107673	0.569088	0.852744	0.77471	1.12779	0.973716	0.455085	0.647977	0.638215	0.288363	0.299624	0.193421	-0.240537	-0.522751	-0.397327	-0.406143	-0.315802	-0.133039	-0.307528	-0.311039	-0.118094	-0.194608	-0.408805	-0.43804	-0.31178	-0.226163	-0.130557	-0.196542	-0.329774	-0.173409	-0.14993	-0.365995	-0.323604	-0.297832
62	62	D9.1.12D.50	12D	South Africa	Heated	D9	Training	0.61438	0.814358	1.03285	1.13743	0.994839	0.558715	0.017859	-0.533274	-0.788251	-0.573467	-0.597571	-0.950871	-0.859663	-0.585304	-0.43295	-0.0284605	0.396179	0.356782	0.121618	0.0711103	0.0659094	0.342875	0.892683	0.731465	0.364901	0.226515	0.0233062	-0.122543	-0.0815532	-0.0370193	-0.372987	-0.73506	-0.866586	-0.947892	-0.868748	-0.806143	-0.665113	-0.327781	-0.257252	-0.272945	-0.179637	-0.198865
63	63	D9.1.12D.50	12D	South Africa	Heated	D9	Training	0.0437608	-0.0358582	-0.0442053	0.0723555	0.169674	0.280093	0.0912774	-0.433415	-0.673076	-0.380616	-0.156171	-0.183946	-0.354321	-0.594947	-0.498155	-0.173863	-0.038244	0.148676	0.559787	0.718801	0.366733	0.212097	0.551799	0.820754	1.04247	1.07321	0.773198	0.642529	0.559311	0.246641	0.00907379	0.0329906	0.177588	0.251372	0.373244	0.245161	-0.107089	-0.170602	-0.299616	-0.382913	-0.0903768	0.0660182
64	64	D9.1.12D.50	12D	South Africa	Heated	D9	Training	0.608377	0.886146	1.21129	1.55459	1.71264	1.70718	1.40931	0.918239	0.841646	1.28591	1.46106	1.59393	1.82645	1.55875	1.2686	1.22959	1.20607	1.20061	1.29098	1.18025	0.822187	0.825508	0.9896	0.97949	0.957771	0.774545	0.753899	0.997345	1.00061	0.733733	0.477695	0.258005	0.0865428	-0.0226677	-0.149416	-0.206874	-0.0835104	0.107269	0.115551	0.113355	0.263784	0.377474
65	65	D9.1.12C.8	12C	South Africa	Unheated	D9	Training	-0.278378	0.0453414	0.603373	1.17174	1.62061	1.92804	1.81836	1.83123	1.84681	1.98818	1.77264	1.00479	0.625838	0.414398	0.293624	0.483609	0.557537	0.442304	0.214729	-0.0734387	-0.218046	-0.142872	0.307834	0.738079	0.954634	1.01811	0.919317	0.772813	0.640824	0.5303	0.212044	-0.102018	-0.0471798	-0.036234	-0.195216	-0.364441	-0.452906	-0.361463	-0.22901	-0.120681	-0.027031	0.0485534
66	66	D9.1.12C.8	12C	South Africa	Unheated	D9	Training	-0.684326	-0.363162	0.0714388	0.617172	1.11447	1.42516	1.55964	1.13935	1.00568	1.51515	1.56121	1.48934	1.66704	1.09908	0.582391	0.790218	0.815088	0.650409	0.800779	0.746599	0.439831	0.623113	0.849237	0.635562	0.578209	0.464285	0.274189	0.262765	0.334446	0.35552	0.0628011	-0.396037	-0.658889	-0.690132	-0.443076	-0.196542	-0.028494	0.253221	0.338669	0.231783	0.286818	0.654
67	67	D9.1.12C.8	12C	South Africa	Unheated	D9	Training	0.445945	0.717368	1.11118	1.49801	1.63595	1.58486	0.989778	0.272726	0.0982458	0.441733	0.652445	0.478398	-0.00499118	-0.874606	-1.34583	-1.09369	-0.627819	-0.119295	0.318794	0.287934	-0.212423	-0.591254	-0.631266	-0.386301	0.251973	0.597668	0.461662	0.429085	0.477797	0.387038	0.331438	0.300008	0.109304	-0.0145279	-0.0874514	-0.367024	-0.484344	-0.254805	-0.223361	-0.337798	-0.306328	-0.370602
68	68	D9.1.12C.8	12C	South Africa	Unheated	D9	Training	-0.130197	0.00293356	0.266561	0.470593	0.494832	0.416006	-0.0695438	-0.451247	-0.460177	-0.493416	-0.660628	-0.651073	-0.422152	-0.292786	-0.0324026	0.464643	0.635112	0.490767	0.387258	0.215659	-0.0128109	0.0844327	0.438172	0.48344	0.295889	-0.04895	-0.392994	-0.435779	-0.34858	-0.38085	-0.495366	-0.609051	-0.641818	-0.633153	-0.763677	-0.981791	-0.955914	-0.698276	-0.709136	-0.743836	-0.502124	-0.559804
69	69	D9.1.12C.8	12C	South Africa	Unheated	D9	Training	0.892141	1.26063	1.71202	2.13597	2.40283	2.50907	2.32879	2.11654	1.84332	1.75895	1.59088	1.30807	1.22275	1.00265	0.895998	1.16005	1.53189	1.63677	1.45529	1.20248	0.765958	0.539042	1.04641	1.42594	1.39066	1.32837	1.23085	1.25791	1.26201	1.20937	1.19107	1.20907	1.18477	0.867284	0.561833	0.529297	0.726017	1.1149	1.1803	1.05796	1.16214	1.14302
70	70	D9.1.12C.8	12C	South Africa	Unheated	D9	Training	0.424003	0.945651	1.62068	2.24265	2.57768	2.49548	2.05959	1.56019	1.29188	1.63887	1.5575	1.01176	0.656362	-0.032414	-0.42674	-0.101162	0.237925	0.513573	0.787086	0.777177	0.611329	0.613772	0.548457	0.556194	0.907581	0.928226	0.844879	1.05279	1.15801	1.38701	1.5612	1.21807	0.951472	0.799453	0.486397	0.320069	0.479753	0.693885	0.62392	0.282538	-0.110532	-0.294921
71	71	D9.1.12C.8	12C	South Africa	Unheated	D9	Training	-0.113432	-0.023665	0.171672	0.42226	0.657411	0.769381	0.734562	0.208532	-0.264729	-0.224151	-0.119078	0.0705336	0.249375	0.096165	0.129058	0.739643	1.22779	1.21771	1.06094	0.824433	0.61414	0.467425	0.424804	0.390844	0.336669	0.284508	0.00125058	-0.280547	-0.438526	-0.369389	-0.190911	-0.117019	0.0751621	0.134702	0.0526431	-0.121633	-0.266898	-0.159375	-0.223361	-0.284224	-0.145085	-0.213419
72	72	D9.1.12C.8	12C	South Africa	Unheated	D9	Training	0.231716	0.792338	1.64143	2.54773	3.29548	3.7085	3.44755	2.84765	1.94802	1.54062	1.32011	1.31853	1.46694	1.33052	1.41143	1.57729	1.70876	1.74795	1.71272	1.94469	1.98612	2.03676	2.21277	2.12702	1.97726	1.79522	1.78224	1.93705	1.83261	1.56179	1.36121	1.21507	0.908794	0.598671	0.472927	0.330401	0.37496	0.688271	0.832916	0.93953	1.22261	1.22161
73	73	E3.1.1B.8	1B	South Africa	Heated	E3	Training	-0.0516356	0.0318535	0.167965	0.20049	0.22489	0.133987	0.203153	0.0373458	-0.324062	-0.79179	-1.52488	-1.55395	-1.20899	-0.951754	-0.628566	-0.202311	-0.143747	-0.464236	-0.647914	-0.985209	-1.51131	-1.67796	-1.3264	-1.06424	-0.83025	-0.715865	-0.905788	-0.923651	-0.761768	-0.853616	-0.993836	-0.792063	-0.621902	-0.836648	-1.13816	-1.28917	-1.1655	-0.818967	-0.788215	-0.853805	-0.65473	-0.600556
74	74	E3.1.1B.8	1B	South Africa	Heated	E3	Training	-1.2854	-1.10476	-0.779468	-0.617442	-0.495978	-0.68489	-0.642906	-0.661663	-0.718448	-0.329674	-0.211809	-0.333845	-0.381454	-0.476011	-0.35843	-0.271851	-0.180983	-0.127847	-0.346674	-0.643295	-1.14582	-1.59077	-1.64389	-1.62643	-1.3792	-1.31319	-1.20078	-0.721295	-0.475066	-0.49546	-0.534169	-0.519045	-0.462573	-0.454077	-0.610112	-0.932713	-1.09214	-1.16701	-1.44627	-1.59257	-1.36881	-1.17981
75	75	E3.1.1B.8	1B	South Africa	Heated	E3	Training	-0.902429	-0.515435	0.174776	0.664301	0.862935	0.613081	-0.0555594	-0.319291	-0.345003	-0.235067	-0.30825	-0.501174	-0.805398	-1.25391	-1.28994	-0.938806	-0.525419	-0.273235	-0.343935	-0.71835	-1.37355	-1.95819	-1.92128	-1.60658	-1.18472	-0.973932	-1.02158	-0.968003	-0.975389	-1.05418	-1.14606	-1.20909	-1.06859	-0.831222	-0.704406	-0.731234	-0.665113	-0.482154	-0.508612	-0.709999	-0.856285	-0.879993
76	76	E3.1.1B.8	1B	South Africa	Heated	E3	Training	-1.06356	-0.99039	-0.653875	-0.255732	0.154337	0.416006	0.273075	-0.415583	-1.2315	-1.50134	-1.75115	-1.75963	-1.38535	-1.38571	-1.43587	-1.11582	-1.13051	-1.29951	-0.973802	-0.698891	-0.763465	-0.569457	-0.113257	0.0237669	-0.0146617	-0.153337	-0.384723	-0.419147	-0.334526	-0.558495	-1.00279	-1.3501	-1.5352	-1.49326	-1.32405	-1.21685	-1.13144	-0.956499	-0.94355	-1.04554	-1.00025	-0.903279
77	77	E3.1.1B.8	1B	South Africa	Heated	E3	Training	-0.319964	-0.164071	0.0398454	0.383906	0.678884	0.925681	0.787004	0.276293	-0.114653	-0.457029	-1.03526	-1.2681	-0.890187	-0.813531	-0.687562	-0.26553	-0.345443	-0.25328	-0.168668	-0.621057	-1.09521	-1.2576	-1.12588	-1.1436	-0.914946	-0.797055	-1.02709	-0.962459	-0.944471	-1.18025	-1.2177	-0.930072	-0.653199	-0.616873	-0.728653	-1.0102	-1.20742	-1.03228	-1.05935	-1.27394	-1.06936	-0.996425
78	78	E3.1.1B.8	1B	South Africa	Heated	E3	Training	1.3768	1.76883	2.02519	2.05319	1.70344	0.901896	0.164696	-0.561805	-0.844093	-0.464306	-0.40469	-0.72428	-0.893578	-1.33749	-1.49487	-0.976737	-0.724012	-0.772117	-0.817705	-1.00189	-1.13458	-1.1891	-1.06573	-0.988175	-1.07806	-1.232	-1.37998	-1.3838	-1.18058	-0.89946	-0.928169	-1.20309	-1.19662	-1.12425	-1.17318	-1.11353	-0.945434	-0.723537	-0.658299	-0.667704	-0.660489	-0.772293
79	79	E3.1.1B.8	1B	South Africa	Heated	E3	Training	-0.326932	-0.425182	-0.637529	-0.870042	-0.956107	-0.963512	-0.49607	-0.066079	0.140127	0.227049	0.0700933	-0.00615894	0.00857504	-0.0742022	0.135268	0.325563	-0.041347	-0.5184	-0.834136	-1.10196	-1.48038	-1.82742	-1.71073	-1.54375	-1.32901	-1.2581	-1.34414	-1.13432	-0.798309	-0.67597	-0.8237	-0.786063	-0.633283	-0.809515	-1.00345	-1.14711	-1.21528	-0.939658	-0.745851	-0.873543	-0.910993	-0.938209
80	80	E3.1.1B.8	1B	South Africa	Heated	E3	Training	-0.713252	-0.372513	0.106573	0.396825	0.458022	0.127191	-0.286303	-0.533274	-0.449707	-0.253261	-0.245193	0.0321873	0.239201	-0.218853	-0.526101	-0.208633	0.0145074	-0.156354	-0.374059	-0.568241	-0.808448	-1.07389	-1.2228	-1.22628	-0.886714	-0.736163	-0.985739	-0.987407	-0.76739	-0.741871	-0.928169	-1.18209	-1.35026	-1.41729	-1.42913	-1.46482	-1.39866	-1.05474	-1.05935	-1.41211	-1.3976	-1.18563
81	81	E3.1.1B.18	1B	South Africa	Heated	E3	Training	-0.662526	-0.541893	-0.147464	0.16734	0.304646	0.432996	-0.240853	-0.397751	-0.306611	-0.944616	-1.38022	-1.31342	-1.55832	-1.65572	-1.61286	-1.53622	-1.27014	-1.03724	-0.979279	-1.02691	-1.12895	-1.4164	-1.64389	-1.6595	-1.45449	-1.1943	-0.936114	-0.638135	-0.505985	-0.406637	-0.30732	-0.384037	-0.58776	-0.806802	-1.17857	-1.59914	-1.89381	-2.12973	-2.09303	-1.73073	-1.11831	-0.58018
82	82	E3.1.1B.18	1B	South Africa	Heated	E3	Training	0.48324	0.491653	0.409249	0.139587	-0.302724	-0.827599	-1.34563	-1.71374	-1.74804	-1.92343	-2.08498	-1.90604	-1.74486	-1.3182	-0.619251	-0.0663916	0.079671	-0.150653	-0.661607	-1.1242	-1.30888	-1.51915	-1.59042	-1.61651	-1.63957	-1.34509	-1.1098	-1.06225	-0.823606	-0.718949	-0.850563	-0.864068	-1.07997	-1.33046	-1.35908	-1.49065	-1.62135	-1.40558	-1.20056	-1.0822	-0.815974	-0.79849
83	83	E3.1.1B.18	1B	South Africa	Heated	E3	Training	-0.0755373	-0.0932235	-0.0883383	-0.173126	-0.422358	-0.630525	-1.24773	-1.77437	-1.65381	-1.52681	-1.2504	-0.584839	-0.167786	-0.157778	-0.228019	-0.54053	-1.10879	-1.34227	-1.33255	-1.31044	-1.18518	-1.12059	-1.13257	-1.31226	-1.49213	-1.44367	-1.34966	-1.30619	-1.02598	-0.655914	-0.626699	-0.606051	-0.698722	-1.16224	-1.49109	-1.46224	-1.40914	-1.38032	-1.40955	-1.4544	-1.39184	-1.53492
84	84	E3.1.1B.18	1B	South Africa	Heated	E3	Training	0.191912	0.110849	0.0226337	-0.0971206	-0.290454	-0.423258	-0.796735	-1.29648	-1.4444	-1.4977	-1.42844	-1.10077	-0.913928	-0.954968	-1.144	-1.30863	-1.46874	-1.53327	-1.35994	-1.13532	-1.05867	-1.01473	-0.945414	-1.30234	-1.60506	-1.33639	-1.04639	-0.890387	-0.539715	-0.317814	-0.41776	-0.450041	-0.638973	-0.937039	-1.08697	-1.19618	-1.30697	-1.47295	-1.59596	-1.56437	-1.44079	-1.47962
85	85	E3.1.1B.18	1B	South Africa	Heated	E3	Training	-0.795975	-0.59718	-0.246143	-0.045264	0.0715136	0.0388474	-0.184916	-0.32999	-0.53347	-1.17749	-1.65842	-1.40405	-1.1649	-1.03854	-0.957698	-0.992542	-1.23911	-1.58743	-1.92408	-1.86084	-1.58722	-1.39772	-0.644634	-0.207723	-0.554205	-0.878244	-1.02158	-1.15927	-1.12155	-0.78485	-0.32523	-0.321033	-0.923489	-1.33046	-1.61771	-1.90394	-1.75496	-1.38874	-1.20621	-1.00043	-0.928269	-1.31079
86	86	E3.1.1B.18	1B	South Africa	Heated	E3	Training	-0.873973	-0.813602	-0.599801	-0.376354	-0.112538	0.157771	0.0737968	0.126505	-0.205397	-0.846371	-1.19476	-1.167	-0.808789	-0.48244	-0.594411	-0.723863	-0.838824	-1.06289	-1.00666	-0.679433	-0.521681	-0.874606	-1.43334	-1.73556	-1.95012	-2.0149	-1.81558	-1.5529	-1.31269	-1.03699	-0.644609	-0.258028	-0.308935	-0.619587	-0.892995	-1.23493	-1.548	-1.67223	-1.7287	-1.63486	-1.40336	-1.43887
87	87	E3.1.1B.18	1B	South Africa	Heated	E3	Training	-0.102156	-0.0167326	0.0352458	-0.0567389	-0.253644	-0.572762	-0.838689	-1.05753	-1.12679	-1.2721	-1.45812	-1.30296	-1.06316	-0.864963	-0.737242	-0.723863	-0.848133	-0.843386	-0.735548	-0.693332	-0.715671	-1.02718	-1.44337	-1.64627	-1.89993	-1.86992	-1.47923	-1.3145	-1.13561	-0.604339	-0.31329	-0.447041	-0.58207	-0.768816	-1.15702	-1.43124	-1.50608	-1.62451	-1.7174	-1.68562	-1.55597	-1.39229
88	88	E3.1.1B.18	1B	South Africa	Heated	E3	Training	0.32635	0.395314	0.404214	0.220482	-0.0695925	-0.501408	-0.726813	-0.97907	-1.10585	-1.1593	-1.22814	-0.992703	-0.835922	-0.906751	-0.858338	-0.761794	-1.06845	-1.33657	-1.29695	-1.44943	-1.73622	-1.78382	-1.5336	-1.43462	-1.1659	-0.863746	-0.812051	-0.688031	-0.475066	-0.312084	-0.244639	-0.369036	-0.738554	-1.10797	-1.41027	-1.55523	-1.57157	-1.60206	-1.65809	-1.70254	-1.59052	-1.5029
89	89	D9.1.12C.16	12C	South Africa	Unheated	D9	Training	0.128711	0.370774	0.868136	1.43959	1.99792	2.611	2.52108	2.05235	1.33376	0.645501	0.274102	0.405192	0.802199	1.07658	0.989149	0.907172	0.737512	0.473662	0.510493	0.86335	1.19611	1.51365	1.91199	1.96167	1.5475	1.28778	1.26394	1.26069	1.5712	2.0804	2.31636	2.22013	1.80217	1.32854	1.04678	0.854762	0.964421	1.20472	0.971305	0.787265	0.937552	0.924705
90	90	D9.1.12C.16	12C	South Africa	Unheated	D9	Training	0.0871538	0.235799	0.507388	0.740358	0.890543	1.03101	0.773019	0.525939	0.300674	-0.293287	-0.597571	-0.368705	-0.415369	-0.350647	-0.122448	-0.170702	-0.258559	-0.17916	-0.152237	-0.254125	-0.344561	-0.3982	-0.307093	-0.224258	-0.268749	-0.144638	-0.026319	-0.0920511	-0.0281479	0.18074	0.244877	0.161999	-0.032954	-0.139338	-0.0524278	-0.0570569	-0.156866	-0.221124	-0.576395	-1.04554	-1.08087	-1.04009
91	91	D9.1.12C.16	12C	South Africa	Unheated	D9	Training	-0.253582	-0.0944016	0.227164	0.743168	1.31693	1.9994	2.08756	1.64935	1.04756	0.641862	0.28152	0.297125	0.931078	1.34017	1.46732	1.79855	1.53809	0.847111	0.70493	0.440822	-0.195554	-0.286105	-0.196807	-0.412757	-0.0554411	0.449787	0.44512	0.506701	0.69704	0.69362	0.862741	1.27207	1.34695	1.17117	1.02522	0.831514	0.778413	0.685464	0.429045	0.364309	0.335767	0.25522
92	92	D9.1.12C.16	12C	South Africa	Unheated	D9	Training	-0.885454	-0.678147	-0.28884	0.150626	0.60833	0.983444	0.96181	0.861178	0.569415	0.514507	1.02337	1.41265	1.55852	1.45589	1.05125	0.774414	0.625803	0.231348	-0.0454331	-0.0345217	-0.0353024	0.028385	0.331228	0.460291	0.223741	-0.0315522	-0.202764	-0.172439	0.272608	0.728003	1.02392	1.19707	0.934401	0.604097	0.445985	0.214164	-0.0704113	-0.38111	-0.607462	-0.523899	-0.191154	0.159164
93	93	D9.1.12C.16	12C	South Africa	Unheated	D9	Training	-0.378764	0.000962417	0.593076	1.36421	2.08688	2.79449	2.70287	2.23066	1.68626	1.12217	0.418762	-0.0898235	-0.35093	-0.328146	-0.0448227	0.170678	0.107598	0.0745568	0.0613704	-0.0706589	0.0293607	0.420719	0.675453	0.609106	0.512334	0.322203	0.0426049	0.204553	0.719526	0.957223	1.00601	0.888046	0.379594	-0.0932126	-0.281428	-0.284366	-0.0939898	0.270062	0.595677	0.756249	0.796464	0.779165
94	94	D9.1.12C.16	12C	South Africa	Unheated	D9	Training	-0.905893	-0.34848	0.509826	1.43611	2.08688	2.38335	1.49671	0.568735	-0.121633	-0.588022	-0.185845	0.795626	1.51782	1.62625	1.58531	1.38763	0.690967	0.299766	0.403689	0.401905	0.257087	0.293055	0.124024	-0.204416	-0.202874	-0.133039	-0.023562	0.304345	0.59304	0.621989	0.746332	0.885046	0.507627	0.175401	0.262785	0.258076	0.139175	0.31497	0.386681	0.130273	0.070867	0.0747506
95	95	D9.1.12C.16	12C	South Africa	Unheated	D9	Training	0.403157	0.574755	0.853812	1.10847	1.23104	1.40817	1.03523	0.78985	0.757883	0.368959	0.0107453	0.157684	0.0865808	0.00615969	0.430245	0.733322	0.579258	0.453707	0.373565	0.218439	0.122138	0.246348	0.541773	0.533045	0.364901	0.359898	0.31003	0.259993	0.368176	0.561818	0.803044	0.774039	0.180433	-0.291281	-0.364946	-0.37219	-0.253799	0.0567468	0.152267	-0.0981229	-0.352398	-0.455016
96	96	D9.1.12C.16	12C	South Africa	Unheated	D9	Training	0.168357	0.43585	1.01153	1.48125	1.75558	1.87028	1.34988	1.23921	1.16274	0.991178	1.29785	1.94253	2.31144	2.08914	1.48285	0.941942	0.498579	-0.0622794	-0.215223	0.299053	0.813752	1.16491	1.58448	1.83931	1.67298	1.28488	1.16469	1.38265	1.65552	1.77382	1.74029	1.44008	0.863272	0.370756	0.0957491	0.232245	0.812471	1.40681	1.66325	1.88977	1.90214	1.43992
97	97	D9.1.12C.40	12C	South Africa	Unheated	D9	Training	0.96295	1.06201	1.29451	1.30583	1.17276	0.959659	0.510811	0.668593	0.489142	-0.0786027	-0.126497	0.0775056	0.154412	0.475473	0.532711	0.132746	-0.308207	-0.501296	-0.40966	-0.0178429	0.394848	0.691616	1.20015	1.38294	1.14912	1.05001	0.88899	0.692425	0.621148	0.475861	0.349347	0.408015	0.245872	0.0885763	0.179267	0.116008	-0.0206345	-0.176216	-0.471897	-0.602851	-0.5194	-0.475391
98	98	D9.1.12C.40	12C	South Africa	Unheated	D9	Training	-0.2519	-0.244516	-0.0513016	0.305084	0.792382	1.55428	1.79388	2.13081	2.02132	1.08215	0.203626	-0.0758794	-0.144045	0.208672	0.542026	0.499413	0.45824	0.296916	0.0558933	0.223999	0.437019	0.47988	0.949497	1.19114	0.88876	0.942724	0.9524	0.670249	0.756067	0.914244	0.89259	1.11306	0.897414	0.397889	0.316667	0.299405	0.427356	0.707918	0.640865	0.417884	0.125575	-0.268724
99	99	D9.1.12C.40	12C	South Africa	Unheated	D9	Training	-0.814031	-0.453291	0.134854	0.791446	1.4611	1.97561	1.88828	1.25348	0.108716	-0.704461	-0.812707	-0.48723	0.293466	1.10872	1.11956	0.853437	0.393076	-0.233325	-0.144021	0.276815	0.498871	0.937603	1.12328	0.625641	0.411954	0.50488	0.525072	0.739549	0.792607	0.495917	0.325468	0.155999	-0.252031	-0.272288	-0.0227924	-0.170711	-0.2407	-0.201476	-0.615935	-0.783312	-0.205551	0.333812
100	100	D9.1.12C.40	12C	South Africa	Unheated	D9	Training	-0.212142	0.0665852	0.435821	0.766672	1.16662	1.40138	1.92324	2.2057	1.90963	1.65706	1.04562	0.41565	0.25955	0.301891	0.386775	0.559471	0.718894	0.650409	0.431075	0.33241	0.265522	0.00970242	-0.0330496	0.0369949	0.0700341	0.438188	0.720816	0.797761	1.03153	1.02312	0.629923	0.516022	0.328381	0.0560171	0.187349	0.413059	0.495472	0.416014	0.242643	0.141552	0.0622289	0.0863938
101	101	D9.1.12C.40	12C	South Africa	Unheated	D9	Training	-0.0858568	0.0278605	0.162394	0.208788	0.151269	0.045643	-0.356225	-0.558238	-0.680056	-1.14474	-1.1317	-0.640615	-0.551031	-0.33136	0.0824831	-0.116966	-0.705394	-0.81773	-0.921769	-1.06304	-0.833751	-0.594367	-0.62124	-0.895579	-1.01533	-0.860847	-0.619064	-0.433007	-0.205229	-0.00550158	0.0210132	0.0119892	-0.206509	-0.429658	-0.494264	-0.661492	-0.785625	-0.709503	-0.805161	-1.07938	-1.078	-1.03427
102	102	D9.1.12C.40	12C	South Africa	Unheated	D9	Training	-0.0075795	0.223797	0.738544	1.21539	1.46417	1.61544	0.839446	0.26916	-0.0832417	-0.617132	-0.838672	-0.274583	0.524091	0.848352	0.927048	1.05257	0.486167	-0.273235	-0.516464	-0.72113	-0.94902	-0.834127	-0.520981	-0.459055	-0.199738	0.174322	0.370683	0.576001	0.747634	0.707946	0.576195	0.312009	-0.22927	-0.527336	-0.502347	-0.429017	-0.128048	0.337424	0.437518	0.336112	0.269542	-0.0824327
103	103	D9.1.12C.40	12C	South Africa	Unheated	D9	Training	1.05892	0.912646	0.633598	0.42379	0.22489	0.307276	0.220634	0.144337	0.262283	0.285268	0.422472	0.875805	1.46694	1.71947	1.49837	1.05257	0.346531	-0.415773	-0.760195	-0.690552	-0.552607	-0.292332	0.311176	0.668632	0.581345	0.383095	0.0646606	-0.227879	-0.0618776	0.249506	0.48665	0.852044	0.738085	0.202534	0.0876667	0.188333	0.165373	0.320584	0.364087	0.0597807	-0.179637	-0.271635
104	104	D9.1.12C.40	12C	South Africa	Unheated	D9	Training	-0.801394	-0.581373	-0.143727	0.347298	0.88134	1.28585	1.34638	1.19642	0.579886	0.0523909	-0.115369	-0.0340471	0.161195	0.330822	0.455085	0.597402	0.569949	0.38814	0.272239	0.118367	-0.150571	-0.416883	-0.430747	-0.323468	-0.180916	0.183021	0.538857	0.853201	1.17769	1.13773	0.904529	0.747037	0.294239	-0.0633667	-0.0362631	0.077262	0.312084	0.56758	0.482706	0.361489	0.332888	0.138788
105	105	E3.1.6C.4	6C	South Africa	Heated	E3	Test	-0.0896766	0.156338	0.448219	0.762898	0.866003	0.806757	0.147215	-0.964804	-1.44091	-1.32304	-0.972205	-0.0863375	0.863247	1.00265	0.827688	0.714356	0.0641558	-0.692296	-1.01214	-1.10474	-1.14863	-0.918198	-0.176755	0.202345	0.189235	0.0757342	-0.370938	-0.740699	-0.669012	-0.558495	-0.367017	-0.120019	-0.348767	-0.513769	-0.391888	-0.475512	-0.387411	-0.162182	-0.51991	-0.876362	-0.841888	-0.987692
106	106	E3.1.6C.4	6C	South Africa	Heated	E3	Test	1.68343	1.63518	1.52915	1.1702	0.507102	-0.131044	-1.10439	-1.12529	-0.617234	-0.457029	0.288939	1.05011	0.924295	0.95443	1.25308	1.03045	0.749924	0.599096	0.201036	-0.0789983	-0.0915312	-0.0556866	0.2176	0.377616	0.236289	0.241013	0.174939	0.0243729	0.286662	0.679294	0.925423	1.24507	1.15348	0.766893	0.556444	0.340734	0.21515	0.256028	0.174861	0.0231245	0.0247973	-0.0911652
107	107	E3.1.6C.4	6C	South Africa	Heated	E3	Test	-0.814274	-0.467569	0.0511917	0.702798	1.42122	2.07415	2.4127	1.96319	1.29886	0.980262	0.52633	0.457482	0.944644	1.16658	1.06367	1.00516	0.777851	0.476513	0.463937	0.752159	0.923398	1.05904	1.32714	1.12831	0.709958	0.513578	0.343113	0.390277	0.638013	0.745194	0.964226	1.21207	0.868962	0.601384	0.669598	0.469886	0.422117	0.547932	0.262413	0.118995	0.295457	0.164986
108	108	E3.1.6C.4	6C	South Africa	Heated	E3	Test	-0.408381	-0.195147	0.0584432	0.328046	0.553115	0.579102	0.339501	-0.479778	-1.39205	-1.89068	-1.76227	-1.04848	-0.296665	-0.103132	-0.45779	-1.09369	-1.79766	-1.92382	-1.49413	-0.926834	-0.510436	-0.170896	0.0271063	-0.273863	-0.601258	-0.625977	-0.721072	-0.868211	-0.739282	-0.673105	-0.868472	-1.05008	-1.28482	-1.49597	-1.60424	-1.53198	-1.25195	-0.976146	-0.898362	-0.763574	-0.496366	-0.46957
109	109	E3.1.6C.4	6C	South Africa	Heated	E3	Test	-0.9176	-0.661621	-0.233011	0.100768	0.353726	0.422802	0.175184	-0.176636	-0.575352	-1.25027	-1.60649	-1.15306	-0.958018	-0.948539	-0.774502	-0.900875	-1.16154	-1.04294	-0.916292	-0.793404	-0.642573	-0.918198	-1.27961	-1.45777	-1.7023	-1.74813	-1.53713	-1.29787	-0.952903	-0.518382	-0.131214	0.02399	-0.402825	-0.858354	-0.981901	-1.17552	-1.37247	-1.30454	-1.25987	-1.23447	-0.92251	-0.690791
110	110	E3.1.6C.4	7C	South Africa	Heated	E3	Test	-0.656548	-0.300607	0.270532	0.740725	0.976433	0.847531	0.189169	-0.312159	-0.631194	-0.573467	-0.0115101	0.645727	1.2431	1.32731	0.917733	0.480448	0.0207135	-0.293191	-0.472647	-0.520985	-0.26584	-0.102393	-0.190123	-0.108513	0.044939	0.061236	0.141855	0.307117	0.289473	-0.0771329	-0.477457	-0.636053	-0.838135	-0.956032	-0.801395	-0.65116	-0.473865	-0.229544	-0.197943	-0.137599	-0.0961355	-0.370602
111	111	E3.1.6C.4	6C	South Africa	Heated	E3	Test	0.00191934	0.140329	0.240389	0.185157	0.0224333	-0.328118	-0.635914	-1.04326	-1.3746	-1.42129	-1.12799	-0.710336	-0.513724	-0.447081	-0.516786	-0.900875	-1.25153	-1.19688	-1.08882	-0.999108	-0.977135	-1.09568	-0.915336	-0.832746	-0.855345	-0.602779	-0.654905	-0.865439	-0.815174	-0.72468	-0.483427	-0.297031	-0.66458	-1.01572	-1.24593	-1.46482	-1.28601	-0.950885	-0.898362	-0.958134	-1.00025	-1.11286
112	112	E3.1.6C.4	6C	South Africa	Heated	E3	Test	-1.23288	-1.39544	-1.33569	-1.2864	-1.06654	-0.712073	-0.482085	-0.00545067	0.00750201	-0.384254	-0.438073	-0.316415	-0.388237	-0.276714	-0.231124	-0.635357	-1.10879	-1.30521	-1.29969	-1.23539	-1.25266	-1.37592	-1.39658	-1.50407	-1.32588	-0.808653	-0.64112	-0.524483	-0.303607	-0.372254	-0.525215	-0.723059	-1.13972	-1.33589	-1.35908	-1.33825	-1.05809	-0.796513	-0.875768	-1.05682	-1.29971	-1.60187
113	113	E3.1.1B.27	1B	South Africa	Heated	E3	Training	-1.30755	-1.20345	-0.911201	-0.430554	0.0592435	0.681037	0.440889	-0.116008	-0.456687	-1.29029	-1.91806	-1.75614	-1.81608	-1.76823	-1.59733	-1.80174	-1.86282	-1.44204	-1.22575	-1.07416	-0.690368	-0.58814	-1.00557	-1.59336	-1.87483	-1.67854	-1.24489	-0.688031	-0.0956072	0.00309418	-0.289411	-0.639053	-1.27629	-1.6859	-1.59077	-1.45191	-1.41438	-1.31296	-1.36154	-1.47978	-1.43216	-1.30788
114	114	E3.1.1B.27	1B	South Africa	Heated	E3	Training	-0.900415	-0.930619	-0.83016	-0.780879	-0.802731	-0.895556	-1.3666	-1.77794	-1.98188	-2.04351	-1.55827	-0.769598	-0.00499118	0.456186	0.0234877	-0.689093	-1.07776	-1.29666	-1.23944	-0.924054	-0.771899	-0.796762	-1.0156	-1.71572	-2.00031	-1.77713	-1.81834	-1.63883	-1.0822	-0.847886	-0.569987	-0.201025	-0.542238	-0.942466	-1.0762	-1.35117	-1.49036	-1.29331	-1.20903	-1.25702	-1.11255	-1.11868
115	115	E3.1.1B.27	1B	South Africa	Heated	E3	Training	-1.31827	-1.03991	-0.408691	0.108018	0.415076	0.449985	-0.244349	-0.704459	-0.952288	-1.48678	-1.71405	-1.12517	-0.683302	-0.684952	-0.647196	-0.594265	-0.953636	-1.17122	-1.09156	-1.11586	-1.24703	-1.52227	-1.66394	-1.73886	-1.63957	-1.2233	-0.839621	-0.574379	-0.410417	-0.49546	-0.7252	-0.90307	-1.28198	-1.53667	-1.3968	-1.14452	-0.950674	-0.844228	-1.06782	-1.42902	-1.52717	-1.71539
116	116	E3.1.1B.27	1B	South Africa	Heated	E3	Training	-0.0175373	-0.0887605	-0.123966	-0.393483	-0.701503	-1.05865	-1.12187	-0.918442	-0.711468	-0.562551	-0.45662	-0.351275	-0.313623	-0.440652	-0.675142	-0.843978	-1.02501	-1.19973	-1.20384	-1.14922	-1.25547	-1.53472	-1.63721	-1.72894	-1.51723	-0.860847	-0.569439	-0.588239	-0.45258	-0.710353	-1.22068	-1.00208	-0.843825	-1.07542	-0.987289	-0.93013	-1.20218	-1.39716	-1.67786	-2.03526	-1.9274	-1.72121
117	117	E3.1.1B.27	1B	South Africa	Heated	E3	Training	0.0110952	-0.0145927	-0.0307872	0.00492806	0.142067	0.385426	0.612198	0.42608	-0.0762614	-0.784513	-1.54714	-1.52606	-0.829139	-0.08706	0.178739	-0.0379433	-0.599891	-1.11991	-1.39006	-1.46055	-1.49725	-1.65305	-1.71741	-1.82485	-1.84974	-1.52486	-1.1291	-0.934739	-0.742093	-0.400906	-0.193896	-0.372036	-0.644664	-0.899053	-1.32136	-1.52682	-1.4432	-1.34664	-1.21186	-0.980691	-0.899475	-1.22929
118	118	E3.1.1B.27	1B	South Africa	Heated	E3	Training	-0.713406	-0.71614	-0.598571	-0.649686	-0.726043	-0.790223	-0.824704	-0.436982	0.000521723	-0.147738	-0.438073	-0.424482	-0.632429	-0.929252	-0.970118	-0.98622	-1.15533	-1.27955	-1.30517	-1.36882	-1.5338	-1.82119	-1.96138	-2.00012	-1.7619	-1.34219	-1.187	-1.05394	-0.730849	-0.569956	-0.528199	-0.381036	-0.530857	-0.804089	-0.879524	-1.0257	-1.17336	-1.22034	-1.55924	-1.87736	-1.71433	-1.60478
119	119	E3.1.1B.27	1B	South Africa	Heated	E3	Training	-0.906712	-0.916364	-0.746945	-0.654902	-0.517451	-0.321323	-0.461108	-0.312159	-0.540451	-1.54864	-2.00708	-1.58184	-1.38535	-1.05462	-0.532311	-0.366679	-0.525419	-0.726505	-0.984756	-1.18813	-1.18518	-1.20155	-1.14928	-1.10061	-1.09375	-1.10442	-1.27798	-1.44756	-1.27615	-1.08284	-1.04756	-0.840066	-0.84667	-1.07813	-1.06272	-0.963709	-1.06071	-1.03509	-0.918132	-0.977872	-0.925389	-0.874171
120	120	E3.1.1B.27	1B	South Africa	Heated	E3	Training	-0.778012	-0.710058	-0.60441	-0.532322	-0.440763	-0.396075	-0.391186	-0.622433	-0.959268	-1.35215	-1.7734	-1.8921	-1.61598	-1.27963	-1.31478	-1.33076	-1.26394	-1.08285	-0.604098	-0.134594	-0.0606054	-0.267422	-0.925362	-1.90752	-2.23871	-1.93951	-1.55643	-1.00958	-0.525661	-0.395176	-0.295381	-0.339034	-0.667425	-0.804089	-0.874136	-1.06703	-1.08691	-1.02947	-1.27964	-1.4967	-1.39184	-1.32826
121	121	E3.1.1B.37	1B	South Africa	Heated	E3	Training	-0.826369	-0.750456	-0.650679	-0.591343	-0.502113	-0.474225	-0.384194	-0.362088	-0.442727	-0.697184	-0.961077	-1.03454	-1.07333	-1.05462	-1.01359	-1.03047	-1.36634	-1.69291	-1.73786	-1.65236	-1.4607	-1.17975	-0.644634	-0.366459	-0.5793	-0.741962	-0.773454	-0.954143	-0.944471	-0.773389	-0.844594	-0.879069	-0.917799	-1.05642	-1.09775	-1.13161	-1.25981	-1.37471	-1.49993	-1.51926	-1.3141	-1.27586
[truncated: 655 more rows]
[truncated: 976 more columns]

## Sheet: k-NN A and B Predictions
ID	File	Specimen Number	Nodule	Region	Source	Model A Row Role	Model B Row Role	Different row roles in the two models?	Actual Treatment	Model A_k=1 Predictions	Model B_k=7 Predictions	# Correct predictions by individual observation
[truncated: 746 more rows]

[truncated: 3 more sheets: Model A predictions by specimen, Model B Predictions by specimen, Misclassification rates]
